# Supplementary material for: Mutational Analysis of Colistin-Resistant Pseudomonas aeruginosa Isolates: From Genomic Background to Antibiotic Resistance
Source: Pathogens. 2025 Apr 15;14(4):387. doi: 10.3390/pathogens14040387 (PMC12030098; doi:10.3390/pathogens14040387)
Supplement: Supplementary file 1 [file pathogens-14-00387-s001.zip]

Archive with 3 entries (3 files):
- Supplementary Figure.pdf
- Supplementary Table 1.xls
- Supplementary Table 2.xls
