# Supplementary material for: Mutational Analysis of Colistin-Resistant Pseudomonas aeruginosa Isolates: From Genomic Background to Antibiotic Resistance
Source: Pathogens. 2025 Apr 15;14(4):387. doi: 10.3390/pathogens14040387 (PMC12030098; doi:10.3390/pathogens14040387)
Supplement: Supplementary file 1 [file pathogens-14-00387-s001.zip › Supplementary Table 1.xls]

## Sheet: Sheet1
Pseudomonas aeruginosa PAO1												Pseudomonas aeruginosa HW3										Pseudomonas aeruginosa HSB35										Pseudomonas aeruginosa HU141										Pseudomonas aeruginosa HU134
ref_genome_contig	ref_genome_gene	ref_genome_aa_length	ref_genome_patric_id	ref_genome_locus_tag	ref_genome_gene_name	ref_genome_plfam_id	ref_genome_pgfam_id	ref_genome_function	ref_genome_start	ref_genome_end	ref_genome_strand	comp_genome_1_hit	comp_genome_1_contig	comp_genome_1_gene	comp_genome_1_aa_length	comp_genome_1_patric_id	comp_genome_1_locus_tag	comp_genome_1_gene_name	comp_genome_1_function	comp_genome_1_percent_identity	comp_genome_1_seq_coverage	comp_genome_2_hit	comp_genome_2_contig	comp_genome_2_gene	comp_genome_2_aa_length	comp_genome_2_patric_id	comp_genome_2_locus_tag	comp_genome_2_gene_name	comp_genome_2_function	comp_genome_2_percent_identity	comp_genome_2_seq_coverage	comp_genome_3_hit	comp_genome_3_contig	comp_genome_3_gene	comp_genome_3_aa_length	comp_genome_3_patric_id	comp_genome_3_locus_tag	comp_genome_3_gene_name	comp_genome_3_function	comp_genome_3_percent_identity	comp_genome_3_seq_coverage	comp_genome_4_hit	comp_genome_4_contig	comp_genome_4_gene	comp_genome_4_aa_length	comp_genome_4_patric_id	comp_genome_4_locus_tag	comp_genome_4_gene_name	comp_genome_4_function
ASJY01000001	1	514	fig|208964.77.peg.1			PLF_286_00000311	PGF_00876106	Chromosomal replication initiator protein DnaA	483	2027	+	bi (<->)	287.36782.con.0009	3073	514	fig|287.36782.peg.3073			Chromosomal replication initiator protein DnaA	1	0.998	bi (<->)	287.36781.con.0006	1538	514	fig|287.36781.peg.1538			Chromosomal replication initiator protein DnaA	1	0.998	bi (<->)	287.36780.con.0017	2775	514	fig|287.36780.peg.2775			Chromosomal replication initiator protein DnaA	1	0.998	bi (<->)	287.36779.con.0009	3911	514	fig|287.36779.peg.3911			Chromosomal replication initiator protein DnaA
ASJY01000001	2	367	fig|208964.77.peg.2			PLF_286_00000473	PGF_06473395	DNA polymerase III beta subunit (EC 2.7.7.7)	2056	3159	+	bi (<->)	287.36782.con.0009	3074	367	fig|287.36782.peg.3074			DNA polymerase III beta subunit (EC 2.7.7.7)	1	0.997	bi (<->)	287.36781.con.0006	1537	367	fig|287.36781.peg.1537			DNA polymerase III beta subunit (EC 2.7.7.7)	1	0.997	bi (<->)	287.36780.con.0017	2776	367	fig|287.36780.peg.2776			DNA polymerase III beta subunit (EC 2.7.7.7)	1	0.997	bi (<->)	287.36779.con.0009	3912	367	fig|287.36779.peg.3912			DNA polymerase III beta subunit (EC 2.7.7.7)
ASJY01000001	3	369	fig|208964.77.peg.3			PLF_286_00001097	PGF_10387199	DNA recombination and repair protein RecF	3169	4278	+	bi (<->)	287.36782.con.0009	3075	369	fig|287.36782.peg.3075			DNA recombination and repair protein RecF	1	0.997	bi (<->)	287.36781.con.0006	1536	369	fig|287.36781.peg.1536			DNA recombination and repair protein RecF	0.995	0.997	bi (<->)	287.36780.con.0017	2777	369	fig|287.36780.peg.2777			DNA recombination and repair protein RecF	1	0.997	bi (<->)	287.36779.con.0009	3913	369	fig|287.36779.peg.3913			DNA recombination and repair protein RecF
ASJY01000001	4	806	fig|208964.77.peg.4			PLF_286_00000231	PGF_06703483	DNA gyrase subunit B (EC 5.99.1.3)	4275	6695	+	bi (<->)	287.36782.con.0009	3076	806	fig|287.36782.peg.3076			DNA gyrase subunit B (EC 5.99.1.3)	1	0.999	bi (<->)	287.36781.con.0006	1535	806	fig|287.36781.peg.1535			DNA gyrase subunit B (EC 5.99.1.3)	1	0.999	bi (<->)	287.36780.con.0017	2778	806	fig|287.36780.peg.2778			DNA gyrase subunit B (EC 5.99.1.3)	1	0.999	bi (<->)	287.36779.con.0009	3914	806	fig|287.36779.peg.3914			DNA gyrase subunit B (EC 5.99.1.3)
ASJY01000001	5	257	fig|208964.77.peg.5			PLF_286_00002530	PGF_04252606	Acyl-CoA:1-acyl-sn-glycerol-3-phosphate acyltransferase (EC 2.3.1.51)	7018	7791	-	bi (<->)	287.36782.con.0009	3077	257	fig|287.36782.peg.3077			Acyl-CoA:1-acyl-sn-glycerol-3-phosphate acyltransferase (EC 2.3.1.51)	1	0.996	bi (<->)	287.36781.con.0006	1534	257	fig|287.36781.peg.1534			Acyl-CoA:1-acyl-sn-glycerol-3-phosphate acyltransferase (EC 2.3.1.51)	0.996	0.996	bi (<->)	287.36780.con.0017	2780	257	fig|287.36780.peg.2780			Acyl-CoA:1-acyl-sn-glycerol-3-phosphate acyltransferase (EC 2.3.1.51)	1	0.996	bi (<->)	287.36779.con.0009	3915	257	fig|287.36779.peg.3915			Acyl-CoA:1-acyl-sn-glycerol-3-phosphate acyltransferase (EC 2.3.1.51)
ASJY01000001	6	178	fig|208964.77.peg.6			PLF_286_00003227	PGF_00457990	Histidinol-phosphatase (EC 3.1.3.15)	7803	8339	-	bi (<->)	287.36782.con.0009	3078	178	fig|287.36782.peg.3078			Histidinol-phosphatase (EC 3.1.3.15)	0.983	0.994	bi (<->)	287.36781.con.0006	1533	178	fig|287.36781.peg.1533			Histidinol-phosphatase (EC 3.1.3.15)	1	0.994	bi (<->)	287.36780.con.0017	2781	178	fig|287.36780.peg.2781			Histidinol-phosphatase (EC 3.1.3.15)	0.994	0.994	bi (<->)	287.36779.con.0009	3916	178	fig|287.36779.peg.3916			Histidinol-phosphatase (EC 3.1.3.15)
ASJY01000001	7	568	fig|208964.77.peg.7			PLF_286_00003494	PGF_08225224	hypothetical protein	8671	10377	+	bi (<->)	287.36782.con.0009	3079	568	fig|287.36782.peg.3079			hypothetical protein	0.991	0.998	bi (<->)	287.36781.con.0006	1532	568	fig|287.36781.peg.1532			hypothetical protein	0.996	0.998	bi (<->)	287.36780.con.0017	2782	568	fig|287.36780.peg.2782			hypothetical protein	0.989	0.998	bi (<->)	287.36779.con.0009	3917	568	fig|287.36779.peg.3917			hypothetical protein
ASJY01000001	8	685	fig|208964.77.peg.8			PLF_286_00000192	PGF_00009969	Glycyl-tRNA synthetase beta chain (EC 6.1.1.14)	10434	12491	-	bi (<->)	287.36782.con.0009	3080	685	fig|287.36782.peg.3080			Glycyl-tRNA synthetase beta chain (EC 6.1.1.14)	0.997	0.999	bi (<->)	287.36781.con.0006	1531	685	fig|287.36781.peg.1531			Glycyl-tRNA synthetase beta chain (EC 6.1.1.14)	0.997	0.999	bi (<->)	287.36780.con.0017	2783	685	fig|287.36780.peg.2783			Glycyl-tRNA synthetase beta chain (EC 6.1.1.14)	0.997	0.999	bi (<->)	287.36779.con.0009	3918	685	fig|287.36779.peg.3918			Glycyl-tRNA synthetase beta chain (EC 6.1.1.14)
ASJY01000001	9	315	fig|208964.77.peg.9			PLF_286_00000606	PGF_00009967	Glycyl-tRNA synthetase alpha chain (EC 6.1.1.14)	12488	13435	-	bi (<->)	287.36782.con.0009	3081	315	fig|287.36782.peg.3081			Glycyl-tRNA synthetase alpha chain (EC 6.1.1.14)	1	0.997	bi (<->)	287.36781.con.0006	1530	315	fig|287.36781.peg.1530			Glycyl-tRNA synthetase alpha chain (EC 6.1.1.14)	1	0.997	bi (<->)	287.36780.con.0017	2784	315	fig|287.36780.peg.2784			Glycyl-tRNA synthetase alpha chain (EC 6.1.1.14)	1	0.997	bi (<->)	287.36779.con.0009	3919	315	fig|287.36779.peg.3919			Glycyl-tRNA synthetase alpha chain (EC 6.1.1.14)
ASJY01000001	10	183	fig|208964.77.peg.10			PLF_286_00000744	PGF_05357708	DNA-3-methyladenine glycosylase (EC 3.2.2.20)	13540	14091	+	bi (<->)	287.36782.con.0009	3082	183	fig|287.36782.peg.3082			DNA-3-methyladenine glycosylase (EC 3.2.2.20)	1	0.995	bi (<->)	287.36781.con.0006	1529	183	fig|287.36781.peg.1529			DNA-3-methyladenine glycosylase (EC 3.2.2.20)	1	0.995	bi (<->)	287.36780.con.0017	2785	183	fig|287.36780.peg.2785			DNA-3-methyladenine glycosylase (EC 3.2.2.20)	1	0.995	bi (<->)	287.36779.con.0009	3920	183	fig|287.36779.peg.3920			DNA-3-methyladenine glycosylase (EC 3.2.2.20)
ASJY01000001	11	295	fig|208964.77.peg.11			PLF_286_00000703	PGF_01763778	Lipid A biosynthesis lauroyl acyltransferase (EC 2.3.1.241)	14235	15122	+	bi (<->)	287.36782.con.0009	3083	295	fig|287.36782.peg.3083			Lipid A biosynthesis lauroyl acyltransferase (EC 2.3.1.241)	0.997	0.997	bi (<->)	287.36781.con.0006	1528	295	fig|287.36781.peg.1528			Lipid A biosynthesis lauroyl acyltransferase (EC 2.3.1.241)	1	0.997	bi (<->)	287.36780.con.0017	2786	295	fig|287.36780.peg.2786			Lipid A biosynthesis lauroyl acyltransferase (EC 2.3.1.241)	1	0.997	bi (<->)	287.36779.con.0009	3921	295	fig|287.36779.peg.3921			Lipid A biosynthesis lauroyl acyltransferase (EC 2.3.1.241)
ASJY01000001	12	88	fig|208964.77.peg.12			PLF_286_00002288	PGF_08225224	hypothetical protein	15207	15473	+	bi (<->)	287.36782.con.0009	3084	88	fig|287.36782.peg.3084			hypothetical protein	1	0.989	bi (<->)	287.36781.con.0006	1527	88	fig|287.36781.peg.1527			hypothetical protein	1	0.989	bi (<->)	287.36780.con.0017	2787	88	fig|287.36780.peg.2787			hypothetical protein	1	0.989	bi (<->)	287.36779.con.0009	3922	88	fig|287.36779.peg.3922			hypothetical protein
ASJY01000001	13	217	fig|208964.77.peg.13			PLF_286_00002091	PGF_02873160	Putative preQ0 transporter YhhQ	15620	16273	+	bi (<->)	287.36782.con.0009	3085	217	fig|287.36782.peg.3085			Putative preQ0 transporter YhhQ	1	0.995	bi (<->)	287.36781.con.0006	1526	217	fig|287.36781.peg.1526			Putative preQ0 transporter YhhQ	1	0.995	bi (<->)	287.36780.con.0017	2788	217	fig|287.36780.peg.2788			Putative preQ0 transporter YhhQ	0.995	0.995	bi (<->)	287.36779.con.0009	3923	217	fig|287.36779.peg.3923			Putative preQ0 transporter YhhQ
ASJY01000001	14	90	fig|208964.77.peg.14			PLF_286_00009701	PGF_00380195	hypothetical protein	16335	16607	-	bi (<->)	287.36782.con.0009	3086	90	fig|287.36782.peg.3086			hypothetical protein	0.978	0.989	bi (<->)	287.36781.con.0006	1525	90	fig|287.36781.peg.1525			hypothetical protein	0.956	0.989	bi (<->)	287.36780.con.0017	2789	90	fig|287.36780.peg.2789			hypothetical protein	0.978	0.989	bi (<->)	287.36779.con.0009	3924	90	fig|287.36779.peg.3924			hypothetical protein
ASJY01000001	15	105	fig|208964.77.peg.15			PLF_286_00003877	PGF_00003613	FIG140336: TPR domain protein	16900	17217	-	bi (<->)	287.36782.con.0009	3087	105	fig|287.36782.peg.3087			FIG140336: TPR domain protein	0.981	0.99	bi (<->)	287.36781.con.0006	1524	105	fig|287.36781.peg.1524			FIG140336: TPR domain protein	1	0.99	bi (<->)	287.36780.con.0017	2790	105	fig|287.36780.peg.2790			FIG140336: TPR domain protein	0.971	0.99	bi (<->)	287.36779.con.0009	3925	105	fig|287.36779.peg.3925			FIG140336: TPR domain protein
ASJY01000001	16	457	fig|208964.77.peg.16			PLF_286_00000459	PGF_06627798	Trk potassium uptake system protein TrkA	17366	18739	-	bi (<->)	287.36782.con.0009	3088	457	fig|287.36782.peg.3088			Trk potassium uptake system protein TrkA	0.998	0.998	bi (<->)	287.36781.con.0006	1523	457	fig|287.36781.peg.1523			Trk potassium uptake system protein TrkA	0.998	0.998	bi (<->)	287.36780.con.0017	2791	457	fig|287.36780.peg.2791			Trk potassium uptake system protein TrkA	0.998	0.998	bi (<->)	287.36779.con.0009	3926	457	fig|287.36779.peg.3926			Trk potassium uptake system protein TrkA
ASJY01000001	17	292	fig|208964.77.peg.17			PLF_286_00005783	PGF_00769755	16S rRNA (cytosine(967)-C(5))-methyltransferase (EC 2.1.1.176)	18767	19645	-	bi (<->)	287.36782.con.0009	3089	434	fig|287.36782.peg.3089			16S rRNA (cytosine(967)-C(5))-methyltransferase (EC 2.1.1.176)	0.986	0.671	bi (<->)	287.36781.con.0006	1522	434	fig|287.36781.peg.1522			16S rRNA (cytosine(967)-C(5))-methyltransferase (EC 2.1.1.176)	0.997	0.671	bi (<->)	287.36780.con.0017	2792	434	fig|287.36780.peg.2792			16S rRNA (cytosine(967)-C(5))-methyltransferase (EC 2.1.1.176)	0.983	0.671	bi (<->)	287.36779.con.0009	3927	434	fig|287.36779.peg.3927			16S rRNA (cytosine(967)-C(5))-methyltransferase (EC 2.1.1.176)
ASJY01000002	18	70	fig|208964.77.peg.18			PLF_286_00005783	PGF_00769755	16S rRNA (cytosine(967)-C(5))-methyltransferase (EC 2.1.1.176)	1	210	-
ASJY01000003	19	208	fig|208964.77.peg.19			PLF_286_00000973	PGF_05165078	Methionyl-tRNA formyltransferase (EC 2.1.2.9)	297	923	-	bi (<->)	287.36782.con.0009	3090	314	fig|287.36782.peg.3090			Methionyl-tRNA formyltransferase (EC 2.1.2.9)	0.995	0.589	bi (<->)	287.36781.con.0006	1521	314	fig|287.36781.peg.1521			Methionyl-tRNA formyltransferase (EC 2.1.2.9)	0.995	0.589	bi (<->)	287.36780.con.0017	2794	133	fig|287.36780.peg.2794			Methionyl-tRNA formyltransferase (EC 2.1.2.9)	0.975	0.902	bi (<->)	287.36779.con.0009	3928	314	fig|287.36779.peg.3928			Methionyl-tRNA formyltransferase (EC 2.1.2.9)
ASJY01000003	20	168	fig|208964.77.peg.20			PLF_286_00000488	PGF_00030655	Peptide deformylase (EC 3.5.1.88)	978	1484	-	bi (<->)	287.36782.con.0009	3091	168	fig|287.36782.peg.3091			Peptide deformylase (EC 3.5.1.88)	1	0.994	bi (<->)	287.36781.con.0006	1520	168	fig|287.36781.peg.1520			Peptide deformylase (EC 3.5.1.88)	1	0.994	bi (<->)	287.36780.con.0017	2795	168	fig|287.36780.peg.2795			Peptide deformylase (EC 3.5.1.88)	0.994	0.994	bi (<->)	287.36779.con.0009	3929	168	fig|287.36779.peg.3929			Peptide deformylase (EC 3.5.1.88)
ASJY01000003	21	341	fig|208964.77.peg.21			PLF_286_00431240	PGF_00065755	Uncharacterized protein with LysM domain, COG1652	1623	2648	+	bi (<->)	287.36782.con.0009	3092	341	fig|287.36782.peg.3092			Uncharacterized protein with LysM domain, COG1652	1	0.997	bi (<->)	287.36781.con.0006	1519	341	fig|287.36781.peg.1519			Uncharacterized protein with LysM domain, COG1652	1	0.997	bi (<->)	287.36780.con.0017	2796	341	fig|287.36780.peg.2796			Uncharacterized protein with LysM domain, COG1652	1	0.997	bi (<->)	287.36779.con.0009	3930	341	fig|287.36779.peg.3930			Uncharacterized protein with LysM domain, COG1652
ASJY01000003	22	56	fig|208964.77.peg.22			PLF_286_00155994	PGF_09432500	Rossmann fold nucleotide-binding protein Smf possibly involved in DNA uptake	2783	2950	+
ASJY01000004	23	167	fig|208964.77.peg.23			PLF_286_00000338	PGF_09432500	Rossmann fold nucleotide-binding protein Smf possibly involved in DNA uptake	2	505	+	bi (<->)	287.36782.con.0009	3093	362	fig|287.36782.peg.3093			Rossmann fold nucleotide-binding protein Smf possibly involved in DNA uptake	1	0.459	bi (<->)	287.36781.con.0006	1518	362	fig|287.36781.peg.1518			Rossmann fold nucleotide-binding protein Smf possibly involved in DNA uptake	1	0.459	bi (<->)	287.36780.con.0017	2797	362	fig|287.36780.peg.2797			Rossmann fold nucleotide-binding protein Smf possibly involved in DNA uptake	1	0.459	bi (<->)	287.36779.con.0009	3931	362	fig|287.36779.peg.3931			Rossmann fold nucleotide-binding protein Smf possibly involved in DNA uptake
ASJY01000004	24	185	fig|208964.77.peg.24			PLF_286_00001092	PGF_01898991	Threonylcarbamoyl-AMP synthase (EC 2.7.7.87)	546	1103	+	bi (<->)	287.36782.con.0009	3094	185	fig|287.36782.peg.3094			Threonylcarbamoyl-AMP synthase (EC 2.7.7.87)	1	0.995	bi (<->)	287.36781.con.0006	1517	185	fig|287.36781.peg.1517			Threonylcarbamoyl-AMP synthase (EC 2.7.7.87)	1	0.995	bi (<->)	287.36780.con.0017	2798	185	fig|287.36780.peg.2798			Threonylcarbamoyl-AMP synthase (EC 2.7.7.87)	1	0.995	bi (<->)	287.36779.con.0009	3932	185	fig|287.36779.peg.3932			Threonylcarbamoyl-AMP synthase (EC 2.7.7.87)
ASJY01000004	25	325	fig|208964.77.peg.25			PLF_286_00437715	PGF_04596496	Quinone oxidoreductase (EC 1.6.5.5)	1113	2090	-	bi (<->)	287.36782.con.0009	3095	325	fig|287.36782.peg.3095			Quinone oxidoreductase (EC 1.6.5.5)	0.997	0.997	bi (<->)	287.36781.con.0006	1516	325	fig|287.36781.peg.1516			Quinone oxidoreductase (EC 1.6.5.5)	1	0.997	bi (<->)	287.36780.con.0017	2799	325	fig|287.36780.peg.2799			Quinone oxidoreductase (EC 1.6.5.5)	0.997	0.997	bi (<->)	287.36779.con.0009	3933	325	fig|287.36779.peg.3933			Quinone oxidoreductase (EC 1.6.5.5)
ASJY01000004	26	305	fig|208964.77.peg.26			PLF_286_00000638	PGF_00419627	Coproporphyrinogen III oxidase, aerobic (EC 1.3.3.3)	2281	3198	+	bi (<->)	287.36782.con.0009	3096	305	fig|287.36782.peg.3096			Coproporphyrinogen III oxidase, aerobic (EC 1.3.3.3)	1	0.997	bi (<->)	287.36781.con.0006	1515	305	fig|287.36781.peg.1515			Coproporphyrinogen III oxidase, aerobic (EC 1.3.3.3)	1	0.997	bi (<->)	287.36780.con.0017	2800	305	fig|287.36780.peg.2800			Coproporphyrinogen III oxidase, aerobic (EC 1.3.3.3)	1	0.997	bi (<->)	287.36779.con.0009	3934	305	fig|287.36779.peg.3934			Coproporphyrinogen III oxidase, aerobic (EC 1.3.3.3)
ASJY01000004	27	274	fig|208964.77.peg.27			PLF_286_00005758	PGF_08181546	Shikimate 5-dehydrogenase I alpha (EC 1.1.1.25)	3256	4080	+	bi (<->)	287.36782.con.0009	3097	274	fig|287.36782.peg.3097			Shikimate 5-dehydrogenase I alpha (EC 1.1.1.25)	0.993	0.996	bi (<->)	287.36781.con.0006	1514	274	fig|287.36781.peg.1514			Shikimate 5-dehydrogenase I alpha (EC 1.1.1.25)	1	0.996	bi (<->)	287.36780.con.0017	2801	274	fig|287.36780.peg.2801			Shikimate 5-dehydrogenase I alpha (EC 1.1.1.25)	0.993	0.996	bi (<->)	287.36779.con.0009	3935	274	fig|287.36779.peg.3935			Shikimate 5-dehydrogenase I alpha (EC 1.1.1.25)
ASJY01000004	28	328	fig|208964.77.peg.28			PLF_286_00003590	PGF_00306257	hypothetical protein	4191	5177	+	bi (<->)	287.36782.con.0009	3098	328	fig|287.36782.peg.3098			hypothetical protein	0.997	0.997	bi (<->)	287.36781.con.0006	1513	328	fig|287.36781.peg.1513			hypothetical protein	1	0.997	bi (<->)	287.36780.con.0017	2802	328	fig|287.36780.peg.2802			hypothetical protein	0.997	0.997	bi (<->)	287.36779.con.0009	3936	328	fig|287.36779.peg.3936			hypothetical protein
ASJY01000004	29	428	fig|208964.77.peg.29			PLF_286_00003471	PGF_00030053	Parvulin-like peptidyl-prolyl isomerase	5158	6444	+	bi (<->)	287.36782.con.0009	3099	428	fig|287.36782.peg.3099			Parvulin-like peptidyl-prolyl isomerase	0.986	0.998	bi (<->)	287.36781.con.0006	1512	428	fig|287.36781.peg.1512			Parvulin-like peptidyl-prolyl isomerase	1	0.998	bi (<->)	287.36780.con.0017	2803	428	fig|287.36780.peg.2803			Parvulin-like peptidyl-prolyl isomerase	0.986	0.998	bi (<->)	287.36779.con.0009	3937	428	fig|287.36779.peg.3937			Parvulin-like peptidyl-prolyl isomerase
ASJY01000005	30	149	fig|208964.77.peg.30			PLF_286_00004358	PGF_08225224	hypothetical protein	3	452	+	bi (<->)	287.36782.con.0009	3100	200	fig|287.36782.peg.3100			hypothetical protein	0.98	0.74	bi (<->)	287.36781.con.0006	1511	200	fig|287.36781.peg.1511			hypothetical protein	0.993	0.74	bi (<->)	287.36780.con.0017	2804	200	fig|287.36780.peg.2804			hypothetical protein	0.98	0.74	bi (<->)	287.36779.con.0009	3938	200	fig|287.36779.peg.3938			hypothetical protein
ASJY01000005	31	517	fig|208964.77.peg.31			PLF_286_00002830	PGF_08030327	Sulfate permease	456	2009	-	bi (<->)	287.36782.con.0009	3101	517	fig|287.36782.peg.3101			Sulfate permease	0.988	0.998	bi (<->)	287.36781.con.0006	1510	517	fig|287.36781.peg.1510			Sulfate permease	0.992	0.998	bi (<->)	287.36780.con.0017	2805	517	fig|287.36780.peg.2805			Sulfate permease	0.99	0.998	bi (<->)	287.36779.con.0009	3939	517	fig|287.36779.peg.3939			Sulfate permease
ASJY01000005	32	307	fig|208964.77.peg.32			PLF_286_00003787	PGF_01808437	Choline binding ABC transport system substrate-binding protein ChoX	2014	2937	-	bi (<->)	287.36782.con.0009	3102	307	fig|287.36782.peg.3102			Choline binding ABC transport system substrate-binding protein ChoX	0.997	0.997	bi (<->)	287.36781.con.0006	1509	307	fig|287.36781.peg.1509			Choline binding ABC transport system substrate-binding protein ChoX	1	0.997	bi (<->)	287.36780.con.0017	2806	307	fig|287.36780.peg.2806			Choline binding ABC transport system substrate-binding protein ChoX	0.997	0.997	bi (<->)	287.36779.con.0009	3940	307	fig|287.36779.peg.3940			Choline binding ABC transport system substrate-binding protein ChoX
ASJY01000005	33	503	fig|208964.77.peg.33			PLF_286_00001146	PGF_08724602	Choline-sulfatase (EC 3.1.6.6)	2954	4465	-	bi (<->)	287.36782.con.0009	3103	503	fig|287.36782.peg.3103			Choline-sulfatase (EC 3.1.6.6)	0.998	0.998	bi (<->)	287.36781.con.0006	1508	503	fig|287.36781.peg.1508			Choline-sulfatase (EC 3.1.6.6)	0.998	0.998	bi (<->)	287.36780.con.0017	2807	503	fig|287.36780.peg.2807			Choline-sulfatase (EC 3.1.6.6)	0.996	0.998	bi (<->)	287.36779.con.0009	3941	503	fig|287.36779.peg.3941			Choline-sulfatase (EC 3.1.6.6)
ASJY01000005	34	299	fig|208964.77.peg.34			PLF_286_00003828	PGF_07987589	Transcriptional regulator, LysR family	4593	5492	+	bi (<->)	287.36782.con.0009	3104	299	fig|287.36782.peg.3104			Transcriptional regulator, LysR family	1	0.997	bi (<->)	287.36781.con.0006	1507	299	fig|287.36781.peg.1507			Transcriptional regulator, LysR family	1	0.997	bi (<->)	287.36780.con.0017	2808	299	fig|287.36780.peg.2808			Transcriptional regulator, LysR family	0.997	0.997	bi (<->)	287.36779.con.0009	3942	299	fig|287.36779.peg.3942			Transcriptional regulator, LysR family
ASJY01000005	35	125	fig|208964.77.peg.35			PLF_286_00002278	PGF_01398850	DOPA 4,5-dioxygenase (EC 1.14.99.-)	5503	5880	+	bi (<->)	287.36782.con.0009	3105	125	fig|287.36782.peg.3105			DOPA 4,5-dioxygenase (EC 1.14.99.-)	1	0.992	bi (<->)	287.36781.con.0006	1506	125	fig|287.36781.peg.1506			DOPA 4,5-dioxygenase (EC 1.14.99.-)	1	0.992	bi (<->)	287.36780.con.0017	2809	125	fig|287.36780.peg.2809			hypothetical protein	0.992	0.992	bi (<->)	287.36779.con.0009	3943	125	fig|287.36779.peg.3943			DOPA 4,5-dioxygenase (EC 1.14.99.-)
ASJY01000005	36	121	fig|208964.77.peg.36			PLF_286_00004036	PGF_00317042	hypothetical protein	5859	6224	-	bi (<->)	287.36782.con.0009	3106	121	fig|287.36782.peg.3106			hypothetical protein	1	0.992	bi (<->)	287.36781.con.0006	1505	121	fig|287.36781.peg.1505			hypothetical protein	1	0.992	bi (<->)	287.36780.con.0017	2810	121	fig|287.36780.peg.2810			hypothetical protein	1	0.992	bi (<->)	287.36779.con.0009	3944	121	fig|287.36779.peg.3944			hypothetical protein
ASJY01000005	37	207	fig|208964.77.peg.37			PLF_286_00003898	PGF_10431289	Two-component system response regulator protein	6232	6855	-	bi (<->)	287.36782.con.0009	3107	207	fig|287.36782.peg.3107			Two-component system response regulator protein	1	0.995	bi (<->)	287.36781.con.0006	1504	207	fig|287.36781.peg.1504			Two-component system response regulator protein	1	0.995	bi (<->)	287.36780.con.0017	2811	207	fig|287.36780.peg.2811			Two-component system response regulator protein	1	0.995	bi (<->)	287.36779.con.0009	3945	207	fig|287.36779.peg.3945			Two-component system response regulator protein
ASJY01000005	38	268	fig|208964.77.peg.38			PLF_286_00000397	PGF_00062023	Tryptophan synthase alpha chain (EC 4.2.1.20)	7041	7847	-	bi (<->)	287.36782.con.0009	3108	268	fig|287.36782.peg.3108			Tryptophan synthase alpha chain (EC 4.2.1.20)	0.989	0.996	bi (<->)	287.36781.con.0006	1503	268	fig|287.36781.peg.1503			Tryptophan synthase alpha chain (EC 4.2.1.20)	0.996	0.996	bi (<->)	287.36780.con.0017	2812	268	fig|287.36780.peg.2812			Tryptophan synthase alpha chain (EC 4.2.1.20)	0.996	0.996	bi (<->)	287.36779.con.0009	3946	268	fig|287.36779.peg.3946			Tryptophan synthase alpha chain (EC 4.2.1.20)
ASJY01000005	39	402	fig|208964.77.peg.39			PLF_286_00000341	PGF_00062027	Tryptophan synthase beta chain (EC 4.2.1.20)	7844	9052	-	bi (<->)	287.36782.con.0009	3109	402	fig|287.36782.peg.3109			Tryptophan synthase beta chain (EC 4.2.1.20)	1	0.998	bi (<->)	287.36781.con.0006	1502	402	fig|287.36781.peg.1502			Tryptophan synthase beta chain (EC 4.2.1.20)	1	0.998	bi (<->)	287.36780.con.0017	2813	402	fig|287.36780.peg.2813			Tryptophan synthase beta chain (EC 4.2.1.20)	0.995	0.998	bi (<->)	287.36779.con.0009	3947	402	fig|287.36779.peg.3947			Tryptophan synthase beta chain (EC 4.2.1.20)
ASJY01000005	40	133	fig|208964.77.peg.40			PLF_286_00369702	PGF_07987589	Transcriptional regulator, LysR family	9156	9554	+	bi (<->)	287.36782.con.0009	3110	295	fig|287.36782.peg.3110			Transcriptional regulator, LysR family	1	0.447	bi (<->)	287.36781.con.0006	1501	295	fig|287.36781.peg.1501			Transcriptional regulator, LysR family	0.992	0.447	bi (<->)	287.36780.con.0017	2814	295	fig|287.36780.peg.2814			Transcriptional regulator, LysR family	0.992	0.447	bi (<->)	287.36779.con.0009	3948	295	fig|287.36779.peg.3948			Transcriptional regulator, LysR family
ASJY01000006	41	46	fig|208964.77.peg.41			PLF_286_00056902	PGF_07987589	Transcriptional regulator, LysR family	3	143	+
ASJY01000006	42	71	fig|208964.77.peg.42			PLF_286_00001067	PGF_03739865	Dodecin, a flavin storage/sequestration protein	244	459	+	bi (<->)	287.36782.con.0009	3111	71	fig|287.36782.peg.3111			Dodecin, a flavin storage/sequestration protein	1	0.986	bi (<->)	287.36781.con.0006	1500	71	fig|287.36781.peg.1500			Dodecin, a flavin storage/sequestration protein	1	0.986	bi (<->)	287.36780.con.0017	2815	71	fig|287.36780.peg.2815			Dodecin, a flavin storage/sequestration protein	1	0.986	bi (<->)	287.36779.con.0009	3949	71	fig|287.36779.peg.3949			Dodecin, a flavin storage/sequestration protein
ASJY01000006	43	73	fig|208964.77.peg.43			PLF_286_00003271	PGF_03889287	hypothetical protein	649	870	+	bi (<->)	287.36782.con.0009	3112	73	fig|287.36782.peg.3112			hypothetical protein	1	0.986	bi (<->)	287.36781.con.0006	1499	73	fig|287.36781.peg.1499			hypothetical protein	1	0.986	bi (<->)	287.36780.con.0017	2816	73	fig|287.36780.peg.2816			hypothetical protein	1	0.986	bi (<->)	287.36779.con.0009	3950	73	fig|287.36779.peg.3950			hypothetical protein
ASJY01000006	44	504	fig|208964.77.peg.44			PLF_286_00000346	PGF_00707159	Channel-forming transporter/cytolysins activator of TpsB family	1167	2678	+	uni (->)	287.36782.con.0005	1701	250	fig|287.36782.peg.1701			Channel-forming transporter/cytolysins activator of TpsB family	0.975	0.948	uni (->)	287.36781.con.0003	933	463	fig|287.36781.peg.933			Channel-forming transporter/cytolysins activator of TpsB family	0.987	0.972	uni (->)	287.36780.con.0003	422	465	fig|287.36780.peg.422			Channel-forming transporter/cytolysins activator of TpsB family	0.985	0.972	bi (<->)	287.36779.con.0009	3951	562	fig|287.36779.peg.3951			Channel-forming transporter/cytolysins activator of TpsB family
ASJY01000007	45	288	fig|208964.77.peg.45			PLF_286_00045202	PGF_00041815	Putative large exoprotein involved in heme utilization or adhesion of ShlA/HecA/FhaA family	245	1111	+	uni (->)	287.36782.con.0078	6462	315	fig|287.36782.peg.6462			Putative large exoprotein involved in heme utilization or adhesion of ShlA/HecA/FhaA family	0.98	0.806																					uni (->)	287.36779.con.0009	3952	127	fig|287.36779.peg.3952			Putative large exoprotein involved in heme utilization or adhesion of ShlA/HecA/FhaA family
ASJY01000007	46	85	fig|208964.77.peg.46			PLF_286_00302474	PGF_08225224	hypothetical protein	1226	1483	-
ASJY01000007	47	442	fig|208964.77.peg.47			PLF_286_00062464	PGF_00041815	Putative large exoprotein involved in heme utilization or adhesion of ShlA/HecA/FhaA family	1568	2896	+	bi (<->)	287.36782.con.0080	6465	340	fig|287.36782.peg.6465			Putative large exoprotein involved in heme utilization or adhesion of ShlA/HecA/FhaA family	0.994	0.938	bi (<->)	287.36781.con.0064	5943	812	fig|287.36781.peg.5943			Putative large exoprotein involved in heme utilization or adhesion of ShlA/HecA/FhaA family	0.993	0.509	uni (->)	287.36780.con.0109	6694	672	fig|287.36780.peg.6694			Putative large exoprotein involved in heme utilization or adhesion of ShlA/HecA/FhaA family	0.991	0.475	bi (<->)	287.36779.con.0040	5982	340	fig|287.36779.peg.5982			Putative large exoprotein involved in heme utilization or adhesion of ShlA/HecA/FhaA family
ASJY01000007	48	135	fig|208964.77.peg.48			PLF_286_00360359	PGF_00041815	Putative large exoprotein involved in heme utilization or adhesion of ShlA/HecA/FhaA family	2934	3338	+
ASJY01000008	49	321	fig|208964.77.peg.49			PLF_286_00360359	PGF_00041815	Putative large exoprotein involved in heme utilization or adhesion of ShlA/HecA/FhaA family	2	964	+											uni (->)	287.36781.con.0071	5953	217	fig|287.36781.peg.5953			Putative large exoprotein involved in heme utilization or adhesion of ShlA/HecA/FhaA family	0.994	0.802	uni (->)	287.36780.con.0102	6675	885	fig|287.36780.peg.6675			Putative large exoprotein involved in heme utilization or adhesion of ShlA/HecA/FhaA family	0.994	0.362
ASJY01000009	50	112	fig|208964.77.peg.50			PLF_286_00360359	PGF_00041815	Putative large exoprotein involved in heme utilization or adhesion of ShlA/HecA/FhaA family	85	420	+	bi (<->)	287.36782.con.0082	6468	320	fig|287.36782.peg.6468			Putative large exoprotein involved in heme utilization or adhesion of ShlA/HecA/FhaA family	0.991	0.347	bi (<->)	287.36781.con.0072	5954	204	fig|287.36781.peg.5954			Putative large exoprotein involved in heme utilization or adhesion of ShlA/HecA/FhaA family	0.991	0.544
ASJY01000010	51	530	fig|208964.77.peg.51			PLF_286_00370132	PGF_00041815	Putative large exoprotein involved in heme utilization or adhesion of ShlA/HecA/FhaA family	2	1591	+
ASJY01000011	52	328	fig|208964.77.peg.52			PLF_286_00370132	PGF_00041815	Putative large exoprotein involved in heme utilization or adhesion of ShlA/HecA/FhaA family	1	984	+
ASJY01000012	53	797	fig|208964.77.peg.53			PLF_286_00370132	PGF_00041815	Putative large exoprotein involved in heme utilization or adhesion of ShlA/HecA/FhaA family	81	2474	+	uni (->)	287.36782.con.0061	6432	1625	fig|287.36782.peg.6432			Putative large exoprotein involved in heme utilization or adhesion of ShlA/HecA/FhaA family	0.652	0.307	bi (<->)	287.36781.con.0041	5520	1593	fig|287.36781.peg.5520			Putative large exoprotein involved in heme utilization or adhesion of ShlA/HecA/FhaA family	0.997	0.5											bi (<->)	287.36779.con.0012	4509	1878	fig|287.36779.peg.4509			Putative large exoprotein involved in heme utilization or adhesion of ShlA/HecA/FhaA family
ASJY01000012	54	228	fig|208964.77.peg.54			PLF_286_00007142	PGF_00061532	Transposase and inactivated derivatives	3074	3757	+	bi (<->)	287.36782.con.0032	5704	233	fig|287.36782.peg.5704			Transposase and inactivated derivatives	0.996	0.974	bi (<->)	287.36781.con.0041	5519	233	fig|287.36781.peg.5519			Transposase and inactivated derivatives	1	0.974											bi (<->)	287.36779.con.0012	4507	233	fig|287.36779.peg.4507			Transposase and inactivated derivatives
ASJY01000013	55	32	fig|208964.77.peg.55			PLF_286_00209649	PGF_08225224	hypothetical protein	2	100	+
ASJY01000013	56	101	fig|208964.77.peg.56			PLF_286_00158149	PGF_08225224	hypothetical protein	886	1191	+
ASJY01000013	57	51	fig|208964.77.peg.57			PLF_286_00070874	PGF_00941907	hypothetical protein	1310	1465	-											bi (<->)	287.36781.con.0041	5517	68	fig|287.36781.peg.5517			hypothetical protein	1	0.721
ASJY01000013	58	131	fig|208964.77.peg.58			PLF_286_00004246	PGF_00360065	hypothetical protein	1663	2058	+	bi (<->)	287.36782.con.0032	5708	131	fig|287.36782.peg.5708			hypothetical protein	0.992	0.992	bi (<->)	287.36781.con.0041	5516	131	fig|287.36781.peg.5516			hypothetical protein	0.992	0.992	bi (<->)	287.36780.con.0081	6532	131	fig|287.36780.peg.6532			hypothetical protein	0.992	0.992	bi (<->)	287.36779.con.0012	4504	131	fig|287.36779.peg.4504			hypothetical protein
ASJY01000013	59	86	fig|208964.77.peg.59			PLF_286_00005157	PGF_00259459	hypothetical protein	2072	2332	-	bi (<->)	287.36782.con.0032	5709	84	fig|287.36782.peg.5709			FIG00954700: hypothetical protein	0.93	0.988	bi (<->)	287.36781.con.0041	5515	84	fig|287.36781.peg.5515			FIG00954700: hypothetical protein	0.93	0.988	bi (<->)	287.36780.con.0081	6533	86	fig|287.36780.peg.6533			FIG00954700: hypothetical protein	1	0.988	bi (<->)	287.36779.con.0012	4503	84	fig|287.36779.peg.4503			FIG00954700: hypothetical protein
ASJY01000013	60	417	fig|208964.77.peg.60			PLF_286_00003713	PGF_03692086	MgtC family	2329	3582	-	bi (<->)	287.36782.con.0032	5710	417	fig|287.36782.peg.5710			MgtC family	0.998	0.998	bi (<->)	287.36781.con.0041	5514	417	fig|287.36781.peg.5514			MgtC family	0.998	0.998	bi (<->)	287.36780.con.0081	6534	417	fig|287.36780.peg.6534			MgtC family	0.995	0.998	bi (<->)	287.36779.con.0012	4502	417	fig|287.36779.peg.4502			MgtC family
ASJY01000013	61	457	fig|208964.77.peg.61			PLF_286_00004725	PGF_08225224	hypothetical protein	3903	5276	+	bi (<->)	287.36782.con.0032	5712	457	fig|287.36782.peg.5712			hypothetical protein	0.998	0.998	bi (<->)	287.36781.con.0041	5512	457	fig|287.36781.peg.5512			hypothetical protein	0.991	0.998	bi (<->)	287.36780.con.0081	6535	442	fig|287.36780.peg.6535			hypothetical protein	0.995	0.998	bi (<->)	287.36779.con.0012	4500	457	fig|287.36779.peg.4500			hypothetical protein
ASJY01000013	62	228	fig|208964.77.peg.62			PLF_286_00001635	PGF_10475817	putative lipoprotein	5773	6459	+	bi (<->)	287.36782.con.0032	5713	228	fig|287.36782.peg.5713			putative lipoprotein	0.996	0.996	bi (<->)	287.36781.con.0041	5511	228	fig|287.36781.peg.5511			putative lipoprotein	0.996	0.996	bi (<->)	287.36780.con.0081	6536	228	fig|287.36780.peg.6536			putative lipoprotein	0.996	0.996	bi (<->)	287.36779.con.0012	4499	228	fig|287.36779.peg.4499			putative lipoprotein
ASJY01000013	63	117	fig|208964.77.peg.63			PLF_286_00002954	PGF_08207033	putative lipoprotein	6490	6843	+	bi (<->)	287.36782.con.0032	5714	117	fig|287.36782.peg.5714			putative lipoprotein	1	0.991	bi (<->)	287.36781.con.0041	5510	117	fig|287.36781.peg.5510			putative lipoprotein	1	0.991	bi (<->)	287.36780.con.0081	6537	117	fig|287.36780.peg.6537			putative lipoprotein	1	0.991	bi (<->)	287.36779.con.0012	4498	117	fig|287.36779.peg.4498			putative lipoprotein
ASJY01000013	64	221	fig|208964.77.peg.64			PLF_286_00001821	PGF_10475817	putative lipoprotein	6840	7505	+	bi (<->)	287.36782.con.0032	5715	221	fig|287.36782.peg.5715			putative lipoprotein	0.995	0.995	bi (<->)	287.36781.con.0041	5509	221	fig|287.36781.peg.5509			putative lipoprotein	0.995	0.995	bi (<->)	287.36780.con.0081	6538	221	fig|287.36780.peg.6538			putative lipoprotein	0.995	0.995	bi (<->)	287.36779.con.0012	4497	221	fig|287.36779.peg.4497			putative lipoprotein
ASJY01000013	65	127	fig|208964.77.peg.65			PLF_286_00004910	PGF_00058179	Transcriptional regulator	7520	7903	-	bi (<->)	287.36782.con.0032	5716	127	fig|287.36782.peg.5716			Transcriptional regulator	0.992	0.992	bi (<->)	287.36781.con.0041	5508	127	fig|287.36781.peg.5508			Transcriptional regulator	0.984	0.992	bi (<->)	287.36780.con.0081	6539	127	fig|287.36780.peg.6539			Transcriptional regulator	0.992	0.992	bi (<->)	287.36779.con.0012	4496	127	fig|287.36779.peg.4496			Transcriptional regulator
ASJY01000013	66	412	fig|208964.77.peg.66			PLF_286_00004043	PGF_10397193	putative secreted protein	8185	9423	-	bi (<->)	287.36782.con.0032	5717	553	fig|287.36782.peg.5717			putative secreted protein	0.993	0.743	bi (<->)	287.36781.con.0041	5507	553	fig|287.36781.peg.5507			putative secreted protein	1	0.743	bi (<->)	287.36780.con.0081	6540	553	fig|287.36780.peg.6540			putative secreted protein	0.995	0.743	bi (<->)	287.36779.con.0012	4495	553	fig|287.36779.peg.4495			putative secreted protein
ASJY01000014	67	46	fig|208964.77.peg.67			PLF_286_00004138	PGF_10540791	hypothetical protein	489	629	+	bi (<->)	287.36782.con.0032	5719	46	fig|287.36782.peg.5719			hypothetical protein	1	0.978	bi (<->)	287.36781.con.0041	5506	46	fig|287.36781.peg.5506			hypothetical protein	1	0.978	bi (<->)	287.36780.con.0081	6541	46	fig|287.36780.peg.6541			hypothetical protein	1	0.978	bi (<->)	287.36779.con.0012	4494	46	fig|287.36779.peg.4494			hypothetical protein
ASJY01000014	68	45	fig|208964.77.peg.68			PLF_286_00007896	PGF_01645937	hypothetical protein	691	828	+	bi (<->)	287.36782.con.0032	5720	45	fig|287.36782.peg.5720			hypothetical protein	1	0.978	bi (<->)	287.36781.con.0041	5505	46	fig|287.36781.peg.5505			hypothetical protein	0.978	0.978	bi (<->)	287.36780.con.0081	6542	45	fig|287.36780.peg.6542			hypothetical protein	0.978	0.978	bi (<->)	287.36779.con.0012	4493	45	fig|287.36779.peg.4493			hypothetical protein
ASJY01000014	69	43	fig|208964.77.peg.69			PLF_286_00174738	PGF_04234293	hypothetical protein	872	1003	+
ASJY01000014	70	610	fig|208964.77.peg.70			PLF_286_00002486	PGF_03058809	Phenazine modifying protein PhzH / Asparagine synthetase [glutamine-hydrolyzing] (EC 6.3.5.4)	1453	3285	+	bi (<->)	287.36782.con.0032	5721	610	fig|287.36782.peg.5721			Phenazine modifying protein PhzH / Asparagine synthetase [glutamine-hydrolyzing] (EC 6.3.5.4)	0.995	0.998	bi (<->)	287.36781.con.0041	5504	610	fig|287.36781.peg.5504			Phenazine modifying protein PhzH / Asparagine synthetase [glutamine-hydrolyzing] (EC 6.3.5.4)	0.998	0.998	bi (<->)	287.36780.con.0029	4008	610	fig|287.36780.peg.4008			Phenazine modifying protein PhzH / Asparagine synthetase [glutamine-hydrolyzing] (EC 6.3.5.4)	0.997	0.998	bi (<->)	287.36779.con.0012	4492	610	fig|287.36779.peg.4492			Phenazine modifying protein PhzH / Asparagine synthetase [glutamine-hydrolyzing] (EC 6.3.5.4)
ASJY01000014	71	142	fig|208964.77.peg.71			PLF_286_00004259	PGF_00136106	hypothetical protein	3338	3766	-	bi (<->)	287.36782.con.0032	5722	142	fig|287.36782.peg.5722			hypothetical protein	1	0.993	bi (<->)	287.36781.con.0041	5503	142	fig|287.36781.peg.5503			hypothetical protein	1	0.993	bi (<->)	287.36780.con.0029	4007	142	fig|287.36780.peg.4007			hypothetical protein	1	0.993	bi (<->)	287.36779.con.0012	4491	142	fig|287.36779.peg.4491			hypothetical protein
ASJY01000014	72	56	fig|208964.77.peg.72			PLF_286_00008197	PGF_07586326	hypothetical protein	4033	4203	+											bi (<->)	287.36781.con.0041	5502	56	fig|287.36781.peg.5502			hypothetical protein	1	0.982
ASJY01000014	73	44	fig|208964.77.peg.73			PLF_286_00305282	PGF_08246355	hypothetical protein	4206	4340	+
ASJY01000014	74	84	fig|208964.77.peg.74			PLF_286_00008225	PGF_08246355	hypothetical protein	4422	4676	+											bi (<->)	287.36781.con.0041	5501	84	fig|287.36781.peg.5501			hypothetical protein	1	0.988
ASJY01000014	75	182	fig|208964.77.peg.75			PLF_286_00001737	PGF_02075044	RNA:NAD 2'-phosphotransferase	4693	5241	-	bi (<->)	287.36782.con.0032	5723	182	fig|287.36782.peg.5723			RNA:NAD 2'-phosphotransferase	1	0.995	bi (<->)	287.36781.con.0041	5500	182	fig|287.36781.peg.5500			RNA:NAD 2'-phosphotransferase	0.995	0.995	bi (<->)	287.36780.con.0029	4006	182	fig|287.36780.peg.4006			RNA:NAD 2'-phosphotransferase	0.989	0.995	bi (<->)	287.36779.con.0012	4490	182	fig|287.36779.peg.4490			RNA:NAD 2'-phosphotransferase
ASJY01000014	76	168	fig|208964.77.peg.76			PLF_286_00003151	PGF_08225224	hypothetical protein	5280	5786	-	bi (<->)	287.36782.con.0032	5724	168	fig|287.36782.peg.5724			hypothetical protein	1	0.994	bi (<->)	287.36781.con.0041	5499	168	fig|287.36781.peg.5499			hypothetical protein	1	0.994	bi (<->)	287.36780.con.0029	4005	168	fig|287.36780.peg.4005			hypothetical protein	1	0.994	bi (<->)	287.36779.con.0012	4489	168	fig|287.36779.peg.4489			hypothetical protein
ASJY01000014	77	189	fig|208964.77.peg.77			PLF_286_00003119	PGF_00017927	Transcriptional regulator clustered with PA0057, LysR family	5852	6421	-	bi (<->)	287.36782.con.0032	5725	306	fig|287.36782.peg.5725			Transcriptional regulator clustered with PA0057, LysR family	0.995	0.614	bi (<->)	287.36781.con.0041	5498	306	fig|287.36781.peg.5498			Transcriptional regulator clustered with PA0057, LysR family	0.995	0.614	bi (<->)	287.36780.con.0029	4004	306	fig|287.36780.peg.4004			Transcriptional regulator clustered with PA0057, LysR family	0.995	0.614	bi (<->)	287.36779.con.0012	4488	306	fig|287.36779.peg.4488			Transcriptional regulator clustered with PA0057, LysR family
ASJY01000015	78	76	fig|208964.77.peg.78			PLF_286_00003119	PGF_00017927	Transcriptional regulator clustered with PA0057, LysR family	3	230	-
ASJY01000015	79	295	fig|208964.77.peg.79			PLF_286_00003233	PGF_07105452	Metallo-beta-lactamase superfamily protein PA0057	338	1225	+	bi (<->)	287.36782.con.0032	5726	295	fig|287.36782.peg.5726			Metallo-beta-lactamase superfamily protein PA0057	1	0.997	bi (<->)	287.36781.con.0041	5497	295	fig|287.36781.peg.5497			Metallo-beta-lactamase superfamily protein PA0057	1	0.997	bi (<->)	287.36780.con.0029	4003	295	fig|287.36780.peg.4003			Metallo-beta-lactamase superfamily protein PA0057	1	0.997	bi (<->)	287.36779.con.0012	4487	295	fig|287.36779.peg.4487			Metallo-beta-lactamase superfamily protein PA0057
ASJY01000015	80	154	fig|208964.77.peg.80			PLF_286_00004013	PGF_00056805	Thioredoxin-like protein clustered with PA0057	1288	1749	+	bi (<->)	287.36782.con.0032	5727	234	fig|287.36782.peg.5727			Thioredoxin-like protein clustered with PA0057	0.994	0.654	bi (<->)	287.36781.con.0041	5496	234	fig|287.36781.peg.5496			Thioredoxin-like protein clustered with PA0057	1	0.654	bi (<->)	287.36780.con.0029	4002	234	fig|287.36780.peg.4002			Thioredoxin-like protein clustered with PA0057	0.994	0.654	bi (<->)	287.36779.con.0012	4486	234	fig|287.36779.peg.4486			Thioredoxin-like protein clustered with PA0057
ASJY01000016	81	52	fig|208964.77.peg.81			PLF_286_00004013	PGF_00056805	Thioredoxin-like protein clustered with PA0057	3	161	+
ASJY01000016	82	141	fig|208964.77.peg.82			PLF_286_00007274	PGF_03383443	Peroxiredoxin OsmC (EC 1.11.1.15)	275	700	+	bi (<->)	287.36782.con.0032	5728	141	fig|287.36782.peg.5728			Peroxiredoxin OsmC (EC 1.11.1.15)	1	0.993	bi (<->)	287.36781.con.0041	5495	141	fig|287.36781.peg.5495			Peroxiredoxin OsmC (EC 1.11.1.15)	1	0.993	bi (<->)	287.36780.con.0029	4001	141	fig|287.36780.peg.4001			Peroxiredoxin OsmC (EC 1.11.1.15)	1	0.993	bi (<->)	287.36779.con.0012	4485	141	fig|287.36779.peg.4485			Peroxiredoxin OsmC (EC 1.11.1.15)
ASJY01000016	83	77	fig|208964.77.peg.83			PLF_286_00001789	PGF_03889287	hypothetical protein	811	1044	+	bi (<->)	287.36782.con.0032	5729	77	fig|287.36782.peg.5729			hypothetical protein	0.987	0.987	bi (<->)	287.36781.con.0041	5494	77	fig|287.36781.peg.5494			hypothetical protein	1	0.987	bi (<->)	287.36780.con.0029	4000	77	fig|287.36780.peg.4000			hypothetical protein	1	0.987	bi (<->)	287.36779.con.0012	4484	77	fig|287.36779.peg.4484			hypothetical protein
ASJY01000016	84	145	fig|208964.77.peg.84			PLF_286_00002918	PGF_00408080	putative lipoprotein	1056	1493	-	bi (<->)	287.36782.con.0032	5730	145	fig|287.36782.peg.5730			putative lipoprotein	1	0.993	bi (<->)	287.36781.con.0041	5493	145	fig|287.36781.peg.5493			putative lipoprotein	1	0.993	bi (<->)	287.36780.con.0029	3999	145	fig|287.36780.peg.3999			putative lipoprotein	1	0.993	bi (<->)	287.36779.con.0012	4483	145	fig|287.36779.peg.4483			putative lipoprotein
ASJY01000016	85	138	fig|208964.77.peg.85			PLF_286_00003368	PGF_00408080	putative lipoprotein	1550	1966	-	bi (<->)	287.36782.con.0032	5731	138	fig|287.36782.peg.5731			putative lipoprotein	1	0.993	bi (<->)	287.36781.con.0041	5492	138	fig|287.36781.peg.5492			putative lipoprotein	1	0.993	bi (<->)	287.36780.con.0029	3998	138	fig|287.36780.peg.3998			putative lipoprotein	1	0.993	bi (<->)	287.36779.con.0012	4482	138	fig|287.36779.peg.4482			putative lipoprotein
ASJY01000016	86	375	fig|208964.77.peg.86			PLF_286_00100737	PGF_00029905	PUTATIVE ZINC PROTEASE PROTEIN	2058	3185	+	bi (<->)	287.36782.con.0032	5732	375	fig|287.36782.peg.5732			PUTATIVE ZINC PROTEASE PROTEIN	0.995	0.997	bi (<->)	287.36781.con.0041	5491	375	fig|287.36781.peg.5491			PUTATIVE ZINC PROTEASE PROTEIN	0.997	0.997	bi (<->)	287.36780.con.0029	3997	375	fig|287.36780.peg.3997			PUTATIVE ZINC PROTEASE PROTEIN	0.995	0.997	bi (<->)	287.36779.con.0012	4481	375	fig|287.36779.peg.4481			PUTATIVE ZINC PROTEASE PROTEIN
ASJY01000017	87	223	fig|208964.77.peg.87			PLF_286_00004518	PGF_01640965	hypothetical protein	1	669	-	bi (<->)	287.36782.con.0032	5733	327	fig|287.36782.peg.5733			hypothetical protein	0.995	0.654	bi (<->)	287.36781.con.0041	5490	327	fig|287.36781.peg.5490			hypothetical protein	1	0.654	bi (<->)	287.36780.con.0029	3996	327	fig|287.36780.peg.3996			hypothetical protein	1	0.654	bi (<->)	287.36779.con.0012	4480	327	fig|287.36779.peg.4480			hypothetical protein
ASJY01000017	88	221	fig|208964.77.peg.88			PLF_286_00006625	PGF_10460277	Phosphoglycolate phosphatase (EC 3.1.3.18)	702	1367	-	bi (<->)	287.36782.con.0032	5734	221	fig|287.36782.peg.5734			Phosphoglycolate phosphatase (EC 3.1.3.18)	0.991	0.995	bi (<->)	287.36781.con.0041	5489	221	fig|287.36781.peg.5489			Phosphoglycolate phosphatase (EC 3.1.3.18)	0.995	0.995	bi (<->)	287.36780.con.0029	3995	221	fig|287.36780.peg.3995			Phosphoglycolate phosphatase (EC 3.1.3.18)	0.991	0.995	bi (<->)	287.36779.con.0012	4479	221	fig|287.36779.peg.4479			Phosphoglycolate phosphatase (EC 3.1.3.18)
ASJY01000017	89	180	fig|208964.77.peg.89			PLF_286_00006978	PGF_10522485	Protein YrdA	1360	1902	-	bi (<->)	287.36782.con.0032	5735	180	fig|287.36782.peg.5735			Protein YrdA	0.994	0.994	bi (<->)	287.36781.con.0041	5488	180	fig|287.36781.peg.5488			Protein YrdA	0.994	0.994	bi (<->)	287.36780.con.0029	3994	180	fig|287.36780.peg.3994			Protein YrdA	0.989	0.994	bi (<->)	287.36779.con.0012	4478	180	fig|287.36779.peg.4478			Protein YrdA
ASJY01000017	90	681	fig|208964.77.peg.90			PLF_286_00000145	PGF_00026904	Oligopeptidase A (EC 3.4.24.70)	1980	4025	+	bi (<->)	287.36782.con.0032	5736	681	fig|287.36782.peg.5736			Oligopeptidase A (EC 3.4.24.70)	0.999	0.999	bi (<->)	287.36781.con.0041	5487	681	fig|287.36781.peg.5487			Oligopeptidase A (EC 3.4.24.70)	0.999	0.999	bi (<->)	287.36780.con.0029	3993	681	fig|287.36780.peg.3993			Oligopeptidase A (EC 3.4.24.70)	0.997	0.999	bi (<->)	287.36779.con.0012	4477	681	fig|287.36779.peg.4477			Oligopeptidase A (EC 3.4.24.70)
ASJY01000017	91	91	fig|208964.77.peg.91			PLF_286_00000877	PGF_08815639	Uncharacterized protein PA0068	4022	4297	+	bi (<->)	287.36782.con.0032	5737	91	fig|287.36782.peg.5737			Uncharacterized protein PA0068	1	0.989	bi (<->)	287.36781.con.0041	5486	91	fig|287.36781.peg.5486			Uncharacterized protein PA0068	0.989	0.989	bi (<->)	287.36780.con.0029	3992	91	fig|287.36780.peg.3992			Uncharacterized protein PA0068	1	0.989	bi (<->)	287.36779.con.0012	4476	91	fig|287.36779.peg.4476			Uncharacterized protein PA0068
ASJY01000017	92	352	fig|208964.77.peg.92			PLF_286_00269425	PGF_00046948	Radical SAM domain protein	4386	5444	+	bi (<->)	287.36782.con.0032	5738	352	fig|287.36782.peg.5738			Radical SAM domain protein	1	0.997	bi (<->)	287.36781.con.0041	5485	352	fig|287.36781.peg.5485			Radical SAM domain protein	0.997	0.997	bi (<->)	287.36780.con.0029	3991	352	fig|287.36780.peg.3991			Radical SAM domain protein	1	0.997	bi (<->)	287.36779.con.0012	4475	352	fig|287.36779.peg.4475			Radical SAM domain protein
ASJY01000017	93	304	fig|208964.77.peg.93			PLF_286_00002209	PGF_00068828	Autotransporter adhesin	5674	6588	-	bi (<->)	287.36782.con.0032	5739	304	fig|287.36782.peg.5739			Autotransporter adhesin	0.984	0.997	bi (<->)	287.36781.con.0041	5484	304	fig|287.36781.peg.5484			Autotransporter adhesin	1	0.997	bi (<->)	287.36780.con.0029	3989	304	fig|287.36780.peg.3989			Autotransporter adhesin	0.984	0.997	bi (<->)	287.36779.con.0012	4474	304	fig|287.36779.peg.4474			Autotransporter adhesin
ASJY01000017	94	570	fig|208964.77.peg.94			PLF_286_00001642	PGF_12786396	hypothetical protein	6650	8362	-	bi (<->)	287.36782.con.0032	5740	570	fig|287.36782.peg.5740			hypothetical protein	0.995	0.998	bi (<->)	287.36781.con.0041	5483	570	fig|287.36781.peg.5483			hypothetical protein	0.998	0.998	bi (<->)	287.36780.con.0029	3988	570	fig|287.36780.peg.3988			hypothetical protein	0.995	0.998	bi (<->)	287.36779.con.0012	4473	570	fig|287.36779.peg.4473			hypothetical protein
ASJY01000017	95	248	fig|208964.77.peg.95			PLF_286_00004049	PGF_00381113	ABC-type antimicrobial peptide transport system, permease component	8355	9101	-	bi (<->)	287.36782.con.0032	5741	399	fig|287.36782.peg.5741			ABC-type antimicrobial peptide transport system, permease component	0.996	0.596	bi (<->)	287.36781.con.0041	5482	399	fig|287.36781.peg.5482			ABC-type antimicrobial peptide transport system, permease component	0.996	0.596	bi (<->)	287.36780.con.0029	3987	399	fig|287.36780.peg.3987			ABC-type antimicrobial peptide transport system, permease component	0.992	0.596	bi (<->)	287.36779.con.0012	4472	399	fig|287.36779.peg.4472			ABC-type antimicrobial peptide transport system, permease component
ASJY01000018	96	429	fig|208964.77.peg.96			PLF_286_00001621	PGF_02982564	T6SS Serine/threonine protein kinase (EC 2.7.11.1) PpkA	49	1338	-	bi (<->)	287.36782.con.0032	5743	1032	fig|287.36782.peg.5743			T6SS Serine/threonine protein kinase (EC 2.7.11.1) PpkA	1	0.415	bi (<->)	287.36781.con.0041	5480	717	fig|287.36781.peg.5480			T6SS Serine/threonine protein kinase (EC 2.7.11.1) PpkA	1	0.597	bi (<->)	287.36780.con.0029	3985	1032	fig|287.36780.peg.3985			T6SS Serine/threonine protein kinase (EC 2.7.11.1) PpkA	1	0.415	bi (<->)	287.36779.con.0012	4470	1032	fig|287.36779.peg.4470			T6SS Serine/threonine protein kinase (EC 2.7.11.1) PpkA
ASJY01000019	97	264	fig|208964.77.peg.97			PLF_286_00243866	PGF_02982564	T6SS Serine/threonine protein kinase (EC 2.7.11.1) PpkA	2	793	-											bi (<->)	287.36781.con.0057	5910	317	fig|287.36781.peg.5910			T6SS Serine/threonine protein kinase (EC 2.7.11.1) PpkA	0.992	0.83
ASJY01000019	98	242	fig|208964.77.peg.98			PLF_286_00061896	PGF_00038598	T6SS protein serine/threonine phosphatase PppA	801	1529	-	bi (<->)	287.36782.con.0032	5744	242	fig|287.36782.peg.5744			T6SS protein serine/threonine phosphatase PppA	0.996	0.996	bi (<->)	287.36781.con.0057	5911	242	fig|287.36781.peg.5911			T6SS protein serine/threonine phosphatase PppA	1	0.996	bi (<->)	287.36780.con.0029	3984	242	fig|287.36780.peg.3984			T6SS protein serine/threonine phosphatase PppA	0.996	0.996	bi (<->)	287.36779.con.0012	4469	242	fig|287.36779.peg.4469			T6SS protein serine/threonine phosphatase PppA
ASJY01000020	99	182	fig|208964.77.peg.99			PLF_286_00001800	PGF_07284942	T6SS associated component TagF (ImpM)	1	546	-	bi (<->)	287.36782.con.0032	5745	226	fig|287.36782.peg.5745			T6SS associated component TagF (ImpM)	0.994	0.726	bi (<->)	287.36781.con.0057	5912	226	fig|287.36781.peg.5912			T6SS associated component TagF (ImpM)	0.988	0.726	bi (<->)	287.36780.con.0029	3983	226	fig|287.36780.peg.3983			T6SS associated component TagF (ImpM)	0.994	0.726	bi (<->)	287.36779.con.0012	4468	226	fig|287.36779.peg.4468			T6SS associated component TagF (ImpM)
ASJY01000020	100	1176	fig|208964.77.peg.100			PLF_286_00001625	PGF_06086184	T6SS component TssM (IcmF/VasK)	543	4073	-	bi (<->)	287.36782.con.0032	5746	1178	fig|287.36782.peg.5746			T6SS component TssM (IcmF/VasK)	0.993	0.999	bi (<->)	287.36781.con.0057	5913	1177	fig|287.36781.peg.5913			T6SS component TssM (IcmF/VasK)	0.997	0.999	bi (<->)	287.36780.con.0029	3982	1177	fig|287.36780.peg.3982			T6SS component TssM (IcmF/VasK)	0.996	0.999	bi (<->)	287.36779.con.0012	4467	1176	fig|287.36779.peg.4467			T6SS component TssM (IcmF/VasK)
ASJY01000020	101	374	fig|208964.77.peg.101			PLF_286_00001681	PGF_00928751	T6SS outer membrane component TssL (ImpK/VasF) / OmpA/MotB domain	4070	5194	-	bi (<->)	287.36782.con.0032	5747	449	fig|287.36782.peg.5747			T6SS outer membrane component TssL (ImpK/VasF) / OmpA/MotB domain	1	0.831	bi (<->)	287.36781.con.0057	5914	449	fig|287.36781.peg.5914			T6SS outer membrane component TssL (ImpK/VasF) / OmpA/MotB domain	0.997	0.831	bi (<->)	287.36780.con.0029	3981	449	fig|287.36780.peg.3981			T6SS outer membrane component TssL (ImpK/VasF) / OmpA/MotB domain	1	0.831	bi (<->)	287.36779.con.0012	4466	449	fig|287.36779.peg.4466			T6SS outer membrane component TssL (ImpK/VasF) / OmpA/MotB domain
ASJY01000021	102	467	fig|208964.77.peg.102			PLF_286_00001645	PGF_04819167	T6SS component TssK (ImpJ/VasE)	3	1403	-	bi (<->)	287.36782.con.0032	5748	444	fig|287.36782.peg.5748			T6SS component TssK (ImpJ/VasE)	1	0.946	bi (<->)	287.36781.con.0057	5915	444	fig|287.36781.peg.5915			T6SS component TssK (ImpJ/VasE)	0.998	0.946	bi (<->)	287.36780.con.0029	3980	444	fig|287.36780.peg.3980			T6SS component TssK (ImpJ/VasE)	1	0.946	bi (<->)	287.36779.con.0012	4465	444	fig|287.36779.peg.4465			T6SS component TssK (ImpJ/VasE)
ASJY01000021	103	154	fig|208964.77.peg.103			PLF_286_00004877	PGF_03729138	T6SS secretion lipoprotein TssJ (VasD)	1419	1883	-	bi (<->)	287.36782.con.0032	5749	154	fig|287.36782.peg.5749			T6SS secretion lipoprotein TssJ (VasD)	0.994	0.994	bi (<->)	287.36781.con.0057	5916	154	fig|287.36781.peg.5916			T6SS secretion lipoprotein TssJ (VasD)	0.994	0.994	bi (<->)	287.36780.con.0029	3979	154	fig|287.36780.peg.3979			T6SS secretion lipoprotein TssJ (VasD)	1	0.994	bi (<->)	287.36779.con.0012	4464	154	fig|287.36779.peg.4464			T6SS secretion lipoprotein TssJ (VasD)
ASJY01000021	104	86	fig|208964.77.peg.104			PLF_286_00001614	PGF_01889549	T6SS forkhead associated domain protein ImpI/VasC	1928	2188	-											bi (<->)	287.36781.con.0057	5917	210	fig|287.36781.peg.5917			T6SS forkhead associated domain protein ImpI/VasC	1	0.405
ASJY01000022	105	205	fig|208964.77.peg.105			PLF_286_00001614	PGF_01889549	T6SS forkhead associated domain protein ImpI/VasC	2	616	-	bi (<->)	287.36782.con.0032	5750	509	fig|287.36782.peg.5750			T6SS forkhead associated domain protein ImpI/VasC	1	0.401	bi (<->)	287.36781.con.0035	5192	197	fig|287.36781.peg.5192			T6SS forkhead associated domain protein ImpI/VasC	1	0.995	bi (<->)	287.36780.con.0029	3978	499	fig|287.36780.peg.3978			T6SS forkhead associated domain protein ImpI/VasC	0.995	0.409	bi (<->)	287.36779.con.0012	4463	501	fig|287.36779.peg.4463			T6SS forkhead associated domain protein ImpI/VasC
ASJY01000022	106	158	fig|208964.77.peg.106			PLF_286_00002645	PGF_04998625	T6SS component TssA (ImpA)	984	1457	+	bi (<->)	287.36782.con.0032	5752	344	fig|287.36782.peg.5752			T6SS component TssA (ImpA)	0.993	0.436	bi (<->)	287.36781.con.0035	5191	344	fig|287.36781.peg.5191			T6SS component TssA (ImpA)	1	0.436	bi (<->)	287.36780.con.0029	3976	344	fig|287.36780.peg.3976			T6SS component TssA (ImpA)	0.993	0.436	bi (<->)	287.36779.con.0012	4461	344	fig|287.36779.peg.4461			T6SS component TssA (ImpA)
ASJY01000023	107	45	fig|208964.77.peg.107			PLF_286_00063751	PGF_04998625	T6SS component TssA (ImpA)	1	138	+
ASJY01000023	108	172	fig|208964.77.peg.108			PLF_286_00001640	PGF_01645412	T6SS component TssB (ImpB/VipA)	227	745	+	bi (<->)	287.36782.con.0032	5753	172	fig|287.36782.peg.5753			T6SS component TssB (ImpB/VipA)	1	0.994	bi (<->)	287.36781.con.0035	5190	172	fig|287.36781.peg.5190			T6SS component TssB (ImpB/VipA)	1	0.994	bi (<->)	287.36780.con.0029	3975	172	fig|287.36780.peg.3975			T6SS component TssB (ImpB/VipA)	1	0.994	bi (<->)	287.36779.con.0012	4460	172	fig|287.36779.peg.4460			T6SS component TssB (ImpB/VipA)
ASJY01000023	109	498	fig|208964.77.peg.109			PLF_286_00001618	PGF_04816404	T6SS component TssC (ImpC/VipB)	758	2254	+	bi (<->)	287.36782.con.0032	5754	498	fig|287.36782.peg.5754			T6SS component TssC (ImpC/VipB)	0.998	0.998	bi (<->)	287.36781.con.0035	5189	498	fig|287.36781.peg.5189			T6SS component TssC (ImpC/VipB)	0.998	0.998	bi (<->)	287.36780.con.0029	3974	498	fig|287.36780.peg.3974			T6SS component TssC (ImpC/VipB)	1	0.998	bi (<->)	287.36779.con.0012	4459	498	fig|287.36779.peg.4459			T6SS component TssC (ImpC/VipB)
ASJY01000023	110	162	fig|208964.77.peg.110			PLF_286_00001623	PGF_01920524	T6SS component Hcp	2330	2818	+	bi (<->)	287.36782.con.0032	5755	162	fig|287.36782.peg.5755			T6SS component Hcp	1	0.994	bi (<->)	287.36781.con.0035	5188	162	fig|287.36781.peg.5188			T6SS component Hcp	1	0.994	bi (<->)	287.36780.con.0029	3973	162	fig|287.36780.peg.3973			T6SS component Hcp	1	0.994	bi (<->)	287.36779.con.0012	4458	162	fig|287.36779.peg.4458			T6SS component Hcp
ASJY01000023	111	55	fig|208964.77.peg.111			PLF_286_00127632	PGF_08225224	hypothetical protein	2834	3001	-
ASJY01000023	112	111	fig|208964.77.peg.112			PLF_286_00004899	PGF_00038194	T6SS associated component TagJ (ImpE)	3046	3378	+	uni (->)	287.36782.con.0032	5756	261	fig|287.36782.peg.5756			T6SS associated component TagJ (ImpE)	1	0.421	uni (->)	287.36781.con.0035	5187	261	fig|287.36781.peg.5187			T6SS associated component TagJ (ImpE)	1	0.421	uni (->)	287.36780.con.0029	3972	261	fig|287.36780.peg.3972			T6SS associated component TagJ (ImpE)	1	0.421	uni (->)	287.36779.con.0012	4457	261	fig|287.36779.peg.4457			T6SS associated component TagJ (ImpE)
ASJY01000024	113	130	fig|208964.77.peg.113			PLF_286_00004899	PGF_00038194	T6SS associated component TagJ (ImpE)	3	395	+	bi (<->)	287.36782.con.0032	5756	261	fig|287.36782.peg.5756			T6SS associated component TagJ (ImpE)	0.985	0.494	bi (<->)	287.36781.con.0035	5187	261	fig|287.36781.peg.5187			T6SS associated component TagJ (ImpE)	0.992	0.494	bi (<->)	287.36780.con.0029	3972	261	fig|287.36780.peg.3972			T6SS associated component TagJ (ImpE)	0.992	0.494	bi (<->)	287.36779.con.0012	4457	261	fig|287.36779.peg.4457			T6SS associated component TagJ (ImpE)
ASJY01000024	114	169	fig|208964.77.peg.114			PLF_286_00001682	PGF_12699085	T6SS lysozyme-like component TssE	397	906	+	bi (<->)	287.36782.con.0032	5757	169	fig|287.36782.peg.5757			T6SS lysozyme-like component TssE	0.988	0.994	bi (<->)	287.36781.con.0035	5186	169	fig|287.36781.peg.5186			T6SS lysozyme-like component TssE	1	0.994	bi (<->)	287.36780.con.0029	3971	169	fig|287.36780.peg.3971			T6SS lysozyme-like component TssE	0.994	0.994	bi (<->)	287.36779.con.0012	4456	169	fig|287.36779.peg.4456			T6SS lysozyme-like component TssE
ASJY01000024	115	166	fig|208964.77.peg.115			PLF_286_00001612	PGF_01929932	T6SS component TssF (ImpG/VasA)	903	1400	+
ASJY01000025	116	449	fig|208964.77.peg.116			PLF_286_00001612	PGF_01929932	T6SS component TssF (ImpG/VasA)	2	1351	+	bi (<->)	287.36782.con.0032	5758	619	fig|287.36782.peg.5758			T6SS component TssF (ImpG/VasA)	0.996	0.724	bi (<->)	287.36781.con.0035	5185	619	fig|287.36781.peg.5185			T6SS component TssF (ImpG/VasA)	0.998	0.724	bi (<->)	287.36780.con.0029	3970	619	fig|287.36780.peg.3970			T6SS component TssF (ImpG/VasA)	0.998	0.724	bi (<->)	287.36779.con.0012	4455	619	fig|287.36779.peg.4455			T6SS component TssF (ImpG/VasA)
ASJY01000025	117	348	fig|208964.77.peg.117			PLF_286_00001672	PGF_02979767	T6SS component TssG (ImpH/VasB)	1315	2361	+	bi (<->)	287.36782.con.0032	5759	348	fig|287.36782.peg.5759			T6SS component TssG (ImpH/VasB)	1	0.997	bi (<->)	287.36781.con.0035	5184	348	fig|287.36781.peg.5184			T6SS component TssG (ImpH/VasB)	1	0.997	bi (<->)	287.36780.con.0029	3969	348	fig|287.36780.peg.3969			T6SS component TssG (ImpH/VasB)	1	0.997	bi (<->)	287.36779.con.0012	4454	348	fig|287.36779.peg.4454			T6SS component TssG (ImpH/VasB)
ASJY01000025	118	213	fig|208964.77.peg.118			PLF_286_00298039	PGF_07829604	T6SS AAA+ chaperone ClpV (TssH)	2354	2995	+
ASJY01000026	119	30	fig|208964.77.peg.119			PLF_286_00298039	PGF_07829604	T6SS AAA+ chaperone ClpV (TssH)	2	94	+
ASJY01000026	120	464	fig|208964.77.peg.120			PLF_286_00298039	PGF_07829604	T6SS AAA+ chaperone ClpV (TssH)	72	1466	+	bi (<->)	287.36782.con.0032	5760	902	fig|287.36782.peg.5760			T6SS AAA+ chaperone ClpV (TssH)	0.991	0.513	bi (<->)	287.36781.con.0035	5183	902	fig|287.36781.peg.5183			T6SS AAA+ chaperone ClpV (TssH)	0.996	0.513	bi (<->)	287.36780.con.0029	3968	902	fig|287.36780.peg.3968			T6SS AAA+ chaperone ClpV (TssH)	0.991	0.513	bi (<->)	287.36779.con.0012	4453	902	fig|287.36779.peg.4453			T6SS AAA+ chaperone ClpV (TssH)
ASJY01000026	121	646	fig|208964.77.peg.121			PLF_286_00000003	PGF_09229195	VgrG protein	1504	3444	+	bi (<->)	287.36782.con.0032	5761	646	fig|287.36782.peg.5761			VgrG protein	0.997	0.998	bi (<->)	287.36781.con.0035	5182	646	fig|287.36781.peg.5182			VgrG protein	0.998	0.998	bi (<->)	287.36780.con.0029	3967	646	fig|287.36780.peg.3967			VgrG protein	0.997	0.998	bi (<->)	287.36779.con.0012	4452	646	fig|287.36779.peg.4452			VgrG protein
ASJY01000026	122	94	fig|208964.77.peg.122			PLF_286_00005017	PGF_00033503	Phosphoglycerate dehydrogenase and related dehydrogenases	3559	3843	-	bi (<->)	287.36782.con.0032	5765	94	fig|287.36782.peg.5765			Phosphoglycerate dehydrogenase and related dehydrogenases	1	0.989	bi (<->)	287.36781.con.0035	5181	94	fig|287.36781.peg.5181			Phosphoglycerate dehydrogenase and related dehydrogenases	0.734	0.989	bi (<->)	287.36780.con.0029	3966	94	fig|287.36780.peg.3966			Phosphoglycerate dehydrogenase and related dehydrogenases	0.745	0.989	bi (<->)	287.36779.con.0012	4451	94	fig|287.36779.peg.4451			Phosphoglycerate dehydrogenase and related dehydrogenases
ASJY01000026	123	381	fig|208964.77.peg.123			PLF_286_00002676	PGF_01605186	T6SS PAAR-repeat protein	3840	4985	-	bi (<->)	287.36782.con.0032	5766	430	fig|287.36782.peg.5766			T6SS PAAR-repeat protein	0.995	0.884	bi (<->)	287.36781.con.0035	5179	460	fig|287.36781.peg.5179			T6SS PAAR-repeat protein	0.98	0.439	bi (<->)	287.36780.con.0029	3964	460	fig|287.36780.peg.3964			T6SS PAAR-repeat protein	0.995	0.439	bi (<->)	287.36779.con.0012	4450	430	fig|287.36779.peg.4450			T6SS PAAR-repeat protein
ASJY01000027	124	45	fig|208964.77.peg.124			PLF_286_00002676	PGF_01605186	T6SS PAAR-repeat protein	2	136	-
ASJY01000027	125	144	fig|208964.77.peg.125			PLF_286_00002797	PGF_00336083	hypothetical protein	152	586	-	bi (<->)	287.36782.con.0032	5767	144	fig|287.36782.peg.5767			hypothetical protein	0.993	0.993	bi (<->)	287.36781.con.0035	5178	144	fig|287.36781.peg.5178			hypothetical protein	1	0.993	bi (<->)	287.36780.con.0029	3963	144	fig|287.36780.peg.3963			hypothetical protein	1	0.993	bi (<->)	287.36779.con.0012	4449	144	fig|287.36779.peg.4449			hypothetical protein
ASJY01000027	126	741	fig|208964.77.peg.126			PLF_286_00000003	PGF_09229195	VgrG protein	840	3065	+	uni (->)	287.36782.con.0032	5761	646	fig|287.36782.peg.5761			VgrG protein	0.821	0.879	bi (<->)	287.36781.con.0035	5177	741	fig|287.36781.peg.5177			VgrG protein	0.995	0.999	bi (<->)	287.36780.con.0029	3962	741	fig|287.36780.peg.3962			VgrG protein	0.989	0.999	bi (<->)	287.36779.con.0012	4448	741	fig|287.36779.peg.4448			VgrG protein
ASJY01000027	127	149	fig|208964.77.peg.127			PLF_286_00016405	PGF_03729525	Mll2356 protein	3093	3542	+	bi (<->)	287.36782.con.0013	3700	149	fig|287.36782.peg.3700			Mll2356 protein	0.973	0.993	bi (<->)	287.36781.con.0035	5176	149	fig|287.36781.peg.5176			Mll2356 protein	1	0.993	bi (<->)	287.36780.con.0029	3961	149	fig|287.36780.peg.3961			Mll2356 protein	0.993	0.993	bi (<->)	287.36779.con.0012	4447	149	fig|287.36779.peg.4447			Mll2356 protein
ASJY01000027	128	285	fig|208964.77.peg.128			PLF_286_00302975	PGF_08225224	hypothetical protein	3559	4416	+	bi (<->)	287.36782.con.0013	3701	370	fig|287.36782.peg.3701			hypothetical protein	0.98	0.532	bi (<->)	287.36781.con.0035	5175	370	fig|287.36781.peg.5175			hypothetical protein	0.995	0.532	bi (<->)	287.36780.con.0029	3960	370	fig|287.36780.peg.3960			hypothetical protein	0.97	0.532	bi (<->)	287.36779.con.0012	4446	370	fig|287.36779.peg.4446			hypothetical protein
ASJY01000027	129	86	fig|208964.77.peg.129			PLF_286_00302975	PGF_08225224	hypothetical protein	4413	4673	+
ASJY01000027	130	345	fig|208964.77.peg.130			PLF_286_00002848	PGF_00420856	3-oxoacyl-[acyl-carrier-protein] synthase (EC 2.3.1.41)	4670	5707	+	bi (<->)	287.36782.con.0013	3702	345	fig|287.36782.peg.3702			3-oxoacyl-[acyl-carrier-protein] synthase (EC 2.3.1.41)	0.701	0.994	bi (<->)	287.36781.con.0035	5174	345	fig|287.36781.peg.5174			3-oxoacyl-[acyl-carrier-protein] synthase (EC 2.3.1.41)	0.698	0.994	bi (<->)	287.36780.con.0029	3959	345	fig|287.36780.peg.3959			3-oxoacyl-[acyl-carrier-protein] synthase (EC 2.3.1.41)	0.991	0.997	bi (<->)	287.36779.con.0012	4445	345	fig|287.36779.peg.4445			3-oxoacyl-[acyl-carrier-protein] synthase (EC 2.3.1.41)
ASJY01000027	131	386	fig|208964.77.peg.131			PLF_286_00019167	PGF_08737426	FIG00957260: hypothetical protein	5707	6867	+	bi (<->)	287.36782.con.0013	3703	315	fig|287.36782.peg.3703			FIG00957260: hypothetical protein	0.457	0.876	bi (<->)	287.36781.con.0035	5173	315	fig|287.36781.peg.5173			FIG00957260: hypothetical protein	0.457	0.876	bi (<->)	287.36780.con.0029	3958	363	fig|287.36780.peg.3958			FIG00957260: hypothetical protein	0.562	0.937	bi (<->)	287.36779.con.0012	4444	386	fig|287.36779.peg.4444			FIG00957260: hypothetical protein
ASJY01000027	132	306	fig|208964.77.peg.132			PLF_286_00006498	PGF_08225224	hypothetical protein	6889	7809	+	bi (<->)	287.36782.con.0013	3704	304	fig|287.36782.peg.3704			hypothetical protein	0.363	0.618	bi (<->)	287.36781.con.0035	5172	304	fig|287.36781.peg.5172			hypothetical protein	0.363	0.618	bi (<->)	287.36780.con.0029	3957	306	fig|287.36780.peg.3957			hypothetical protein	0.305	0.961	bi (<->)	287.36779.con.0012	4443	306	fig|287.36779.peg.4443			hypothetical protein
ASJY01000027	133	122	fig|208964.77.peg.133			PLF_286_00002362	PGF_04531341	FOG: HEAT repeat	7791	8156	+
ASJY01000028	134	225	fig|208964.77.peg.134			PLF_286_00002362	PGF_04531341	FOG: HEAT repeat	3	680	+	bi (<->)	287.36782.con.0013	3705	410	fig|287.36782.peg.3705			FOG: HEAT repeat	0.96	0.546	bi (<->)	287.36781.con.0035	5171	410	fig|287.36781.peg.5171			FOG: HEAT repeat	0.991	0.546	bi (<->)	287.36780.con.0029	3956	410	fig|287.36780.peg.3956			FOG: HEAT repeat	0.987	0.546	bi (<->)	287.36779.con.0012	4442	415	fig|287.36779.peg.4442			FOG: HEAT repeat
ASJY01000028	135	242	fig|208964.77.peg.135			PLF_286_00000141	PGF_00416525	Carbonic anhydrase, beta class (EC 4.2.1.1)	1056	1784	+	bi (<->)	287.36782.con.0013	3706	242	fig|287.36782.peg.3706			Carbonic anhydrase, beta class (EC 4.2.1.1)	0.996	0.996	bi (<->)	287.36781.con.0035	5170	242	fig|287.36781.peg.5170			Carbonic anhydrase, beta class (EC 4.2.1.1)	0.996	0.996	bi (<->)	287.36780.con.0029	3955	242	fig|287.36780.peg.3955			Carbonic anhydrase, beta class (EC 4.2.1.1)	0.996	0.996	bi (<->)	287.36779.con.0012	4441	242	fig|287.36779.peg.4441			Carbonic anhydrase, beta class (EC 4.2.1.1)
ASJY01000028	136	523	fig|208964.77.peg.136			PLF_286_00066167	PGF_00054974	Na(+)-dependent bicarbonate transporter BicA	1995	3566	+	bi (<->)	287.36782.con.0013	3707	523	fig|287.36782.peg.3707			Na(+)-dependent bicarbonate transporter BicA	0.998	0.998	bi (<->)	287.36781.con.0035	5169	523	fig|287.36781.peg.5169			Na(+)-dependent bicarbonate transporter BicA	0.998	0.998	bi (<->)	287.36780.con.0029	3954	523	fig|287.36780.peg.3954			Na(+)-dependent bicarbonate transporter BicA	0.996	0.998	bi (<->)	287.36779.con.0012	4440	523	fig|287.36779.peg.4440			Na(+)-dependent bicarbonate transporter BicA
ASJY01000028	137	212	fig|208964.77.peg.137			PLF_286_00003090	PGF_08225224	hypothetical protein	3553	4191	-	bi (<->)	287.36782.con.0013	3708	212	fig|287.36782.peg.3708			hypothetical protein	0.991	0.995	bi (<->)	287.36781.con.0035	5168	212	fig|287.36781.peg.5168			hypothetical protein	0.995	0.995	bi (<->)	287.36780.con.0029	3953	212	fig|287.36780.peg.3953			hypothetical protein	0.991	0.995	bi (<->)	287.36779.con.0012	4439	212	fig|287.36779.peg.4439			hypothetical protein
ASJY01000028	138	53	fig|208964.77.peg.138			PLF_286_00005115	PGF_00274045	hypothetical protein	4413	4574	-	bi (<->)	287.36782.con.0013	3709	53	fig|287.36782.peg.3709			FIG00956559: hypothetical protein	1	0.981	bi (<->)	287.36781.con.0035	5167	53	fig|287.36781.peg.5167			FIG00956559: hypothetical protein	1	0.981	bi (<->)	287.36780.con.0029	3952	53	fig|287.36780.peg.3952			FIG00956559: hypothetical protein	1	0.981	bi (<->)	287.36779.con.0012	4438	53	fig|287.36779.peg.4438			FIG00956559: hypothetical protein
ASJY01000028	139	366	fig|208964.77.peg.139			PLF_286_00001372	PGF_02516666	Cytochrome c oxidase polypeptide II (EC 1.9.3.1)	4587	5687	+	bi (<->)	287.36782.con.0013	3710	366	fig|287.36782.peg.3710			Cytochrome c oxidase polypeptide II (EC 1.9.3.1)	1	0.997	bi (<->)	287.36781.con.0035	5166	366	fig|287.36781.peg.5166			Cytochrome c oxidase polypeptide II (EC 1.9.3.1)	1	0.997	bi (<->)	287.36780.con.0029	3951	366	fig|287.36780.peg.3951			Cytochrome c oxidase polypeptide II (EC 1.9.3.1)	1	0.997	bi (<->)	287.36779.con.0012	4437	366	fig|287.36779.peg.4437			Cytochrome c oxidase polypeptide II (EC 1.9.3.1)
ASJY01000028	140	530	fig|208964.77.peg.140			PLF_286_00001371	PGF_03804538	Cytochrome c oxidase polypeptide I (EC 1.9.3.1)	5697	7289	+	bi (<->)	287.36782.con.0013	3711	530	fig|287.36782.peg.3711			Cytochrome c oxidase polypeptide I (EC 1.9.3.1)	1	0.998	bi (<->)	287.36781.con.0035	5165	530	fig|287.36781.peg.5165			Cytochrome c oxidase polypeptide I (EC 1.9.3.1)	1	0.998	bi (<->)	287.36780.con.0029	3950	530	fig|287.36780.peg.3950			Cytochrome c oxidase polypeptide I (EC 1.9.3.1)	1	0.998	bi (<->)	287.36779.con.0012	4436	530	fig|287.36779.peg.4436			Cytochrome c oxidase polypeptide I (EC 1.9.3.1)
ASJY01000028	141	184	fig|208964.77.peg.141			PLF_286_00001130	PGF_00420582	Cytochrome oxidase biogenesis protein Cox11-CtaG, copper delivery to Cox1	7300	7854	+	bi (<->)	287.36782.con.0013	3712	184	fig|287.36782.peg.3712			Cytochrome oxidase biogenesis protein Cox11-CtaG, copper delivery to Cox1	1	0.995	bi (<->)	287.36781.con.0035	5164	184	fig|287.36781.peg.5164			Cytochrome oxidase biogenesis protein Cox11-CtaG, copper delivery to Cox1	1	0.995	bi (<->)	287.36780.con.0029	3949	184	fig|287.36780.peg.3949			Cytochrome oxidase biogenesis protein Cox11-CtaG, copper delivery to Cox1	1	0.995	bi (<->)	287.36779.con.0012	4435	184	fig|287.36779.peg.4435			Cytochrome oxidase biogenesis protein Cox11-CtaG, copper delivery to Cox1
ASJY01000028	142	295	fig|208964.77.peg.142			PLF_286_00001390	PGF_10480638	Cytochrome c oxidase polypeptide III (EC 1.9.3.1)	7865	8752	+	bi (<->)	287.36782.con.0013	3713	295	fig|287.36782.peg.3713			Cytochrome c oxidase polypeptide III (EC 1.9.3.1)	1	0.997	bi (<->)	287.36781.con.0035	5163	295	fig|287.36781.peg.5163			Cytochrome c oxidase polypeptide III (EC 1.9.3.1)	1	0.997	bi (<->)	287.36780.con.0029	3948	295	fig|287.36780.peg.3948			Cytochrome c oxidase polypeptide III (EC 1.9.3.1)	0.997	0.997	bi (<->)	287.36779.con.0012	4434	295	fig|287.36779.peg.4434			Cytochrome c oxidase polypeptide III (EC 1.9.3.1)
ASJY01000028	143	69	fig|208964.77.peg.143			PLF_286_00004268	PGF_08225224	hypothetical protein	8768	8977	-	bi (<->)	287.36782.con.0013	3714	69	fig|287.36782.peg.3714			hypothetical protein	0.986	0.986	bi (<->)	287.36781.con.0035	5162	69	fig|287.36781.peg.5162			hypothetical protein	1	0.986	bi (<->)	287.36780.con.0029	3947	69	fig|287.36780.peg.3947			hypothetical protein	0.986	0.986	bi (<->)	287.36779.con.0012	4433	69	fig|287.36779.peg.4433			hypothetical protein
ASJY01000028	144	135	fig|208964.77.peg.144			PLF_286_00003213	PGF_09952093	Cytochrome oxidase biogenesis protein Surf1, facilitates heme A insertion	8993	9397	+	bi (<->)	287.36782.con.0013	3715	264	fig|287.36782.peg.3715			Cytochrome oxidase biogenesis protein Surf1, facilitates heme A insertion	0.993	0.508	bi (<->)	287.36781.con.0035	5161	264	fig|287.36781.peg.5161			Cytochrome oxidase biogenesis protein Surf1, facilitates heme A insertion	0.985	0.508	bi (<->)	287.36780.con.0029	3946	264	fig|287.36780.peg.3946			Cytochrome oxidase biogenesis protein Surf1, facilitates heme A insertion	1	0.508	bi (<->)	287.36779.con.0012	4432	264	fig|287.36779.peg.4432			Cytochrome oxidase biogenesis protein Surf1, facilitates heme A insertion
ASJY01000029	145	44	fig|208964.77.peg.145			PLF_286_00003213	PGF_09952093	Cytochrome oxidase biogenesis protein Surf1, facilitates heme A insertion	1	135	+
ASJY01000029	146	192	fig|208964.77.peg.146			PLF_286_00003310	PGF_00012996	Hypothetical protein in cytochrome oxidase biogenesis cluster	110	688	+	bi (<->)	287.36782.con.0013	3716	192	fig|287.36782.peg.3716			Hypothetical protein in cytochrome oxidase biogenesis cluster	0.995	0.995	bi (<->)	287.36781.con.0035	5160	192	fig|287.36781.peg.5160			Hypothetical protein in cytochrome oxidase biogenesis cluster	0.984	0.995	bi (<->)	287.36780.con.0029	3945	192	fig|287.36780.peg.3945			Hypothetical protein in cytochrome oxidase biogenesis cluster	0.995	0.995	bi (<->)	287.36779.con.0012	4431	192	fig|287.36779.peg.4431			Hypothetical protein in cytochrome oxidase biogenesis cluster
ASJY01000029	147	297	fig|208964.77.peg.147			PLF_286_00001399	PGF_05949825	Heme A synthase, cytochrome oxidase biogenesis protein Cox15-CtaA	753	1643	+	bi (<->)	287.36782.con.0013	3717	357	fig|287.36782.peg.3717			Heme A synthase, cytochrome oxidase biogenesis protein Cox15-CtaA	0.997	0.829	bi (<->)	287.36781.con.0035	5159	357	fig|287.36781.peg.5159			Heme A synthase, cytochrome oxidase biogenesis protein Cox15-CtaA	0.99	0.829	bi (<->)	287.36780.con.0029	3944	357	fig|287.36780.peg.3944			Heme A synthase, cytochrome oxidase biogenesis protein Cox15-CtaA	0.997	0.829	bi (<->)	287.36779.con.0012	4430	357	fig|287.36779.peg.4430			Heme A synthase, cytochrome oxidase biogenesis protein Cox15-CtaA
ASJY01000030	148	304	fig|208964.77.peg.148			PLF_286_00001392	PGF_07157721	Heme O synthase, protoheme IX farnesyltransferase, COX10-CtaB	86	1000	+	bi (<->)	287.36782.con.0013	3718	304	fig|287.36782.peg.3718			Heme O synthase, protoheme IX farnesyltransferase, COX10-CtaB	1	0.997	bi (<->)	287.36781.con.0035	5158	304	fig|287.36781.peg.5158			Heme O synthase, protoheme IX farnesyltransferase, COX10-CtaB	1	0.997	bi (<->)	287.36780.con.0029	3943	304	fig|287.36780.peg.3943			Heme O synthase, protoheme IX farnesyltransferase, COX10-CtaB	1	0.997	bi (<->)	287.36779.con.0012	4429	304	fig|287.36779.peg.4429			Heme O synthase, protoheme IX farnesyltransferase, COX10-CtaB
ASJY01000030	149	211	fig|208964.77.peg.149			PLF_286_00003294	PGF_08090639	Cytochrome oxidase biogenesis protein Sco1/SenC/PrrC, thiol-disulfide reductase involved in Cu(I) insertion into CoxII Cu(A) center	1026	1661	+	bi (<->)	287.36782.con.0013	3719	211	fig|287.36782.peg.3719			Cytochrome oxidase biogenesis protein Sco1/SenC/PrrC, thiol-disulfide reductase involved in Cu(I) insertion into CoxII Cu(A) center	1	0.995	bi (<->)	287.36781.con.0035	5157	211	fig|287.36781.peg.5157			Cytochrome oxidase biogenesis protein Sco1/SenC/PrrC, thiol-disulfide reductase involved in Cu(I) insertion into CoxII Cu(A) center	1	0.995	bi (<->)	287.36780.con.0029	3942	211	fig|287.36780.peg.3942			Cytochrome oxidase biogenesis protein Sco1/SenC/PrrC, thiol-disulfide reductase involved in Cu(I) insertion into CoxII Cu(A) center	1	0.995	bi (<->)	287.36779.con.0012	4428	211	fig|287.36779.peg.4428			Cytochrome oxidase biogenesis protein Sco1/SenC/PrrC, thiol-disulfide reductase involved in Cu(I) insertion into CoxII Cu(A) center
ASJY01000030	150	150	fig|208964.77.peg.150			PLF_286_00373180	PGF_04152933	N-acetyltransferase ElaA	1701	2153	-	bi (<->)	287.36782.con.0013	3720	150	fig|287.36782.peg.3720			N-acetyltransferase ElaA	1	0.993	bi (<->)	287.36781.con.0035	5156	150	fig|287.36781.peg.5156			N-acetyltransferase ElaA	1	0.993	bi (<->)	287.36780.con.0029	3941	150	fig|287.36780.peg.3941			N-acetyltransferase ElaA	1	0.993	bi (<->)	287.36779.con.0012	4427	150	fig|287.36779.peg.4427			N-acetyltransferase ElaA
ASJY01000030	151	157	fig|208964.77.peg.151			PLF_286_00003572	PGF_03320197	Transcriptional regulator, HxlR family	2285	2758	+	bi (<->)	287.36782.con.0013	3721	157	fig|287.36782.peg.3721			Transcriptional regulator, HxlR family	0.994	0.994	bi (<->)	287.36781.con.0035	5155	157	fig|287.36781.peg.5155			Transcriptional regulator, HxlR family	1	0.994	bi (<->)	287.36780.con.0029	3940	157	fig|287.36780.peg.3940			Transcriptional regulator, HxlR family	1	0.994	bi (<->)	287.36779.con.0012	4426	157	fig|287.36779.peg.4426			Transcriptional regulator, HxlR family
ASJY01000030	152	242	fig|208964.77.peg.152			PLF_286_00003568	PGF_00051655	Short-chain dehydrogenase, associated with 2-hydroxychromene-2-carboxylate isomerase family protein	3015	3743	+	bi (<->)	287.36782.con.0013	3722	242	fig|287.36782.peg.3722			Short-chain dehydrogenase, associated with 2-hydroxychromene-2-carboxylate isomerase family protein	0.996	0.996	bi (<->)	287.36781.con.0035	5154	242	fig|287.36781.peg.5154			Short-chain dehydrogenase, associated with 2-hydroxychromene-2-carboxylate isomerase family protein	0.992	0.996	bi (<->)	287.36780.con.0029	3939	242	fig|287.36780.peg.3939			Short-chain dehydrogenase, associated with 2-hydroxychromene-2-carboxylate isomerase family protein	0.996	0.996	bi (<->)	287.36779.con.0012	4425	242	fig|287.36779.peg.4425			Short-chain dehydrogenase, associated with 2-hydroxychromene-2-carboxylate isomerase family protein
ASJY01000030	153	195	fig|208964.77.peg.153			PLF_286_00003683	PGF_00065796	2-hydroxychromene-2-carboxylate isomerase family protein	3768	4355	+	bi (<->)	287.36782.con.0013	3723	195	fig|287.36782.peg.3723			2-hydroxychromene-2-carboxylate isomerase family protein	0.99	0.995	bi (<->)	287.36781.con.0035	5153	195	fig|287.36781.peg.5153			2-hydroxychromene-2-carboxylate isomerase family protein	0.995	0.995	bi (<->)	287.36780.con.0029	3938	195	fig|287.36780.peg.3938			2-hydroxychromene-2-carboxylate isomerase family protein	0.99	0.995	bi (<->)	287.36779.con.0012	4424	195	fig|287.36779.peg.4424			2-hydroxychromene-2-carboxylate isomerase family protein
ASJY01000030	154	444	fig|208964.77.peg.154			PLF_286_00002961	PGF_12712710	C4-dicarboxylate transport protein	4600	5934	+	bi (<->)	287.36782.con.0013	3724	444	fig|287.36782.peg.3724			C4-dicarboxylate transport protein	0.995	0.998	bi (<->)	287.36781.con.0035	5152	444	fig|287.36781.peg.5152			C4-dicarboxylate transport protein	1	0.998	bi (<->)	287.36780.con.0029	3937	444	fig|287.36780.peg.3937			C4-dicarboxylate transport protein	0.995	0.998	bi (<->)	287.36779.con.0012	4423	444	fig|287.36779.peg.4423			C4-dicarboxylate transport protein
ASJY01000030	155	228	fig|208964.77.peg.155			PLF_286_00004019	PGF_06916656	Transcriptional regulator, GntR family	5983	6669	+	bi (<->)	287.36782.con.0013	3725	228	fig|287.36782.peg.3725			Transcriptional regulator, GntR family	1	0.996	bi (<->)	287.36781.con.0035	5151	228	fig|287.36781.peg.5151			Transcriptional regulator, GntR family	1	0.996	bi (<->)	287.36780.con.0029	3936	228	fig|287.36780.peg.3936			Transcriptional regulator, GntR family	1	0.996	bi (<->)	287.36779.con.0012	4422	228	fig|287.36779.peg.4422			Transcriptional regulator, GntR family
ASJY01000030	156	244	fig|208964.77.peg.156			PLF_286_00003571	PGF_06916656	Transcriptional regulator, GntR family	6770	7504	+	bi (<->)	287.36782.con.0013	3726	244	fig|287.36782.peg.3726			Transcriptional regulator, GntR family	0.992	0.996	bi (<->)	287.36781.con.0035	5150	244	fig|287.36781.peg.5150			Transcriptional regulator, GntR family	0.992	0.996	bi (<->)	287.36780.con.0029	3935	244	fig|287.36780.peg.3935			Transcriptional regulator, GntR family	0.992	0.996	bi (<->)	287.36779.con.0012	4421	244	fig|287.36779.peg.4421			Transcriptional regulator, GntR family
ASJY01000030	157	136	fig|208964.77.peg.157			PLF_286_00003842	PGF_12909215	hypothetical protein	7684	8094	+	bi (<->)	287.36782.con.0013	3727	136	fig|287.36782.peg.3727			hypothetical protein	0.993	0.993	bi (<->)	287.36781.con.0035	5149	136	fig|287.36781.peg.5149			hypothetical protein	1	0.993	bi (<->)	287.36780.con.0029	3934	136	fig|287.36780.peg.3934			hypothetical protein	0.993	0.993	bi (<->)	287.36779.con.0012	4420	136	fig|287.36779.peg.4420			hypothetical protein
ASJY01000030	158	302	fig|208964.77.peg.158			PLF_286_00025704	PGF_07987589	Transcriptional regulator, LysR family	8126	9034	-	bi (<->)	287.36782.con.0013	3728	302	fig|287.36782.peg.3728			Transcriptional regulator, LysR family	0.993	0.997	bi (<->)	287.36781.con.0035	5148	302	fig|287.36781.peg.5148			Transcriptional regulator, LysR family	1	0.997	bi (<->)	287.36780.con.0029	3933	302	fig|287.36780.peg.3933			Transcriptional regulator, LysR family	1	0.997	bi (<->)	287.36779.con.0012	4419	302	fig|287.36779.peg.4419			Transcriptional regulator, LysR family
ASJY01000030	159	93	fig|208964.77.peg.159			PLF_286_00003615	PGF_00422610	Death on curing protein, Doc toxin	9334	9615	-	bi (<->)	287.36782.con.0013	3729	93	fig|287.36782.peg.3729			Death on curing protein, Doc toxin	1	0.989	bi (<->)	287.36781.con.0035	5147	93	fig|287.36781.peg.5147			Death on curing protein, Doc toxin	1	0.989	bi (<->)	287.36780.con.0029	3932	93	fig|287.36780.peg.3932			Death on curing protein, Doc toxin	1	0.989	bi (<->)	287.36779.con.0012	4418	93	fig|287.36779.peg.4418			Death on curing protein, Doc toxin
ASJY01000030	160	75	fig|208964.77.peg.160			PLF_286_00003327	PGF_00036621	Prevent host death protein, Phd antitoxin	9612	9839	-	bi (<->)	287.36782.con.0013	3730	75	fig|287.36782.peg.3730			Prevent host death protein, Phd antitoxin	0.987	0.987	bi (<->)	287.36781.con.0035	5146	75	fig|287.36781.peg.5146			Prevent host death protein, Phd antitoxin	0.987	0.987	bi (<->)	287.36780.con.0029	3931	75	fig|287.36780.peg.3931			Prevent host death protein, Phd antitoxin	0.987	0.987	bi (<->)	287.36779.con.0012	4417	75	fig|287.36779.peg.4417			Prevent host death protein, Phd antitoxin
ASJY01000030	161	206	fig|208964.77.peg.161			PLF_286_00003589	PGF_00378578	hypothetical protein	10015	10635	-	bi (<->)	287.36782.con.0013	3731	206	fig|287.36782.peg.3731			hypothetical protein	1	0.995	bi (<->)	287.36781.con.0035	5145	206	fig|287.36781.peg.5145			hypothetical protein	1	0.995	bi (<->)	287.36780.con.0029	3930	207	fig|287.36780.peg.3930			hypothetical protein	0.976	0.995	bi (<->)	287.36779.con.0012	4416	206	fig|287.36779.peg.4416			hypothetical protein
ASJY01000030	162	166	fig|208964.77.peg.162			PLF_286_00002459	PGF_08222276	putative lipoprotein	10736	11236	+	bi (<->)	287.36782.con.0013	3732	166	fig|287.36782.peg.3732			putative lipoprotein	0.994	0.994	bi (<->)	287.36781.con.0035	5144	166	fig|287.36781.peg.5144			putative lipoprotein	0.994	0.994	bi (<->)	287.36780.con.0029	3929	166	fig|287.36780.peg.3929			putative lipoprotein	0.988	0.994	bi (<->)	287.36779.con.0012	4415	166	fig|287.36779.peg.4415			putative lipoprotein
ASJY01000030	163	113	fig|208964.77.peg.163			PLF_286_00000662	PGF_00037937	Protein PhnA	11309	11650	+	bi (<->)	287.36782.con.0013	3733	113	fig|287.36782.peg.3733			Protein PhnA	1	0.991	bi (<->)	287.36781.con.0035	5143	113	fig|287.36781.peg.5143			Protein PhnA	1	0.991	bi (<->)	287.36780.con.0029	3928	113	fig|287.36780.peg.3928			Protein PhnA	1	0.991	bi (<->)	287.36779.con.0012	4414	113	fig|287.36779.peg.4414			Protein PhnA
ASJY01000030	164	475	fig|208964.77.peg.164			PLF_286_00003663	PGF_00071509	gamma-aminobutyrate (GABA) permease	11732	13159	-	bi (<->)	287.36782.con.0013	3734	475	fig|287.36782.peg.3734			gamma-aminobutyrate (GABA) permease	1	0.998	bi (<->)	287.36781.con.0035	5142	475	fig|287.36781.peg.5142			gamma-aminobutyrate (GABA) permease	1	0.998	bi (<->)	287.36780.con.0029	3927	475	fig|287.36780.peg.3927			gamma-aminobutyrate (GABA) permease	0.998	0.998	bi (<->)	287.36779.con.0012	4413	475	fig|287.36779.peg.4413			gamma-aminobutyrate (GABA) permease
ASJY01000030	165	497	fig|208964.77.peg.165			PLF_286_00000172	PGF_07750068	Malonate-semialdehyde dehydrogenase [inositol] (EC 1.2.1.18)	13328	14821	-	bi (<->)	287.36782.con.0013	3735	497	fig|287.36782.peg.3735			Malonate-semialdehyde dehydrogenase [inositol] (EC 1.2.1.18)	1	0.998	bi (<->)	287.36781.con.0035	5141	497	fig|287.36781.peg.5141			Malonate-semialdehyde dehydrogenase [inositol] (EC 1.2.1.18)	1	0.998	bi (<->)	287.36780.con.0029	3926	497	fig|287.36780.peg.3926			Malonate-semialdehyde dehydrogenase [inositol] (EC 1.2.1.18)	1	0.998	bi (<->)	287.36779.con.0012	4412	497	fig|287.36779.peg.4412			Malonate-semialdehyde dehydrogenase [inositol] (EC 1.2.1.18)
ASJY01000030	166	95	fig|208964.77.peg.166			PLF_286_00002999	PGF_00448620	Uncharacterized protein PA0131	14905	15192	-	bi (<->)	287.36782.con.0013	3736	95	fig|287.36782.peg.3736			Uncharacterized protein PA0131	1	0.989	bi (<->)	287.36781.con.0035	5140	95	fig|287.36781.peg.5140			Uncharacterized protein PA0131	1	0.989	bi (<->)	287.36780.con.0029	3925	95	fig|287.36780.peg.3925			Uncharacterized protein PA0131	1	0.989	bi (<->)	287.36779.con.0012	4411	95	fig|287.36779.peg.4411			Uncharacterized protein PA0131
ASJY01000030	167	448	fig|208964.77.peg.167			PLF_286_00001072	PGF_02347716	Omega-amino acid--pyruvate aminotransferase (EC 2.6.1.18)	15192	16538	-	bi (<->)	287.36782.con.0013	3737	448	fig|287.36782.peg.3737			Omega-amino acid--pyruvate aminotransferase (EC 2.6.1.18)	1	0.998	bi (<->)	287.36781.con.0035	5139	448	fig|287.36781.peg.5139			Omega-amino acid--pyruvate aminotransferase (EC 2.6.1.18)	1	0.998	bi (<->)	287.36780.con.0029	3924	448	fig|287.36780.peg.3924			Omega-amino acid--pyruvate aminotransferase (EC 2.6.1.18)	0.998	0.998	bi (<->)	287.36779.con.0012	4410	448	fig|287.36779.peg.4410			Omega-amino acid--pyruvate aminotransferase (EC 2.6.1.18)
ASJY01000030	168	305	fig|208964.77.peg.168			PLF_286_00003118	PGF_00017810	LysR family transcriptional regulator PA0133	16673	17590	+	bi (<->)	287.36782.con.0013	3738	305	fig|287.36782.peg.3738			LysR family transcriptional regulator PA0133	1	0.997	bi (<->)	287.36781.con.0035	5138	305	fig|287.36781.peg.5138			LysR family transcriptional regulator PA0133	1	0.997	bi (<->)	287.36780.con.0029	3923	305	fig|287.36780.peg.3923			LysR family transcriptional regulator PA0133	1	0.997	bi (<->)	287.36779.con.0012	4409	305	fig|287.36779.peg.4409			LysR family transcriptional regulator PA0133
ASJY01000030	169	432	fig|208964.77.peg.169			PLF_286_00003533	PGF_00010332	Guanine deaminase (EC 3.5.4.3)	17703	19001	-	bi (<->)	287.36782.con.0013	3739	432	fig|287.36782.peg.3739			Guanine deaminase (EC 3.5.4.3)	0.995	0.998	bi (<->)	287.36781.con.0035	5137	432	fig|287.36781.peg.5137			Guanine deaminase (EC 3.5.4.3)	0.998	0.998	bi (<->)	287.36780.con.0029	3922	432	fig|287.36780.peg.3922			Guanine deaminase (EC 3.5.4.3)	0.995	0.998	bi (<->)	287.36779.con.0012	4408	432	fig|287.36779.peg.4408			Guanine deaminase (EC 3.5.4.3)
ASJY01000030	170	294	fig|208964.77.peg.170			PLF_286_00155403	PGF_01640677	hypothetical protein	19240	20124	+	bi (<->)	287.36782.con.0013	3740	294	fig|287.36782.peg.3740			hypothetical protein	0.969	0.997	bi (<->)	287.36781.con.0035	5136	294	fig|287.36781.peg.5136			hypothetical protein	0.983	0.997	bi (<->)	287.36780.con.0029	3921	294	fig|287.36780.peg.3921			hypothetical protein	0.939	0.997	bi (<->)	287.36779.con.0012	4407	294	fig|287.36779.peg.4407			hypothetical protein
ASJY01000030	171	318	fig|208964.77.peg.171			PLF_286_00004858	PGF_01899917	ABC transporter, ATP-binding protein (cluster 11, riboflavin/purine nucleoside/unknown) / ABC transporter, ATP-binding protein (cluster 11, riboflavin/purine nucleoside/unknown)	20184	21137	+	bi (<->)	287.36782.con.0013	3741	523	fig|287.36782.peg.3741			ABC transporter, ATP-binding protein (cluster 11, riboflavin/purine nucleoside/unknown) / ABC transporter, ATP-binding protein (cluster 11, riboflavin/purine nucleoside/unknown)	0.997	0.606	bi (<->)	287.36781.con.0035	5135	523	fig|287.36781.peg.5135			ABC transporter, ATP-binding protein (cluster 11, riboflavin/purine nucleoside/unknown) / ABC transporter, ATP-binding protein (cluster 11, riboflavin/purine nucleoside/unknown)	1	0.606	bi (<->)	287.36780.con.0029	3920	523	fig|287.36780.peg.3920			ABC transporter, ATP-binding protein (cluster 11, riboflavin/purine nucleoside/unknown) / ABC transporter, ATP-binding protein (cluster 11, riboflavin/purine nucleoside/unknown)	0.997	0.606	bi (<->)	287.36779.con.0012	4406	523	fig|287.36779.peg.4406			ABC transporter, ATP-binding protein (cluster 11, riboflavin/purine nucleoside/unknown) / ABC transporter, ATP-binding protein (cluster 11, riboflavin/purine nucleoside/unknown)
ASJY01000031	172	139	fig|208964.77.peg.172			PLF_286_00004858	PGF_01899917	ABC transporter, ATP-binding protein (cluster 11, riboflavin/purine nucleoside/unknown) / ABC transporter, ATP-binding protein (cluster 11, riboflavin/purine nucleoside/unknown)	50	469	+
ASJY01000031	173	341	fig|208964.77.peg.173			PLF_286_00004807	PGF_04065085	ABC transporter, permease protein 1 (cluster 11, riboflavin/purine nucleoside/unknown)	540	1565	+	bi (<->)	287.36782.con.0013	3742	365	fig|287.36782.peg.3742			ABC transporter, permease protein 1 (cluster 11, riboflavin/purine nucleoside/unknown)	0.994	0.932	bi (<->)	287.36781.con.0035	5134	365	fig|287.36781.peg.5134			ABC transporter, permease protein 1 (cluster 11, riboflavin/purine nucleoside/unknown)	0.997	0.932	bi (<->)	287.36780.con.0029	3919	365	fig|287.36780.peg.3919			ABC transporter, permease protein 1 (cluster 11, riboflavin/purine nucleoside/unknown)	0.994	0.932	bi (<->)	287.36779.con.0012	4405	365	fig|287.36779.peg.4405			ABC transporter, permease protein 1 (cluster 11, riboflavin/purine nucleoside/unknown)
ASJY01000031	174	308	fig|208964.77.peg.174			PLF_286_00003608	PGF_12810898	ABC transporter, permease protein 2 (cluster 11, riboflavin/purine nucleoside/unknown)	1588	2514	+	bi (<->)	287.36782.con.0013	3743	308	fig|287.36782.peg.3743			ABC transporter, permease protein 2 (cluster 11, riboflavin/purine nucleoside/unknown)	0.99	0.997	bi (<->)	287.36781.con.0035	5133	308	fig|287.36781.peg.5133			ABC transporter, permease protein 2 (cluster 11, riboflavin/purine nucleoside/unknown)	1	0.997	bi (<->)	287.36780.con.0029	3918	308	fig|287.36780.peg.3918			ABC transporter, permease protein 2 (cluster 11, riboflavin/purine nucleoside/unknown)	0.99	0.997	bi (<->)	287.36779.con.0012	4404	308	fig|287.36779.peg.4404			ABC transporter, permease protein 2 (cluster 11, riboflavin/purine nucleoside/unknown)
ASJY01000031	175	187	fig|208964.77.peg.175			PLF_286_00002072	PGF_00041794	Alkyl hydroperoxide reductase protein C (EC 1.11.1.15)	2679	3242	+	bi (<->)	287.36782.con.0013	3744	187	fig|287.36782.peg.3744			Alkyl hydroperoxide reductase protein C (EC 1.11.1.15)	1	0.995	bi (<->)	287.36781.con.0035	5132	187	fig|287.36781.peg.5132			Alkyl hydroperoxide reductase protein C (EC 1.11.1.15)	1	0.995	bi (<->)	287.36780.con.0029	3917	187	fig|287.36780.peg.3917			Alkyl hydroperoxide reductase protein C (EC 1.11.1.15)	1	0.995	bi (<->)	287.36779.con.0012	4403	187	fig|287.36779.peg.4403			Alkyl hydroperoxide reductase protein C (EC 1.11.1.15)
ASJY01000031	176	199	fig|208964.77.peg.176			PLF_286_00000204	PGF_09969389	Alkyl hydroperoxide reductase protein F	3387	3983	+	uni (->)	287.36782.con.0013	3745	521	fig|287.36782.peg.3745			Alkyl hydroperoxide reductase protein F	1	0.38	uni (->)	287.36781.con.0035	5131	521	fig|287.36781.peg.5131			Alkyl hydroperoxide reductase protein F	1	0.38	uni (->)	287.36780.con.0029	3916	521	fig|287.36780.peg.3916			Alkyl hydroperoxide reductase protein F	1	0.38	uni (->)	287.36779.con.0012	4402	521	fig|287.36779.peg.4402			Alkyl hydroperoxide reductase protein F
ASJY01000032	177	289	fig|208964.77.peg.177			PLF_286_00000204	PGF_09969389	Alkyl hydroperoxide reductase protein F	3	872	+	bi (<->)	287.36782.con.0013	3745	521	fig|287.36782.peg.3745			Alkyl hydroperoxide reductase protein F	1	0.553	bi (<->)	287.36781.con.0035	5131	521	fig|287.36781.peg.5131			Alkyl hydroperoxide reductase protein F	1	0.553	bi (<->)	287.36780.con.0029	3916	521	fig|287.36780.peg.3916			Alkyl hydroperoxide reductase protein F	0.99	0.553	bi (<->)	287.36779.con.0012	4402	521	fig|287.36779.peg.4402			Alkyl hydroperoxide reductase protein F
ASJY01000032	178	307	fig|208964.77.peg.178			PLF_286_00019515	PGF_01154330	Polyphosphate kinase 2 (EC 2.7.4.1)	952	1875	-	bi (<->)	287.36782.con.0013	3746	357	fig|287.36782.peg.3746			Polyphosphate kinase 2 (EC 2.7.4.1)	0.993	0.857	bi (<->)	287.36781.con.0035	5130	317	fig|287.36781.peg.5130			Polyphosphate kinase 2 (EC 2.7.4.1)	0.997	0.965	bi (<->)	287.36780.con.0029	3915	317	fig|287.36780.peg.3915			Polyphosphate kinase 2 (EC 2.7.4.1)	0.993	0.965	bi (<->)	287.36779.con.0012	4401	357	fig|287.36779.peg.4401			Polyphosphate kinase 2 (EC 2.7.4.1)
ASJY01000033	179	449	fig|208964.77.peg.179			PLF_286_00006451	PGF_00010332	Guanine deaminase (EC 3.5.4.3)	302	1651	+	bi (<->)	287.36782.con.0013	3747	449	fig|287.36782.peg.3747			Guanine deaminase (EC 3.5.4.3)	0.987	0.998	bi (<->)	287.36781.con.0045	5662	449	fig|287.36781.peg.5662			Guanine deaminase (EC 3.5.4.3)	0.991	0.998	bi (<->)	287.36780.con.0066	6086	449	fig|287.36780.peg.6086			Guanine deaminase (EC 3.5.4.3)	0.989	0.998	bi (<->)	287.36779.con.0012	4400	449	fig|287.36779.peg.4400			Guanine deaminase (EC 3.5.4.3)
ASJY01000033	180	329	fig|208964.77.peg.180			PLF_286_00004074	PGF_07076100	Inosine-uridine preferring nucleoside hydrolase (EC 3.2.2.1)	1822	2811	+	bi (<->)	287.36782.con.0013	3748	350	fig|287.36782.peg.3748			Inosine-uridine preferring nucleoside hydrolase (EC 3.2.2.1)	0.976	0.937	bi (<->)	287.36781.con.0045	5661	350	fig|287.36781.peg.5661			Inosine-uridine preferring nucleoside hydrolase (EC 3.2.2.1)	0.997	0.937	bi (<->)	287.36780.con.0066	6087	350	fig|287.36780.peg.6087			Inosine-uridine preferring nucleoside hydrolase (EC 3.2.2.1)	0.982	0.937	bi (<->)	287.36779.con.0012	4399	350	fig|287.36779.peg.4399			Inosine-uridine preferring nucleoside hydrolase (EC 3.2.2.1)
ASJY01000033	181	208	fig|208964.77.peg.181			PLF_286_00003797	PGF_00026358	Nucleoside 2-deoxyribosyltransferase	2839	3465	-	bi (<->)	287.36782.con.0013	3750	208	fig|287.36782.peg.3750			Nucleoside 2-deoxyribosyltransferase	0.95	0.865	bi (<->)	287.36781.con.0045	5660	208	fig|287.36781.peg.5660			Nucleoside 2-deoxyribosyltransferase	0.99	0.995	bi (<->)	287.36780.con.0066	6089	208	fig|287.36780.peg.6089			Nucleoside 2-deoxyribosyltransferase	0.95	0.865	bi (<->)	287.36779.con.0012	4398	208	fig|287.36779.peg.4398			Nucleoside 2-deoxyribosyltransferase
ASJY01000034	182	162	fig|208964.77.peg.182			PLF_286_00004495	PGF_00026358	Nucleoside 2-deoxyribosyltransferase	3	488	-	bi (<->)	287.36782.con.0013	3751	172	fig|287.36782.peg.3751			Nucleoside 2-deoxyribosyltransferase	0.994	0.936	bi (<->)	287.36781.con.0045	5659	171	fig|287.36781.peg.5659			Nucleoside 2-deoxyribosyltransferase	1	0.942	bi (<->)	287.36780.con.0066	6090	172	fig|287.36780.peg.6090			Nucleoside 2-deoxyribosyltransferase	0.975	0.936	bi (<->)	287.36779.con.0012	4397	171	fig|287.36779.peg.4397			Nucleoside 2-deoxyribosyltransferase
ASJY01000034	183	365	fig|208964.77.peg.183			PLF_286_00003798	PGF_07088295	Nucleoside ABC transporter, substrate-binding protein	727	1824	+	bi (<->)	287.36782.con.0013	3752	365	fig|287.36782.peg.3752			Nucleoside ABC transporter, substrate-binding protein	0.995	0.997	bi (<->)	287.36781.con.0045	5658	365	fig|287.36781.peg.5658			Nucleoside ABC transporter, substrate-binding protein	0.997	0.997	bi (<->)	287.36780.con.0066	6092	356	fig|287.36780.peg.6092			Nucleoside ABC transporter, substrate-binding protein	0.994	0.997	bi (<->)	287.36779.con.0012	4396	365	fig|287.36779.peg.4396			Nucleoside ABC transporter, substrate-binding protein
ASJY01000034	184	320	fig|208964.77.peg.184			PLF_286_00004045	PGF_02542357	2-Oxobutyrate oxidase, putative	1897	2859	+	bi (<->)	287.36782.con.0013	3753	320	fig|287.36782.peg.3753			2-Oxobutyrate oxidase, putative	0.994	0.997	bi (<->)	287.36781.con.0045	5657	320	fig|287.36781.peg.5657			2-Oxobutyrate oxidase, putative	0.997	0.997	bi (<->)	287.36780.con.0066	6093	320	fig|287.36780.peg.6093			2-Oxobutyrate oxidase, putative	0.991	0.997	bi (<->)	287.36779.con.0012	4395	320	fig|287.36779.peg.4395			2-Oxobutyrate oxidase, putative
ASJY01000034	185	316	fig|208964.77.peg.185			PLF_286_00000855	PGF_00035194	Adenosine deaminase (EC 3.5.4.4)	2964	3914	+	bi (<->)	287.36782.con.0013	3754	316	fig|287.36782.peg.3754			Adenosine deaminase (EC 3.5.4.4)	0.994	0.997	bi (<->)	287.36781.con.0045	5656	316	fig|287.36781.peg.5656			Adenosine deaminase (EC 3.5.4.4)	0.997	0.997	bi (<->)	287.36780.con.0066	6094	316	fig|287.36780.peg.6094			Adenosine deaminase (EC 3.5.4.4)	0.997	0.997	bi (<->)	287.36779.con.0012	4394	316	fig|287.36779.peg.4394			Adenosine deaminase (EC 3.5.4.4)
ASJY01000034	186	44	fig|208964.77.peg.186			PLF_286_00004699	PGF_03099865	FIG006045: Sigma factor, ECF subfamily	4069	4200	+
ASJY01000035	187	86	fig|208964.77.peg.187			PLF_286_00004186	PGF_00015343	Iron siderophore sensor protein	1	261	+
ASJY01000035	188	795	fig|208964.77.peg.188			PLF_286_00003528	PGF_03135676	Ferrichrome-iron receptor @ Iron siderophore receptor protein	410	2797	+	bi (<->)	287.36782.con.0013	3757	795	fig|287.36782.peg.3757			Ferrichrome-iron receptor @ Iron siderophore receptor protein	0.991	0.999	bi (<->)	287.36781.con.0045	5653	795	fig|287.36781.peg.5653			Ferrichrome-iron receptor @ Iron siderophore receptor protein	0.994	0.999	bi (<->)	287.36780.con.0066	6097	795	fig|287.36780.peg.6097			Ferrichrome-iron receptor @ Iron siderophore receptor protein	0.991	0.999	bi (<->)	287.36779.con.0012	4391	795	fig|287.36779.peg.4391			Ferrichrome-iron receptor @ Iron siderophore receptor protein
ASJY01000035	189	305	fig|208964.77.peg.189			PLF_286_00002315	PGF_02081898	Pca operon transcriptional activator PcaQ	3084	4001	+	bi (<->)	287.36782.con.0013	3758	305	fig|287.36782.peg.3758			Pca operon transcriptional activator PcaQ	0.997	0.997	bi (<->)	287.36781.con.0045	5652	305	fig|287.36781.peg.5652			Pca operon transcriptional activator PcaQ	0.993	0.997	bi (<->)	287.36780.con.0066	6098	305	fig|287.36780.peg.6098			Pca operon transcriptional activator PcaQ	0.993	0.997	bi (<->)	287.36779.con.0012	4390	305	fig|287.36779.peg.4390			Pca operon transcriptional activator PcaQ
ASJY01000035	190	239	fig|208964.77.peg.190			PLF_286_00001330	PGF_00038839	Protocatechuate 3,4-dioxygenase beta chain (EC 1.13.11.3)	4136	4855	+	bi (<->)	287.36782.con.0013	3759	239	fig|287.36782.peg.3759			Protocatechuate 3,4-dioxygenase beta chain (EC 1.13.11.3)	1	0.996	bi (<->)	287.36781.con.0045	5651	239	fig|287.36781.peg.5651			Protocatechuate 3,4-dioxygenase beta chain (EC 1.13.11.3)	1	0.996	bi (<->)	287.36780.con.0066	6099	239	fig|287.36780.peg.6099			Protocatechuate 3,4-dioxygenase beta chain (EC 1.13.11.3)	1	0.996	bi (<->)	287.36779.con.0012	4389	239	fig|287.36779.peg.4389			Protocatechuate 3,4-dioxygenase beta chain (EC 1.13.11.3)
ASJY01000035	191	201	fig|208964.77.peg.191			PLF_286_00001540	PGF_04004610	Protocatechuate 3,4-dioxygenase alpha chain (EC 1.13.11.3)	4866	5471	+	bi (<->)	287.36782.con.0013	3760	201	fig|287.36782.peg.3760			Protocatechuate 3,4-dioxygenase alpha chain (EC 1.13.11.3)	0.975	0.995	bi (<->)	287.36781.con.0045	5650	201	fig|287.36781.peg.5650			Protocatechuate 3,4-dioxygenase alpha chain (EC 1.13.11.3)	0.99	0.995	bi (<->)	287.36780.con.0066	6100	201	fig|287.36780.peg.6100			Protocatechuate 3,4-dioxygenase alpha chain (EC 1.13.11.3)	0.99	0.995	bi (<->)	287.36779.con.0012	4388	201	fig|287.36779.peg.4388			Protocatechuate 3,4-dioxygenase alpha chain (EC 1.13.11.3)
ASJY01000035	192	76	fig|208964.77.peg.192			PLF_286_00005619	PGF_00254642	hypothetical protein	5468	5698	-
ASJY01000035	193	279	fig|208964.77.peg.193			PLF_286_00000612	PGF_05545271	Pca regulon regulatory protein PcaR	5678	6517	+	bi (<->)	287.36782.con.0013	3761	279	fig|287.36782.peg.3761			Pca regulon regulatory protein PcaR	1	0.996	bi (<->)	287.36781.con.0045	5649	279	fig|287.36781.peg.5649			Pca regulon regulatory protein PcaR	1	0.996	bi (<->)	287.36780.con.0066	6101	279	fig|287.36780.peg.6101			Pca regulon regulatory protein PcaR	0.993	0.996	bi (<->)	287.36779.con.0012	4387	279	fig|287.36779.peg.4387			Pca regulon regulatory protein PcaR
ASJY01000035	194	367	fig|208964.77.peg.194			PLF_286_00003563	PGF_00568701	Multidrug efflux system, membrane fusion component => TriA of TriABC-OpmH system	6718	7821	+	bi (<->)	287.36782.con.0013	3762	390	fig|287.36782.peg.3762			Multidrug efflux system, membrane fusion component => TriA of TriABC-OpmH system	0.984	0.938	bi (<->)	287.36781.con.0045	5648	390	fig|287.36781.peg.5648			Multidrug efflux system, membrane fusion component => TriA of TriABC-OpmH system	1	0.938	bi (<->)	287.36780.con.0066	6102	390	fig|287.36780.peg.6102			Multidrug efflux system, membrane fusion component => TriA of TriABC-OpmH system	0.986	0.938	bi (<->)	287.36779.con.0012	4386	390	fig|287.36779.peg.4386			Multidrug efflux system, membrane fusion component => TriA of TriABC-OpmH system
ASJY01000035	195	278	fig|208964.77.peg.195			PLF_286_00003249	PGF_07774853	Multidrug efflux system, membrane fusion component => TriB of TriABC-OpmH system	7818	8654	+	bi (<->)	287.36782.con.0013	3763	356	fig|287.36782.peg.3763			Multidrug efflux system, membrane fusion component => TriB of TriABC-OpmH system	0.994	0.478	bi (<->)	287.36781.con.0045	5647	356	fig|287.36781.peg.5647			Multidrug efflux system, membrane fusion component => TriB of TriABC-OpmH system	0.988	0.478	bi (<->)	287.36780.con.0066	6103	356	fig|287.36780.peg.6103			Multidrug efflux system, membrane fusion component => TriB of TriABC-OpmH system	0.994	0.478	bi (<->)	287.36779.con.0012	4385	356	fig|287.36779.peg.4385			Multidrug efflux system, membrane fusion component => TriB of TriABC-OpmH system
ASJY01000035	196	77	fig|208964.77.peg.196			PLF_286_00003249	PGF_07774853	Multidrug efflux system, membrane fusion component => TriB of TriABC-OpmH system	8656	8889	+
ASJY01000035	197	1015	fig|208964.77.peg.197			PLF_286_00017315	PGF_02964292	Multidrug efflux system, inner membrane proton/drug antiporter (RND type) => TriC of TriABC-OpmH system	8886	11933	+	bi (<->)	287.36782.con.0013	3764	1015	fig|287.36782.peg.3764			Multidrug efflux system, inner membrane proton/drug antiporter (RND type) => TriC of TriABC-OpmH system	0.999	0.999	bi (<->)	287.36781.con.0045	5646	1015	fig|287.36781.peg.5646			Multidrug efflux system, inner membrane proton/drug antiporter (RND type) => TriC of TriABC-OpmH system	1	0.999	bi (<->)	287.36780.con.0066	6104	1015	fig|287.36780.peg.6104			Multidrug efflux system, inner membrane proton/drug antiporter (RND type) => TriC of TriABC-OpmH system	0.998	0.999	bi (<->)	287.36779.con.0012	4384	1015	fig|287.36779.peg.4384			Multidrug efflux system, inner membrane proton/drug antiporter (RND type) => TriC of TriABC-OpmH system
ASJY01000035	198	312	fig|208964.77.peg.198			PLF_286_00026691	PGF_07987589	Transcriptional regulator, LysR family	12132	13070	+	bi (<->)	287.36782.con.0013	3765	312	fig|287.36782.peg.3765			Transcriptional regulator, LysR family	0.997	0.997	bi (<->)	287.36781.con.0045	5645	312	fig|287.36781.peg.5645			Transcriptional regulator, LysR family	0.997	0.997	bi (<->)	287.36780.con.0066	6105	312	fig|287.36780.peg.6105			Transcriptional regulator, LysR family	0.997	0.997	bi (<->)	287.36779.con.0012	4383	312	fig|287.36779.peg.4383			Transcriptional regulator, LysR family
ASJY01000035	199	61	fig|208964.77.peg.199			PLF_286_00004264	PGF_00231721	hypothetical protein	13186	13371	+	bi (<->)	287.36782.con.0013	3766	61	fig|287.36782.peg.3766			hypothetical protein	1	0.984	bi (<->)	287.36781.con.0045	5644	61	fig|287.36781.peg.5644			hypothetical protein	1	0.984	bi (<->)	287.36780.con.0066	6106	61	fig|287.36780.peg.6106			hypothetical protein	1	0.984	bi (<->)	287.36779.con.0012	4382	61	fig|287.36779.peg.4382			hypothetical protein
ASJY01000035	200	75	fig|208964.77.peg.200			PLF_286_00005551	PGF_00284399	hypothetical protein	13622	13849	-	bi (<->)	287.36782.con.0013	3767	75	fig|287.36782.peg.3767			FIG00965890: hypothetical protein	0.973	0.987	bi (<->)	287.36781.con.0045	5643	75	fig|287.36781.peg.5643			FIG00965890: hypothetical protein	0.973	0.987	bi (<->)	287.36780.con.0066	6107	75	fig|287.36780.peg.6107			FIG00965890: hypothetical protein	0.973	0.987	bi (<->)	287.36779.con.0012	4381	75	fig|287.36779.peg.4381			FIG00965890: hypothetical protein
ASJY01000035	201	444	fig|208964.77.peg.201			PLF_286_00003129	PGF_03080662	Outer membrane low permeability porin, OprD family => OccD2/OpdC	13958	15292	+	bi (<->)	287.36782.con.0013	3768	444	fig|287.36782.peg.3768			Outer membrane low permeability porin, OprD family => OccD2/OpdC	0.993	0.998	bi (<->)	287.36781.con.0045	5642	444	fig|287.36781.peg.5642			Outer membrane low permeability porin, OprD family => OccD2/OpdC	0.995	0.998	bi (<->)	287.36780.con.0066	6108	444	fig|287.36780.peg.6108			Outer membrane low permeability porin, OprD family => OccD2/OpdC	0.995	0.998	bi (<->)	287.36779.con.0012	4380	444	fig|287.36779.peg.4380			Outer membrane low permeability porin, OprD family => OccD2/OpdC
ASJY01000035	202	265	fig|208964.77.peg.202			PLF_286_00003257	PGF_01671660	Transcriptional regulator, AraC family	15321	16118	-	bi (<->)	287.36782.con.0013	3769	265	fig|287.36782.peg.3769			Transcriptional regulator, AraC family	1	0.996	bi (<->)	287.36781.con.0045	5641	265	fig|287.36781.peg.5641			Transcriptional regulator, AraC family	1	0.996	bi (<->)	287.36780.con.0066	6109	265	fig|287.36780.peg.6109			Transcriptional regulator, AraC family	1	0.996	bi (<->)	287.36779.con.0012	4379	265	fig|287.36779.peg.4379			Transcriptional regulator, AraC family
ASJY01000035	203	77	fig|208964.77.peg.203			PLF_286_00240708	PGF_02890229	Gamma-glutamyltranspeptidase (EC 2.3.2.2) @ Glutathione hydrolase (EC 3.4.19.13)	16196	16426	+
ASJY01000036	204	384	fig|208964.77.peg.204			PLF_286_00001710	PGF_02890229	Gamma-glutamyltranspeptidase (EC 2.3.2.2) @ Glutathione hydrolase (EC 3.4.19.13)	3	1157	+	bi (<->)	287.36782.con.0013	3770	538	fig|287.36782.peg.3770			Gamma-glutamyltranspeptidase (EC 2.3.2.2) @ Glutathione hydrolase (EC 3.4.19.13)	0.938	0.712	bi (<->)	287.36781.con.0045	5640	538	fig|287.36781.peg.5640			Gamma-glutamyltranspeptidase (EC 2.3.2.2) @ Glutathione hydrolase (EC 3.4.19.13)	0.938	0.712	bi (<->)	287.36780.con.0066	6110	538	fig|287.36780.peg.6110			Gamma-glutamyltranspeptidase (EC 2.3.2.2) @ Glutathione hydrolase (EC 3.4.19.13)	0.93	0.712	bi (<->)	287.36779.con.0012	4378	538	fig|287.36779.peg.4378			Gamma-glutamyltranspeptidase (EC 2.3.2.2) @ Glutathione hydrolase (EC 3.4.19.13)
ASJY01000036	205	278	fig|208964.77.peg.205			PLF_286_00003468	PGF_00644211	Nucleoside-binding outer membrane protein	1829	2665	+	bi (<->)	287.36782.con.0013	3772	278	fig|287.36782.peg.3772			Nucleoside-binding outer membrane protein	0.996	0.996	bi (<->)	287.36781.con.0045	5639	278	fig|287.36781.peg.5639			Nucleoside-binding outer membrane protein	1	0.996	bi (<->)	287.36780.con.0066	6112	278	fig|287.36780.peg.6112			Nucleoside-binding outer membrane protein	1	0.996	bi (<->)	287.36779.con.0012	4377	278	fig|287.36779.peg.4377			Nucleoside-binding outer membrane protein
ASJY01000036	206	468	fig|208964.77.peg.206			PLF_286_00002730	PGF_00791353	Xanthine permease	2907	4313	+	bi (<->)	287.36782.con.0013	3773	468	fig|287.36782.peg.3773			Xanthine permease	0.996	0.998	bi (<->)	287.36781.con.0045	5638	468	fig|287.36781.peg.5638			Xanthine permease	1	0.998	bi (<->)	287.36780.con.0066	6113	468	fig|287.36780.peg.6113			Xanthine permease	0.998	0.998	bi (<->)	287.36779.con.0012	4376	468	fig|287.36779.peg.4376			Xanthine permease
ASJY01000036	207	221	fig|208964.77.peg.207			PLF_286_00001032	PGF_07182652	Transcriptional regulator, AcrR family	4406	5071	+	bi (<->)	287.36782.con.0013	3774	221	fig|287.36782.peg.3774			Transcriptional regulator, AcrR family	1	0.995	bi (<->)	287.36781.con.0045	5637	221	fig|287.36781.peg.5637			Transcriptional regulator, AcrR family	1	0.995	bi (<->)	287.36780.con.0066	6114	221	fig|287.36780.peg.6114			Transcriptional regulator, AcrR family	0.995	0.995	bi (<->)	287.36779.con.0012	4375	221	fig|287.36779.peg.4375			Transcriptional regulator, AcrR family
ASJY01000036	208	112	fig|208964.77.peg.208			PLF_286_00003966	PGF_00425679	FIG000605: protein co-occurring with transport systems (COG1739)	5077	5412	+	bi (<->)	287.36782.con.0013	3775	196	fig|287.36782.peg.3775			FIG000605: protein co-occurring with transport systems (COG1739)	1	0.566	bi (<->)	287.36781.con.0045	5636	196	fig|287.36781.peg.5636			FIG000605: protein co-occurring with transport systems (COG1739)	1	0.566	bi (<->)	287.36780.con.0066	6115	196	fig|287.36780.peg.6115			FIG000605: protein co-occurring with transport systems (COG1739)	0.991	0.566	bi (<->)	287.36779.con.0012	4374	196	fig|287.36779.peg.4374			FIG000605: protein co-occurring with transport systems (COG1739)
ASJY01000037	209	77	fig|208964.77.peg.209			PLF_286_00003966	PGF_00425679	FIG000605: protein co-occurring with transport systems (COG1739)	1	234	+	uni (->)	287.36782.con.0013	3775	196	fig|287.36782.peg.3775			FIG000605: protein co-occurring with transport systems (COG1739)	1	0.388	uni (->)	287.36781.con.0045	5636	196	fig|287.36781.peg.5636			FIG000605: protein co-occurring with transport systems (COG1739)	1	0.388	uni (->)	287.36780.con.0066	6115	196	fig|287.36780.peg.6115			FIG000605: protein co-occurring with transport systems (COG1739)	1	0.388	uni (->)	287.36779.con.0012	4374	196	fig|287.36779.peg.4374			FIG000605: protein co-occurring with transport systems (COG1739)
ASJY01000037	210	275	fig|208964.77.peg.210			PLF_286_00003783	PGF_06464919	FIG066100: Diguanylate cyclase (GGDEF domain) with PAS/PAC sensor	241	1068	-	bi (<->)	287.36782.con.0013	3776	275	fig|287.36782.peg.3776			FIG066100: Diguanylate cyclase (GGDEF domain) with PAS/PAC sensor	1	0.996	bi (<->)	287.36781.con.0045	5635	275	fig|287.36781.peg.5635			FIG066100: Diguanylate cyclase (GGDEF domain) with PAS/PAC sensor	1	0.996	bi (<->)	287.36780.con.0066	6116	275	fig|287.36780.peg.6116			FIG066100: Diguanylate cyclase (GGDEF domain) with PAS/PAC sensor	1	0.996	bi (<->)	287.36779.con.0012	4373	275	fig|287.36779.peg.4373			FIG066100: Diguanylate cyclase (GGDEF domain) with PAS/PAC sensor
ASJY01000037	211	126	fig|208964.77.peg.211			PLF_286_00002512	PGF_00003225	FIG057251: Fe-S oxidoreductase	1075	1455	-	bi (<->)	287.36782.con.0013	3777	126	fig|287.36782.peg.3777			FIG057251: Fe-S oxidoreductase	1	0.992	bi (<->)	287.36781.con.0045	5634	126	fig|287.36781.peg.5634			FIG057251: Fe-S oxidoreductase	0.992	0.992	bi (<->)	287.36780.con.0066	6117	126	fig|287.36780.peg.6117			FIG057251: Fe-S oxidoreductase	1	0.992	bi (<->)	287.36779.con.0012	4372	126	fig|287.36779.peg.4372			FIG057251: Fe-S oxidoreductase
ASJY01000037	212	180	fig|208964.77.peg.212			PLF_286_00003068	PGF_00251918	FIG062788: hypothetical protein	1482	2024	-	bi (<->)	287.36782.con.0013	3778	180	fig|287.36782.peg.3778			FIG062788: hypothetical protein	1	0.994	bi (<->)	287.36781.con.0045	5633	180	fig|287.36781.peg.5633			FIG062788: hypothetical protein	1	0.994	bi (<->)	287.36780.con.0066	6118	180	fig|287.36780.peg.6118			FIG062788: hypothetical protein	1	0.994	bi (<->)	287.36779.con.0012	4371	180	fig|287.36779.peg.4371			FIG062788: hypothetical protein
ASJY01000037	213	663	fig|208964.77.peg.213			PLF_286_00003107	PGF_00002544	FIG017431: Sigma factor-like phosphatase with CBS pair domains	2033	4024	-	bi (<->)	287.36782.con.0013	3779	663	fig|287.36782.peg.3779			FIG017431: Sigma factor-like phosphatase with CBS pair domains	0.995	0.998	bi (<->)	287.36781.con.0045	5632	663	fig|287.36781.peg.5632			FIG017431: Sigma factor-like phosphatase with CBS pair domains	0.997	0.998	bi (<->)	287.36780.con.0066	6119	663	fig|287.36780.peg.6119			FIG017431: Sigma factor-like phosphatase with CBS pair domains	0.997	0.998	bi (<->)	287.36779.con.0012	4370	663	fig|287.36779.peg.4370			FIG017431: Sigma factor-like phosphatase with CBS pair domains
ASJY01000038	214	106	fig|208964.77.peg.214			PLF_286_00005572	PGF_00417580	Chemotaxis response regulator protein-glutamate methylesterase CheB (EC 3.1.1.61)	2	319	-	bi (<->)	287.36782.con.0013	3780	349	fig|287.36782.peg.3780			Chemotaxis response regulator protein-glutamate methylesterase CheB (EC 3.1.1.61)	1	0.301	bi (<->)	287.36781.con.0036	5252	349	fig|287.36781.peg.5252			Chemotaxis response regulator protein-glutamate methylesterase CheB (EC 3.1.1.61)	1	0.301	bi (<->)	287.36780.con.0031	4176	271	fig|287.36780.peg.4176			Chemotaxis response regulator protein-glutamate methylesterase CheB (EC 3.1.1.61)	0.991	0.387	bi (<->)	287.36779.con.0012	4369	349	fig|287.36779.peg.4369			Chemotaxis response regulator protein-glutamate methylesterase CheB (EC 3.1.1.61)
ASJY01000038	215	200	fig|208964.77.peg.215			PLF_286_00004061	PGF_01481272	Chemotaxis protein CheD	339	941	-	bi (<->)	287.36782.con.0013	3781	200	fig|287.36782.peg.3781			Chemotaxis protein CheD	1	0.995	bi (<->)	287.36781.con.0036	5251	200	fig|287.36781.peg.5251			Chemotaxis protein CheD	1	0.995	bi (<->)	287.36780.con.0031	4175	200	fig|287.36780.peg.4175			Chemotaxis protein CheD	0.995	0.995	bi (<->)	287.36779.con.0012	4368	200	fig|287.36779.peg.4368			Chemotaxis protein CheD
ASJY01000038	216	291	fig|208964.77.peg.216			PLF_286_00003445	PGF_08449066	Chemotaxis protein methyltransferase CheR (EC 2.1.1.80)	947	1822	-	bi (<->)	287.36782.con.0013	3782	280	fig|287.36782.peg.3782			Chemotaxis protein methyltransferase CheR (EC 2.1.1.80)	0.989	0.996	bi (<->)	287.36781.con.0036	5250	280	fig|287.36781.peg.5250			Chemotaxis protein methyltransferase CheR (EC 2.1.1.80)	1	0.996	bi (<->)	287.36780.con.0031	4174	280	fig|287.36780.peg.4174			Chemotaxis protein methyltransferase CheR (EC 2.1.1.80)	0.993	0.996	bi (<->)	287.36779.con.0012	4367	280	fig|287.36779.peg.4367			Chemotaxis protein methyltransferase CheR (EC 2.1.1.80)
ASJY01000039	217	657	fig|208964.77.peg.217			PLF_286_00005124	PGF_03056531	Aerotaxis sensor receptor protein	1	1971	-	bi (<->)	287.36782.con.0013	3783	679	fig|287.36782.peg.3783			Aerotaxis sensor receptor protein	0.997	0.966	bi (<->)	287.36781.con.0036	5249	679	fig|287.36781.peg.5249			Aerotaxis sensor receptor protein	1	0.966	bi (<->)	287.36780.con.0031	4173	679	fig|287.36780.peg.4173			Aerotaxis sensor receptor protein	0.995	0.966	bi (<->)	287.36779.con.0012	4366	679	fig|287.36779.peg.4366			Aerotaxis sensor receptor protein
ASJY01000039	218	161	fig|208964.77.peg.218			PLF_286_00003326	PGF_07311230	Positive regulator of CheA protein activity (CheW)	2007	2492	-	bi (<->)	287.36782.con.0013	3784	161	fig|287.36782.peg.3784			Positive regulator of CheA protein activity (CheW)	1	0.994	bi (<->)	287.36781.con.0036	5248	161	fig|287.36781.peg.5248			Positive regulator of CheA protein activity (CheW)	1	0.994	bi (<->)	287.36780.con.0031	4172	161	fig|287.36780.peg.4172			Positive regulator of CheA protein activity (CheW)	1	0.994	bi (<->)	287.36779.con.0012	4365	161	fig|287.36779.peg.4365			Positive regulator of CheA protein activity (CheW)
ASJY01000039	219	419	fig|208964.77.peg.219			PLF_286_00002939	PGF_08121553	Signal transduction histidine kinase CheA	2479	3738	-	bi (<->)	287.36782.con.0013	3785	639	fig|287.36782.peg.3785			Signal transduction histidine kinase CheA	0.995	0.654	bi (<->)	287.36781.con.0036	5247	639	fig|287.36781.peg.5247			Signal transduction histidine kinase CheA	1	0.654	bi (<->)	287.36780.con.0031	4171	639	fig|287.36780.peg.4171			Signal transduction histidine kinase CheA	1	0.654	bi (<->)	287.36779.con.0012	4364	639	fig|287.36779.peg.4364			Signal transduction histidine kinase CheA
ASJY01000040	220	213	fig|208964.77.peg.220			PLF_286_00002939	PGF_08121553	Signal transduction histidine kinase CheA	2	640	-	uni (->)	287.36782.con.0013	3785	639	fig|287.36782.peg.3785			Signal transduction histidine kinase CheA	0.976	0.33	uni (->)	287.36781.con.0036	5247	639	fig|287.36781.peg.5247			Signal transduction histidine kinase CheA	0.995	0.33	uni (->)	287.36780.con.0031	4171	639	fig|287.36780.peg.4171			Signal transduction histidine kinase CheA	0.986	0.33	uni (->)	287.36779.con.0012	4364	639	fig|287.36779.peg.4364			Signal transduction histidine kinase CheA
ASJY01000040	221	121	fig|208964.77.peg.221			PLF_286_00003446	PGF_10238627	Chemotaxis regulator - transmits chemoreceptor signals to flagellar motor components CheY	668	1033	-	bi (<->)	287.36782.con.0013	3786	121	fig|287.36782.peg.3786			Chemotaxis regulator - transmits chemoreceptor signals to flagellar motor components CheY	1	0.992	bi (<->)	287.36781.con.0036	5246	121	fig|287.36781.peg.5246			Chemotaxis regulator - transmits chemoreceptor signals to flagellar motor components CheY	1	0.992	bi (<->)	287.36780.con.0031	4170	121	fig|287.36780.peg.4170			Chemotaxis regulator - transmits chemoreceptor signals to flagellar motor components CheY	1	0.992	bi (<->)	287.36779.con.0012	4363	121	fig|287.36779.peg.4363			Chemotaxis regulator - transmits chemoreceptor signals to flagellar motor components CheY
ASJY01000040	222	390	fig|208964.77.peg.222			PLF_286_00003172	PGF_01781365	Methyl-accepting chemotaxis transducer domain protein	1231	2403	-	bi (<->)	287.36782.con.0013	3787	390	fig|287.36782.peg.3787			Methyl-accepting chemotaxis transducer domain protein	0.985	0.997	bi (<->)	287.36781.con.0036	5245	390	fig|287.36781.peg.5245			Methyl-accepting chemotaxis transducer domain protein	1	0.997	bi (<->)	287.36780.con.0031	4169	390	fig|287.36780.peg.4169			Methyl-accepting chemotaxis transducer domain protein	0.985	0.997	bi (<->)	287.36779.con.0012	4362	390	fig|287.36779.peg.4362			Methyl-accepting chemotaxis transducer domain protein
ASJY01000040	223	310	fig|208964.77.peg.223			PLF_286_00002945	PGF_01400900	Transcriptional regulator PA0181, LysR family	2596	3528	-	bi (<->)	287.36782.con.0013	3788	310	fig|287.36782.peg.3788			Transcriptional regulator PA0181, LysR family	0.997	0.997	bi (<->)	287.36781.con.0036	5244	310	fig|287.36781.peg.5244			Transcriptional regulator PA0181, LysR family	0.997	0.997	bi (<->)	287.36780.con.0031	4168	311	fig|287.36780.peg.4168			Transcriptional regulator PA0181, LysR family	0.994	0.997	bi (<->)	287.36779.con.0012	4361	310	fig|287.36779.peg.4361			Transcriptional regulator PA0181, LysR family
ASJY01000040	224	250	fig|208964.77.peg.224			PLF_286_00040892	PGF_00042688	Cyclic-di-GMP-binding biofilm dispersal mediator protein	3645	4397	+	bi (<->)	287.36782.con.0013	3789	250	fig|287.36782.peg.3789			Cyclic-di-GMP-binding biofilm dispersal mediator protein	0.992	0.996	bi (<->)	287.36781.con.0036	5243	250	fig|287.36781.peg.5243			Cyclic-di-GMP-binding biofilm dispersal mediator protein	1	0.996	bi (<->)	287.36780.con.0031	4167	250	fig|287.36780.peg.4167			Cyclic-di-GMP-binding biofilm dispersal mediator protein	0.996	0.996	bi (<->)	287.36779.con.0012	4360	250	fig|287.36779.peg.4360			Cyclic-di-GMP-binding biofilm dispersal mediator protein
ASJY01000040	225	536	fig|208964.77.peg.225			PLF_286_00282587	PGF_07744023	Arylsulfatase (EC 3.1.6.1)	4497	6107	-	bi (<->)	287.36782.con.0013	3790	536	fig|287.36782.peg.3790			Arylsulfatase (EC 3.1.6.1)	0.989	0.998	bi (<->)	287.36781.con.0036	5242	536	fig|287.36781.peg.5242			Arylsulfatase (EC 3.1.6.1)	0.998	0.998	bi (<->)	287.36780.con.0031	4166	536	fig|287.36780.peg.4166			Arylsulfatase (EC 3.1.6.1)	0.991	0.998	bi (<->)	287.36779.con.0012	4359	536	fig|287.36779.peg.4359			Arylsulfatase (EC 3.1.6.1)
ASJY01000040	226	279	fig|208964.77.peg.226			PLF_286_00004695	PGF_03097747	ABC transporter, ATP-binding protein (cluster 1, maltose/g3p/polyamine/iron); ABC transporter, ATP-binding protein (cluster 10, nitrate/sulfonate/bicarbonate)	6195	7034	-	bi (<->)	287.36782.con.0013	3791	279	fig|287.36782.peg.3791			ABC transporter, ATP-binding protein (cluster 1, maltose/g3p/polyamine/iron); ABC transporter, ATP-binding protein (cluster 10, nitrate/sulfonate/bicarbonate)	0.989	0.996	bi (<->)	287.36781.con.0036	5241	279	fig|287.36781.peg.5241			ABC transporter, ATP-binding protein (cluster 1, maltose/g3p/polyamine/iron); ABC transporter, ATP-binding protein (cluster 10, nitrate/sulfonate/bicarbonate)	0.996	0.996	bi (<->)	287.36780.con.0031	4165	279	fig|287.36780.peg.4165			ABC transporter, ATP-binding protein (cluster 1, maltose/g3p/polyamine/iron); ABC transporter, ATP-binding protein (cluster 10, nitrate/sulfonate/bicarbonate)	0.993	0.996	bi (<->)	287.36779.con.0012	4358	279	fig|287.36779.peg.4358			ABC transporter, ATP-binding protein (cluster 1, maltose/g3p/polyamine/iron); ABC transporter, ATP-binding protein (cluster 10, nitrate/sulfonate/bicarbonate)
ASJY01000040	227	86	fig|208964.77.peg.227			PLF_286_00001639	PGF_00041527	Alkanesulfonates transport system permease protein	7031	7291	-
ASJY01000041	228	107	fig|208964.77.peg.228			PLF_286_00001639	PGF_00041527	Alkanesulfonates transport system permease protein	3	323	-
ASJY01000042	229	250	fig|208964.77.peg.229			PLF_286_00001639	PGF_00041527	Alkanesulfonates transport system permease protein	3	752	-	bi (<->)	287.36782.con.0013	3792	538	fig|287.36782.peg.3792			Alkanesulfonates transport system permease protein	0.995	0.37	bi (<->)	287.36781.con.0036	5240	538	fig|287.36781.peg.5240			Alkanesulfonates transport system permease protein	1	0.37	bi (<->)	287.36780.con.0031	4164	538	fig|287.36780.peg.4164			Alkanesulfonates transport system permease protein	0.995	0.37	bi (<->)	287.36779.con.0012	4357	538	fig|287.36779.peg.4357			Alkanesulfonates transport system permease protein
ASJY01000043	230	353	fig|208964.77.peg.230			PLF_286_00003774	PGF_08181004	Alkanesulfonates-binding protein	308	1369	+	bi (<->)	287.36782.con.0013	3794	358	fig|287.36782.peg.3794			Alkanesulfonates-binding protein	0.994	0.98	bi (<->)	287.36781.con.0036	5239	353	fig|287.36781.peg.5239			Alkanesulfonates-binding protein	1	0.997	bi (<->)	287.36780.con.0031	4163	353	fig|287.36780.peg.4163			Alkanesulfonates-binding protein	1	0.997	bi (<->)	287.36779.con.0012	4356	353	fig|287.36779.peg.4356			Alkanesulfonates-binding protein
ASJY01000043	231	271	fig|208964.77.peg.231			PLF_286_00005507	PGF_00969057	Gamma-butyrobetaine dioxygenase (EC 1.14.11.1)	1787	2602	+	bi (<->)	287.36782.con.0013	3795	271	fig|287.36782.peg.3795			Gamma-butyrobetaine dioxygenase (EC 1.14.11.1)	0.996	0.996	bi (<->)	287.36781.con.0036	5238	271	fig|287.36781.peg.5238			Gamma-butyrobetaine dioxygenase (EC 1.14.11.1)	0.996	0.996											bi (<->)	287.36779.con.0012	4355	271	fig|287.36779.peg.4355			Gamma-butyrobetaine dioxygenase (EC 1.14.11.1)
ASJY01000043	232	293	fig|208964.77.peg.232			PLF_286_00005510	PGF_02081147	Auxin efflux carrier family protein	2599	3480	+	bi (<->)	287.36782.con.0013	3796	293	fig|287.36782.peg.3796			Auxin efflux carrier family protein	0.993	0.997	bi (<->)	287.36781.con.0036	5237	293	fig|287.36781.peg.5237			Auxin efflux carrier family protein	0.997	0.997	uni (->)	287.36780.con.0015	2514	295	fig|287.36780.peg.2514			Auxin efflux carrier family protein	0.352	0.969	bi (<->)	287.36779.con.0012	4354	293	fig|287.36779.peg.4354			Auxin efflux carrier family protein
ASJY01000043	233	452	fig|208964.77.peg.233			PLF_286_00003896	PGF_02917727	Outer membrane low permeability porin, OprD family => OccD5/OpdI	3518	4876	-	bi (<->)	287.36782.con.0013	3797	452	fig|287.36782.peg.3797			Outer membrane low permeability porin, OprD family => OccD5/OpdI	0.991	0.998	bi (<->)	287.36781.con.0036	5236	452	fig|287.36781.peg.5236			Outer membrane low permeability porin, OprD family => OccD5/OpdI	0.991	0.998	bi (<->)	287.36780.con.0031	4162	452	fig|287.36780.peg.4162			Outer membrane low permeability porin, OprD family => OccD5/OpdI	0.987	0.998	bi (<->)	287.36779.con.0012	4353	452	fig|287.36779.peg.4353			Outer membrane low permeability porin, OprD family => OccD5/OpdI
ASJY01000043	234	57	fig|208964.77.peg.234			PLF_286_00003943	PGF_06833838	putative membrane-associated phospholipid phosphatase, PAP2 superfamily	5124	5294	+
ASJY01000044	235	27	fig|208964.77.peg.235			PLF_286_00003943	PGF_06833838	putative membrane-associated phospholipid phosphatase, PAP2 superfamily	3	86	+
ASJY01000044	236	86	fig|208964.77.peg.236			PLF_286_00003943	PGF_06833838	putative membrane-associated phospholipid phosphatase, PAP2 superfamily	134	391	+	bi (<->)	287.36782.con.0013	3798	241	fig|287.36782.peg.3798			putative membrane-associated phospholipid phosphatase, PAP2 superfamily	1	0.353	bi (<->)	287.36781.con.0036	5235	241	fig|287.36781.peg.5235			putative membrane-associated phospholipid phosphatase, PAP2 superfamily	1	0.353	bi (<->)	287.36780.con.0031	4161	241	fig|287.36780.peg.4161			putative membrane-associated phospholipid phosphatase, PAP2 superfamily	1	0.353	bi (<->)	287.36779.con.0012	4352	241	fig|287.36779.peg.4352			putative membrane-associated phospholipid phosphatase, PAP2 superfamily
ASJY01000045	237	30	fig|208964.77.peg.237			PLF_286_00125947	PGF_00867796	hypothetical protein	2	94	+
ASJY01000045	238	305	fig|208964.77.peg.238			PLF_286_00005164	PGF_00017811	LysR family transcriptional regulator PA0191	118	1035	-	bi (<->)	287.36782.con.0013	3799	305	fig|287.36782.peg.3799			LysR family transcriptional regulator PA0191	0.997	0.997	bi (<->)	287.36781.con.0036	5234	305	fig|287.36781.peg.5234			LysR family transcriptional regulator PA0191	1	0.997	bi (<->)	287.36780.con.0031	4160	305	fig|287.36780.peg.4160			LysR family transcriptional regulator PA0191	0.997	0.997	bi (<->)	287.36779.con.0012	4351	305	fig|287.36779.peg.4351			LysR family transcriptional regulator PA0191
ASJY01000045	239	22	fig|208964.77.peg.239					Putative TonB-dependent receptor	1385	1450	+
ASJY01000046	240	746	fig|208964.77.peg.240			PLF_286_00002982	PGF_00039811	Putative TonB-dependent receptor	3	2243	+	bi (<->)	287.36782.con.0013	3801	790	fig|287.36782.peg.3801			Putative TonB-dependent receptor	0.993	0.914	bi (<->)	287.36781.con.0036	5232	790	fig|287.36781.peg.5232			Putative TonB-dependent receptor	1	0.914	bi (<->)	287.36780.con.0031	4159	790	fig|287.36780.peg.4159			Putative TonB-dependent receptor	0.993	0.914	bi (<->)	287.36779.con.0012	4349	790	fig|287.36779.peg.4349			Putative TonB-dependent receptor
ASJY01000046	241	300	fig|208964.77.peg.241			PLF_286_00004498	PGF_12694490	Aliphatic sulfate esters (C4-C12 chain lengths) dioxygenase (EC 1.14.11.-)	2284	3186	+	bi (<->)	287.36782.con.0013	3802	300	fig|287.36782.peg.3802			Aliphatic sulfate esters (C4-C12 chain lengths) dioxygenase (EC 1.14.11.-)	0.99	0.997	bi (<->)	287.36781.con.0036	5231	300	fig|287.36781.peg.5231			Aliphatic sulfate esters (C4-C12 chain lengths) dioxygenase (EC 1.14.11.-)	0.997	0.997	bi (<->)	287.36780.con.0031	4158	300	fig|287.36780.peg.4158			Aliphatic sulfate esters (C4-C12 chain lengths) dioxygenase (EC 1.14.11.-)	0.993	0.997	bi (<->)	287.36779.con.0012	4348	300	fig|287.36779.peg.4348			Aliphatic sulfate esters (C4-C12 chain lengths) dioxygenase (EC 1.14.11.-)
ASJY01000046	242	299	fig|208964.77.peg.242			PLF_286_00003177	PGF_01224352	dioxygenase, TauD/TfdA family	3254	4153	+	bi (<->)	287.36782.con.0013	3803	299	fig|287.36782.peg.3803			dioxygenase, TauD/TfdA family	0.99	0.997	bi (<->)	287.36781.con.0036	5230	299	fig|287.36781.peg.5230			dioxygenase, TauD/TfdA family	0.997	0.997	bi (<->)	287.36780.con.0031	4157	299	fig|287.36780.peg.4157			dioxygenase, TauD/TfdA family	0.993	0.997	bi (<->)	287.36779.con.0012	4347	299	fig|287.36779.peg.4347			dioxygenase, TauD/TfdA family
ASJY01000046	243	47	fig|208964.77.peg.243			PLF_286_00096083	PGF_03024592	hypothetical protein	4378	4521	-	bi (<->)	287.36782.con.0013	3804	47	fig|287.36782.peg.3804			hypothetical protein	0.979	0.979	bi (<->)	287.36781.con.0036	5229	47	fig|287.36781.peg.5229			hypothetical protein	0.957	0.979	bi (<->)	287.36780.con.0031	4156	47	fig|287.36780.peg.4156			hypothetical protein	0.979	0.979	bi (<->)	287.36779.con.0012	4346	47	fig|287.36779.peg.4346			hypothetical protein
ASJY01000046	244	372	fig|208964.77.peg.244			PLF_286_00000279	PGF_07027046	NAD(P) transhydrogenase N-domain of subunit alpha (EC 1.6.1.2)	4800	5918	+	bi (<->)	287.36782.con.0013	3805	372	fig|287.36782.peg.3805			NAD(P) transhydrogenase N-domain of subunit alpha (EC 1.6.1.2)	0.997	0.997	bi (<->)	287.36781.con.0036	5228	372	fig|287.36781.peg.5228			NAD(P) transhydrogenase N-domain of subunit alpha (EC 1.6.1.2)	0.997	0.997	bi (<->)	287.36780.con.0031	4155	372	fig|287.36780.peg.4155			NAD(P) transhydrogenase N-domain of subunit alpha (EC 1.6.1.2)	0.997	0.997	bi (<->)	287.36779.con.0012	4345	372	fig|287.36779.peg.4345			NAD(P) transhydrogenase N-domain of subunit alpha (EC 1.6.1.2)
ASJY01000046	245	102	fig|208964.77.peg.245			PLF_286_00001039	PGF_01481908	NAD(P) transhydrogenase C-domain of subunit alpha (EC 1.6.1.2)	5994	6302	+	bi (<->)	287.36782.con.0013	3806	102	fig|287.36782.peg.3806			NAD(P) transhydrogenase C-domain of subunit alpha (EC 1.6.1.2)	1	0.99	bi (<->)	287.36781.con.0036	5227	102	fig|287.36781.peg.5227			NAD(P) transhydrogenase C-domain of subunit alpha (EC 1.6.1.2)	1	0.99	bi (<->)	287.36780.con.0031	4154	102	fig|287.36780.peg.4154			NAD(P) transhydrogenase C-domain of subunit alpha (EC 1.6.1.2)	1	0.99	bi (<->)	287.36779.con.0012	4344	102	fig|287.36779.peg.4344			NAD(P) transhydrogenase C-domain of subunit alpha (EC 1.6.1.2)
ASJY01000046	246	478	fig|208964.77.peg.246			PLF_286_00000127	PGF_00024322	NAD(P) transhydrogenase subunit beta (EC 1.6.1.2)	6302	7738	+	bi (<->)	287.36782.con.0013	3807	478	fig|287.36782.peg.3807			NAD(P) transhydrogenase subunit beta (EC 1.6.1.2)	1	0.998	bi (<->)	287.36781.con.0036	5226	478	fig|287.36781.peg.5226			NAD(P) transhydrogenase subunit beta (EC 1.6.1.2)	0.998	0.998	bi (<->)	287.36780.con.0031	4153	475	fig|287.36780.peg.4153			NAD(P) transhydrogenase subunit beta (EC 1.6.1.2)	0.994	0.998	bi (<->)	287.36779.con.0012	4343	478	fig|287.36779.peg.4343			NAD(P) transhydrogenase subunit beta (EC 1.6.1.2)
ASJY01000046	247	121	fig|208964.77.peg.247			PLF_286_00005321	PGF_10404334	putative TonB-dependent receptor	8081	8443	+	bi (<->)	287.36782.con.0013	3808	272	fig|287.36782.peg.3808			putative TonB-dependent receptor	1	0.441	bi (<->)	287.36781.con.0036	5225	270	fig|287.36781.peg.5225			putative TonB-dependent receptor	1	0.444	bi (<->)	287.36780.con.0031	4152	270	fig|287.36780.peg.4152			putative TonB-dependent receptor	1	0.444	bi (<->)	287.36779.con.0012	4341	185	fig|287.36779.peg.4341			putative TonB-dependent receptor
ASJY01000047	248	46	fig|208964.77.peg.248			PLF_286_00096522	PGF_10404334	putative TonB-dependent receptor	106	246	+																															bi (<->)	287.36779.con.0023	5744	108	fig|287.36779.peg.5744			putative TonB-dependent receptor
ASJY01000047	249	239	fig|208964.77.peg.249			PLF_286_00003633	PGF_10384183	MotA/TolQ/ExbB proton channel family protein	275	994	+	bi (<->)	287.36782.con.0013	3809	239	fig|287.36782.peg.3809			MotA/TolQ/ExbB proton channel family protein	1	0.996	bi (<->)	287.36781.con.0036	5224	239	fig|287.36781.peg.5224			MotA/TolQ/ExbB proton channel family protein	1	0.996	bi (<->)	287.36780.con.0031	4151	239	fig|287.36780.peg.4151			MotA/TolQ/ExbB proton channel family protein	1	0.996	bi (<->)	287.36779.con.0023	5743	239	fig|287.36779.peg.5743			MotA/TolQ/ExbB proton channel family protein
ASJY01000047	250	133	fig|208964.77.peg.250			PLF_286_00001380	PGF_05541499	Biopolymer transport protein ExbD/TolR	996	1397	+	bi (<->)	287.36782.con.0013	3810	133	fig|287.36782.peg.3810			Biopolymer transport protein ExbD/TolR	1	0.992	bi (<->)	287.36781.con.0036	5223	133	fig|287.36781.peg.5223			Biopolymer transport protein ExbD/TolR	1	0.992	bi (<->)	287.36780.con.0031	4150	133	fig|287.36780.peg.4150			Biopolymer transport protein ExbD/TolR	1	0.992	bi (<->)	287.36779.con.0023	5742	133	fig|287.36779.peg.5742			Biopolymer transport protein ExbD/TolR
ASJY01000047	251	70	fig|208964.77.peg.251			PLF_286_00004377	PGF_01930437	hypothetical protein	1578	1790	-	bi (<->)	287.36782.con.0013	3811	70	fig|287.36782.peg.3811			hypothetical protein	1	0.986	bi (<->)	287.36781.con.0036	5222	70	fig|287.36781.peg.5222			hypothetical protein	1	0.986	bi (<->)	287.36780.con.0031	4149	70	fig|287.36780.peg.4149			hypothetical protein	1	0.986	bi (<->)	287.36779.con.0023	5741	70	fig|287.36779.peg.5741			hypothetical protein
ASJY01000047	252	52	fig|208964.77.peg.252			PLF_286_00068950	PGF_03004822	hypothetical protein	1789	1947	+	bi (<->)	287.36782.con.0013	3812	52	fig|287.36782.peg.3812			hypothetical protein	0.981	0.981
ASJY01000047	253	91	fig|208964.77.peg.253			PLF_286_00003504	PGF_08225224	hypothetical protein	2006	2278	+	bi (<->)	287.36782.con.0013	3813	193	fig|287.36782.peg.3813			hypothetical protein	1	0.466	bi (<->)	287.36781.con.0036	5221	193	fig|287.36781.peg.5221			hypothetical protein	1	0.466	bi (<->)	287.36780.con.0031	4148	193	fig|287.36780.peg.4148			hypothetical protein	1	0.466	bi (<->)	287.36779.con.0023	5740	193	fig|287.36779.peg.5740			hypothetical protein
ASJY01000048	254	88	fig|208964.77.peg.254			PLF_286_00003504	PGF_08225224	hypothetical protein	3	269	+	uni (->)	287.36782.con.0013	3813	193	fig|287.36782.peg.3813			hypothetical protein	1	0.451	uni (->)	287.36781.con.0036	5221	193	fig|287.36781.peg.5221			hypothetical protein	1	0.451	uni (->)	287.36780.con.0031	4148	193	fig|287.36780.peg.4148			hypothetical protein	1	0.451	uni (->)	287.36779.con.0023	5740	193	fig|287.36779.peg.5740			hypothetical protein
ASJY01000048	255	309	fig|208964.77.peg.255			PLF_286_00007280	PGF_00049877	Amidase family protein BDAG_03520	277	1206	-	uni (->)	287.36782.con.0012	3663	494	fig|287.36782.peg.3663			Amidase family protein BDAG_03520	0.645	0.619	uni (->)	287.36781.con.0007	1916	494	fig|287.36781.peg.1916			Amidase family protein BDAG_03520	0.645	0.619	uni (->)	287.36780.con.0004	687	494	fig|287.36780.peg.687			Amidase family protein BDAG_03520	0.645	0.619	uni (->)	287.36779.con.0008	3685	494	fig|287.36779.peg.3685			Amidase family protein BDAG_03520
ASJY01000048	256	344	fig|208964.77.peg.256			PLF_286_00007253	PGF_10327309	Spermidine/putrescine import ABC transporter substrate-binding protein PotD (TC 3.A.1.11.1)	1802	2836	-	uni (->)	287.36782.con.0004	1671	347	fig|287.36782.peg.1671			Spermidine/putrescine import ABC transporter substrate-binding protein PotD (TC 3.A.1.11.1)	0.421	0.957	uni (->)	287.36781.con.0025	4412	347	fig|287.36781.peg.4412			Spermidine/putrescine import ABC transporter substrate-binding protein PotD (TC 3.A.1.11.1)	0.421	0.957	uni (->)	287.36780.con.0028	3883	347	fig|287.36780.peg.3883			Spermidine/putrescine import ABC transporter substrate-binding protein PotD (TC 3.A.1.11.1)	0.424	0.957	uni (->)	287.36779.con.0022	5618	347	fig|287.36779.peg.5618			Spermidine/putrescine import ABC transporter substrate-binding protein PotD (TC 3.A.1.11.1)
ASJY01000048	257	269	fig|208964.77.peg.257			PLF_286_00007263	PGF_05048110	Spermidine/putrescine import ABC transporter permease protein PotC (TC 3.A.1.11.1)	2859	3668	-	uni (->)	287.36782.con.0004	1670	262	fig|287.36782.peg.1670			Spermidine/putrescine import ABC transporter permease protein PotC (TC 3.A.1.11.1)	0.544	0.981	uni (->)	287.36781.con.0025	4413	262	fig|287.36781.peg.4413			Spermidine/putrescine import ABC transporter permease protein PotC (TC 3.A.1.11.1)	0.552	0.981	uni (->)	287.36780.con.0028	3882	262	fig|287.36780.peg.3882			Spermidine/putrescine import ABC transporter permease protein PotC (TC 3.A.1.11.1)	0.544	0.981	uni (->)	287.36779.con.0022	5617	262	fig|287.36779.peg.5617			Spermidine/putrescine import ABC transporter permease protein PotC (TC 3.A.1.11.1)
ASJY01000048	258	306	fig|208964.77.peg.258			PLF_286_00007252	PGF_00053700	Spermidine/putrescine import ABC transporter permease protein PotB (TC 3.A.1.11.1)	3665	4585	-	uni (->)	287.36782.con.0004	1669	309	fig|287.36782.peg.1669			Spermidine/putrescine import ABC transporter permease protein PotB (TC 3.A.1.11.1)	0.559	0.906	uni (->)	287.36781.con.0025	4414	309	fig|287.36781.peg.4414			Spermidine/putrescine import ABC transporter permease protein PotB (TC 3.A.1.11.1)	0.562	0.906	uni (->)	287.36780.con.0028	3881	309	fig|287.36780.peg.3881			Spermidine/putrescine import ABC transporter permease protein PotB (TC 3.A.1.11.1)	0.555	0.906	uni (->)	287.36779.con.0022	5616	309	fig|287.36779.peg.5616			Spermidine/putrescine import ABC transporter permease protein PotB (TC 3.A.1.11.1)
ASJY01000048	259	370	fig|208964.77.peg.259			PLF_286_00007251	PGF_08196377	Spermidine/putrescine import ABC transporter ATP-binding protein PotA (TC 3.A.1.11.1)	4611	5723	-	uni (->)	287.36782.con.0004	1668	349	fig|287.36782.peg.1668			Spermidine/putrescine import ABC transporter ATP-binding protein PotA (TC 3.A.1.11.1)	0.58	0.914	uni (->)	287.36781.con.0025	4415	349	fig|287.36781.peg.4415			Spermidine/putrescine import ABC transporter ATP-binding protein PotA (TC 3.A.1.11.1)	0.577	0.914	uni (->)	287.36780.con.0028	3880	349	fig|287.36780.peg.3880			Spermidine/putrescine import ABC transporter ATP-binding protein PotA (TC 3.A.1.11.1)	0.58	0.914	uni (->)	287.36779.con.0022	5615	349	fig|287.36779.peg.5615			Spermidine/putrescine import ABC transporter ATP-binding protein PotA (TC 3.A.1.11.1)
ASJY01000048	260	297	fig|208964.77.peg.260			PLF_286_00042319	PGF_07987589	Transcriptional regulator, LysR family	5954	6847	+	uni (->)	287.36782.con.0021	4871	296	fig|287.36782.peg.4871			Transcriptional regulator, LysR family	0.334	0.959	uni (->)	287.36781.con.0002	471	296	fig|287.36781.peg.471			Transcriptional regulator, LysR family	0.334	0.959	uni (->)	287.36780.con.0055	5657	296	fig|287.36780.peg.5657			Transcriptional regulator, LysR family	0.334	0.959	uni (->)	287.36779.con.0003	1583	296	fig|287.36779.peg.1583			Transcriptional regulator, LysR family
ASJY01000049	261	529	fig|208964.77.peg.261			PLF_286_00001199	PGF_00018999	Malonate decarboxylase alpha subunit	2	1591	+	bi (<->)	287.36782.con.0013	3814	554	fig|287.36782.peg.3814			Malonate decarboxylase alpha subunit	0.996	0.953	bi (<->)	287.36781.con.0036	5220	554	fig|287.36781.peg.5220			Malonate decarboxylase alpha subunit	0.998	0.953	bi (<->)	287.36780.con.0031	4147	554	fig|287.36780.peg.4147			Malonate decarboxylase alpha subunit	0.996	0.953	bi (<->)	287.36779.con.0023	5739	554	fig|287.36779.peg.5739			Malonate decarboxylase alpha subunit
ASJY01000049	262	148	fig|208964.77.peg.262			PLF_286_00248652	PGF_01189572	Triphosphoribosyl-dephospho-CoA synthase (EC 2.4.2.52)	1591	2034	+	bi (<->)	287.36782.con.0013	3815	293	fig|287.36782.peg.3815			Triphosphoribosyl-dephospho-CoA synthase (EC 2.4.2.52)	0.98	0.502	bi (<->)	287.36781.con.0036	5219	293	fig|287.36781.peg.5219			Triphosphoribosyl-dephospho-CoA synthase (EC 2.4.2.52)	0.993	0.502	bi (<->)	287.36780.con.0031	4146	293	fig|287.36780.peg.4146			Triphosphoribosyl-dephospho-CoA synthase (EC 2.4.2.52)	0.986	0.502	bi (<->)	287.36779.con.0023	5738	293	fig|287.36779.peg.5738			Triphosphoribosyl-dephospho-CoA synthase (EC 2.4.2.52)
ASJY01000050	263	57	fig|208964.77.peg.263			PLF_286_00001272	PGF_00019002	Malonate decarboxylase delta subunit	3	176	+	bi (<->)	287.36782.con.0013	3816	99	fig|287.36782.peg.3816			Malonate decarboxylase delta subunit	1	0.566	bi (<->)	287.36781.con.0036	5218	99	fig|287.36781.peg.5218			Malonate decarboxylase delta subunit	1	0.566	bi (<->)	287.36780.con.0031	4145	99	fig|287.36780.peg.4145			Malonate decarboxylase delta subunit	1	0.566	bi (<->)	287.36779.con.0023	5737	99	fig|287.36779.peg.5737			Malonate decarboxylase delta subunit
ASJY01000050	264	287	fig|208964.77.peg.264			PLF_286_00001238	PGF_00019000	Malonate decarboxylase beta subunit	169	1032	+	bi (<->)	287.36782.con.0013	3817	287	fig|287.36782.peg.3817			Malonate decarboxylase beta subunit	1	0.997	bi (<->)	287.36781.con.0036	5217	287	fig|287.36781.peg.5217			Malonate decarboxylase beta subunit	0.997	0.997	bi (<->)	287.36780.con.0031	4144	287	fig|287.36780.peg.4144			Malonate decarboxylase beta subunit	1	0.997	bi (<->)	287.36779.con.0023	5736	287	fig|287.36779.peg.5736			Malonate decarboxylase beta subunit
ASJY01000050	265	61	fig|208964.77.peg.265			PLF_286_00001309	PGF_00019005	Malonate decarboxylase gamma subunit	1029	1211	+
ASJY01000051	266	183	fig|208964.77.peg.266			PLF_286_00001309	PGF_00019005	Malonate decarboxylase gamma subunit	3	551	+	bi (<->)	287.36782.con.0013	3818	268	fig|287.36782.peg.3818			Malonate decarboxylase gamma subunit	1	0.679	bi (<->)	287.36781.con.0036	5216	268	fig|287.36781.peg.5216			Malonate decarboxylase gamma subunit	0.989	0.679	bi (<->)	287.36780.con.0031	4143	268	fig|287.36780.peg.4143			Malonate decarboxylase gamma subunit	0.995	0.679	bi (<->)	287.36779.con.0023	5735	268	fig|287.36779.peg.5735			Malonate decarboxylase gamma subunit
ASJY01000052	267	66	fig|208964.77.peg.267			PLF_286_00004080	PGF_06655223	Malonyl CoA-acyl carrier protein transacylase (EC 2.3.1.39)	1	201	+
ASJY01000052	268	134	fig|208964.77.peg.268			PLF_286_00001797	PGF_00019012	Malonate transporter, MadL subunit	258	662	+	bi (<->)	287.36782.con.0013	3821	134	fig|287.36782.peg.3821			Malonate transporter, MadL subunit	0.993	0.993	bi (<->)	287.36781.con.0036	5213	134	fig|287.36781.peg.5213			Malonate transporter, MadL subunit	1	0.993	bi (<->)	287.36780.con.0031	4140	134	fig|287.36780.peg.4140			Malonate transporter, MadL subunit	0.985	0.993	bi (<->)	287.36779.con.0023	5732	134	fig|287.36779.peg.5732			Malonate transporter, MadL subunit
ASJY01000052	269	254	fig|208964.77.peg.269			PLF_286_00001791	PGF_00019013	Malonate transporter, MadM subunit	668	1432	+	bi (<->)	287.36782.con.0013	3822	254	fig|287.36782.peg.3822			Malonate transporter, MadM subunit	1	0.996	bi (<->)	287.36781.con.0036	5212	254	fig|287.36781.peg.5212			Malonate transporter, MadM subunit	1	0.996	bi (<->)	287.36780.con.0031	4139	254	fig|287.36780.peg.4139			Malonate transporter, MadM subunit	1	0.996	bi (<->)	287.36779.con.0023	5731	254	fig|287.36779.peg.5731			Malonate transporter, MadM subunit
ASJY01000052	270	309	fig|208964.77.peg.270			PLF_286_00001252	PGF_00019015	Malonate utilization transcriptional regulator	1517	2446	-	bi (<->)	287.36782.con.0013	3823	309	fig|287.36782.peg.3823			Malonate utilization transcriptional regulator	1	0.997	bi (<->)	287.36781.con.0036	5211	309	fig|287.36781.peg.5211			Malonate utilization transcriptional regulator	1	0.997	bi (<->)	287.36780.con.0031	4138	309	fig|287.36780.peg.4138			Malonate utilization transcriptional regulator	1	0.997	bi (<->)	287.36779.con.0023	5730	309	fig|287.36779.peg.5730			Malonate utilization transcriptional regulator
ASJY01000052	271	306	fig|208964.77.peg.271			PLF_286_00163140	PGF_07987589	Transcriptional regulator, LysR family	2775	3695	-	bi (<->)	287.36782.con.0013	3824	306	fig|287.36782.peg.3824			Transcriptional regulator, LysR family	1	0.997	bi (<->)	287.36781.con.0036	5210	306	fig|287.36781.peg.5210			Transcriptional regulator, LysR family	1	0.997	bi (<->)	287.36780.con.0031	4137	306	fig|287.36780.peg.4137			Transcriptional regulator, LysR family	1	0.997	bi (<->)	287.36779.con.0023	5728	306	fig|287.36779.peg.5728			Transcriptional regulator, LysR family
ASJY01000052	272	63	fig|208964.77.peg.272			PLF_286_00044816	PGF_07597988	Aldehyde dehydrogenase (EC 1.2.1.3)	4047	4235	+
ASJY01000053	273	393	fig|208964.77.peg.273			PLF_286_00001550	PGF_07597988	Aldehyde dehydrogenase (EC 1.2.1.3)	2	1183	+	bi (<->)	287.36782.con.0013	3825	496	fig|287.36782.peg.3825			Aldehyde dehydrogenase (EC 1.2.1.3)	0.995	0.79	bi (<->)	287.36781.con.0036	5208	496	fig|287.36781.peg.5208			Aldehyde dehydrogenase (EC 1.2.1.3)	1	0.79	bi (<->)	287.36780.con.0031	4135	496	fig|287.36780.peg.4135			Aldehyde dehydrogenase (EC 1.2.1.3)	0.997	0.79	bi (<->)	287.36779.con.0023	5726	496	fig|287.36779.peg.5726			Aldehyde dehydrogenase (EC 1.2.1.3)
ASJY01000053	274	477	fig|208964.77.peg.274			PLF_286_00143457	PGF_05146576	hypothetical protein	1241	2674	+	bi (<->)	287.36782.con.0013	3826	477	fig|287.36782.peg.3826			D-serine/D-alanine/glycine transporter	1	0.998	bi (<->)	287.36781.con.0036	5207	477	fig|287.36781.peg.5207			D-serine/D-alanine/glycine transporter	1	0.998	bi (<->)	287.36780.con.0031	4134	477	fig|287.36780.peg.4134			D-serine/D-alanine/glycine transporter	1	0.998	bi (<->)	287.36779.con.0023	5725	477	fig|287.36779.peg.5725			D-serine/D-alanine/glycine transporter
ASJY01000053	275	460	fig|208964.77.peg.275			PLF_286_00001582	PGF_02347716	Omega-amino acid--pyruvate aminotransferase (EC 2.6.1.18)	2705	4087	+	bi (<->)	287.36782.con.0013	3827	460	fig|287.36782.peg.3827			Omega-amino acid--pyruvate aminotransferase (EC 2.6.1.18)	0.998	0.998	bi (<->)	287.36781.con.0036	5206	460	fig|287.36781.peg.5206			Omega-amino acid--pyruvate aminotransferase (EC 2.6.1.18)	1	0.998	bi (<->)	287.36780.con.0031	4133	460	fig|287.36780.peg.4133			Omega-amino acid--pyruvate aminotransferase (EC 2.6.1.18)	0.998	0.998	bi (<->)	287.36779.con.0023	5724	460	fig|287.36779.peg.5724			Omega-amino acid--pyruvate aminotransferase (EC 2.6.1.18)
ASJY01000053	276	352	fig|208964.77.peg.276			PLF_286_00050610	PGF_07870324	ABC transporter, substrate-binding protein (cluster 1, maltose/g3p/polyamine/iron)	4251	5309	+	bi (<->)	287.36782.con.0013	3828	352	fig|287.36782.peg.3828			ABC transporter, substrate-binding protein (cluster 1, maltose/g3p/polyamine/iron)	0.997	0.997	bi (<->)	287.36781.con.0036	5205	352	fig|287.36781.peg.5205			ABC transporter, substrate-binding protein (cluster 1, maltose/g3p/polyamine/iron)	1	0.997	bi (<->)	287.36780.con.0031	4132	352	fig|287.36780.peg.4132			ABC transporter, substrate-binding protein (cluster 1, maltose/g3p/polyamine/iron)	0.994	0.997	bi (<->)	287.36779.con.0023	5723	352	fig|287.36779.peg.5723			ABC transporter, substrate-binding protein (cluster 1, maltose/g3p/polyamine/iron)
ASJY01000053	277	293	fig|208964.77.peg.277			PLF_286_00001685	PGF_00423271	Dihydrodipicolinate synthase family PA0223	5387	6268	-	bi (<->)	287.36782.con.0013	3829	293	fig|287.36782.peg.3829			Dihydrodipicolinate synthase family PA0223	0.997	0.997	bi (<->)	287.36781.con.0036	5204	293	fig|287.36781.peg.5204			Dihydrodipicolinate synthase family PA0223	1	0.997	bi (<->)	287.36780.con.0031	4131	293	fig|287.36780.peg.4131			Dihydrodipicolinate synthase family PA0223	0.997	0.997	bi (<->)	287.36779.con.0023	5722	293	fig|287.36779.peg.5722			Dihydrodipicolinate synthase family PA0223
ASJY01000053	278	260	fig|208964.77.peg.278			PLF_286_00001547	PGF_01468574	Ribulose-5-phosphate 4-epimerase and related epimerases and aldolases	6328	7110	-	bi (<->)	287.36782.con.0013	3830	260	fig|287.36782.peg.3830			Ribulose-5-phosphate 4-epimerase and related epimerases and aldolases	0.996	0.996	bi (<->)	287.36781.con.0036	5203	260	fig|287.36781.peg.5203			Ribulose-5-phosphate 4-epimerase and related epimerases and aldolases	1	0.996	bi (<->)	287.36780.con.0031	4130	260	fig|287.36780.peg.4130			Ribulose-5-phosphate 4-epimerase and related epimerases and aldolases	1	0.996	bi (<->)	287.36779.con.0023	5721	260	fig|287.36779.peg.5721			Ribulose-5-phosphate 4-epimerase and related epimerases and aldolases
ASJY01000053	279	179	fig|208964.77.peg.279			PLF_286_00009525	PGF_06335969	Transcriptional regulator, Xre family	7265	7804	+	bi (<->)	287.36782.con.0013	3831	179	fig|287.36782.peg.3831			Transcriptional regulator, Xre family	1	0.994	bi (<->)	287.36781.con.0036	5202	179	fig|287.36781.peg.5202			Transcriptional regulator, Xre family	0.994	0.994	bi (<->)	287.36780.con.0031	4129	179	fig|287.36780.peg.4129			Transcriptional regulator, Xre family	1	0.994	bi (<->)	287.36779.con.0023	5720	179	fig|287.36779.peg.5720			Transcriptional regulator, Xre family
ASJY01000053	280	283	fig|208964.77.peg.280			PLF_286_00001218	PGF_06875731	3-oxoadipate CoA-transferase subunit A (EC 2.8.3.6)	7955	8806	+	bi (<->)	287.36782.con.0013	3832	283	fig|287.36782.peg.3832			3-oxoadipate CoA-transferase subunit A (EC 2.8.3.6)	1	0.996	bi (<->)	287.36781.con.0036	5201	283	fig|287.36781.peg.5201			3-oxoadipate CoA-transferase subunit A (EC 2.8.3.6)	1	0.996	bi (<->)	287.36780.con.0031	4128	283	fig|287.36780.peg.4128			3-oxoadipate CoA-transferase subunit A (EC 2.8.3.6)	0.996	0.996	bi (<->)	287.36779.con.0023	5719	283	fig|287.36779.peg.5719			3-oxoadipate CoA-transferase subunit A (EC 2.8.3.6)
ASJY01000053	281	260	fig|208964.77.peg.281			PLF_286_00001235	PGF_00781976	3-oxoadipate CoA-transferase subunit B (EC 2.8.3.6)	8803	9585	+	bi (<->)	287.36782.con.0013	3833	260	fig|287.36782.peg.3833			3-oxoadipate CoA-transferase subunit B (EC 2.8.3.6)	1	0.996	bi (<->)	287.36781.con.0036	5200	260	fig|287.36781.peg.5200			3-oxoadipate CoA-transferase subunit B (EC 2.8.3.6)	1	0.996	bi (<->)	287.36780.con.0031	4127	260	fig|287.36780.peg.4127			3-oxoadipate CoA-transferase subunit B (EC 2.8.3.6)	1	0.996	bi (<->)	287.36779.con.0023	5718	260	fig|287.36779.peg.5718			3-oxoadipate CoA-transferase subunit B (EC 2.8.3.6)
ASJY01000053	282	401	fig|208964.77.peg.282			PLF_286_00003951	PGF_00919165	3-oxoadipyl-CoA thiolase (EC 2.3.1.174)	9582	10787	+	bi (<->)	287.36782.con.0013	3834	401	fig|287.36782.peg.3834			3-oxoadipyl-CoA thiolase (EC 2.3.1.174)	0.995	0.998	bi (<->)	287.36781.con.0036	5199	401	fig|287.36781.peg.5199			3-oxoadipyl-CoA thiolase (EC 2.3.1.174)	0.998	0.998	bi (<->)	287.36780.con.0031	4126	401	fig|287.36780.peg.4126			3-oxoadipyl-CoA thiolase (EC 2.3.1.174)	0.995	0.998	bi (<->)	287.36779.con.0023	5717	401	fig|287.36779.peg.5717			3-oxoadipyl-CoA thiolase (EC 2.3.1.174)
ASJY01000053	283	432	fig|208964.77.peg.283			PLF_286_00003044	PGF_00070575	dicarboxylic acid transporter PcaT	10937	12235	+	bi (<->)	287.36782.con.0013	3835	432	fig|287.36782.peg.3835			dicarboxylic acid transporter PcaT	1	0.998	bi (<->)	287.36781.con.0036	5198	432	fig|287.36781.peg.5198			dicarboxylic acid transporter PcaT	1	0.998	bi (<->)	287.36780.con.0031	4125	432	fig|287.36780.peg.4125			dicarboxylic acid transporter PcaT	1	0.998	bi (<->)	287.36779.con.0023	5716	432	fig|287.36779.peg.5716			dicarboxylic acid transporter PcaT
ASJY01000053	284	60	fig|208964.77.peg.284			PLF_286_00001078	PGF_00417376	3-carboxy-cis,cis-muconate cycloisomerase (EC 5.5.1.2)	12258	12437	+
ASJY01000054	285	251	fig|208964.77.peg.285			PLF_286_00001078	PGF_00417376	3-carboxy-cis,cis-muconate cycloisomerase (EC 5.5.1.2)	3	758	+	bi (<->)	287.36782.con.0013	3836	459	fig|287.36782.peg.3836			3-carboxy-cis,cis-muconate cycloisomerase (EC 5.5.1.2)	0.992	0.545	bi (<->)	287.36781.con.0036	5197	459	fig|287.36781.peg.5197			3-carboxy-cis,cis-muconate cycloisomerase (EC 5.5.1.2)	1	0.545	bi (<->)	287.36780.con.0031	4124	459	fig|287.36780.peg.4124			3-carboxy-cis,cis-muconate cycloisomerase (EC 5.5.1.2)	0.996	0.545	bi (<->)	287.36779.con.0023	5715	459	fig|287.36779.peg.5715			3-carboxy-cis,cis-muconate cycloisomerase (EC 5.5.1.2)
ASJY01000054	286	263	fig|208964.77.peg.286			PLF_286_00002341	PGF_00761827	Beta-ketoadipate enol-lactone hydrolase (EC 3.1.1.24)	774	1565	+	bi (<->)	287.36782.con.0013	3837	263	fig|287.36782.peg.3837			Beta-ketoadipate enol-lactone hydrolase (EC 3.1.1.24)	0.992	0.996	bi (<->)	287.36781.con.0036	5196	263	fig|287.36781.peg.5196			Beta-ketoadipate enol-lactone hydrolase (EC 3.1.1.24)	0.996	0.996	bi (<->)	287.36780.con.0031	4123	263	fig|287.36780.peg.4123			Beta-ketoadipate enol-lactone hydrolase (EC 3.1.1.24)	0.996	0.996	bi (<->)	287.36779.con.0023	5714	263	fig|287.36779.peg.5714			Beta-ketoadipate enol-lactone hydrolase (EC 3.1.1.24)
ASJY01000054	287	133	fig|208964.77.peg.287			PLF_286_00001158	PGF_05406020	4-carboxymuconolactone decarboxylase (EC 4.1.1.44)	1576	1977	+	bi (<->)	287.36782.con.0013	3838	133	fig|287.36782.peg.3838			4-carboxymuconolactone decarboxylase (EC 4.1.1.44)	0.992	0.992	bi (<->)	287.36781.con.0036	5195	133	fig|287.36781.peg.5195			4-carboxymuconolactone decarboxylase (EC 4.1.1.44)	0.992	0.992	bi (<->)	287.36780.con.0031	4122	133	fig|287.36780.peg.4122			4-carboxymuconolactone decarboxylase (EC 4.1.1.44)	0.977	0.992	bi (<->)	287.36779.con.0023	5713	133	fig|287.36779.peg.5713			4-carboxymuconolactone decarboxylase (EC 4.1.1.44)
ASJY01000054	288	142	fig|208964.77.peg.288			PLF_286_00002386	PGF_07987589	Transcriptional regulator, LysR family	2152	2580	+	uni (->)	287.36782.con.0013	3839	313	fig|287.36782.peg.3839			Transcriptional regulator, LysR family	0.917	0.38	uni (->)	287.36781.con.0036	5194	313	fig|287.36781.peg.5194			Transcriptional regulator, LysR family	0.925	0.38	uni (->)	287.36780.con.0031	4121	313	fig|287.36780.peg.4121			Transcriptional regulator, LysR family	0.925	0.38	uni (->)	287.36779.con.0023	5712	313	fig|287.36779.peg.5712			Transcriptional regulator, LysR family
ASJY01000054	289	172	fig|208964.77.peg.289			PLF_286_00002386	PGF_07987589	Transcriptional regulator, LysR family	2577	3095	+	bi (<->)	287.36782.con.0013	3839	313	fig|287.36782.peg.3839			Transcriptional regulator, LysR family	0.994	0.546	bi (<->)	287.36781.con.0036	5194	313	fig|287.36781.peg.5194			Transcriptional regulator, LysR family	0.994	0.546	bi (<->)	287.36780.con.0031	4121	313	fig|287.36780.peg.4121			Transcriptional regulator, LysR family	0.994	0.546	bi (<->)	287.36779.con.0023	5712	313	fig|287.36779.peg.5712			Transcriptional regulator, LysR family
ASJY01000054	290	277	fig|208964.77.peg.290			PLF_286_00002004	PGF_00713664	Nucleoside-binding outer membrane protein	3286	4119	+	bi (<->)	287.36782.con.0013	3840	277	fig|287.36782.peg.3840			Nucleoside-binding outer membrane protein	0.986	0.996	bi (<->)	287.36781.con.0036	5193	277	fig|287.36781.peg.5193			Nucleoside-binding outer membrane protein	0.993	0.996	bi (<->)	287.36780.con.0031	4120	277	fig|287.36780.peg.4120			Nucleoside-binding outer membrane protein	0.986	0.996	bi (<->)	287.36779.con.0023	5711	277	fig|287.36779.peg.5711			Nucleoside-binding outer membrane protein
ASJY01000054	291	448	fig|208964.77.peg.291			PLF_286_00001219	PGF_03029632	4-hydroxybenzoate transporter	4560	5906	-	bi (<->)	287.36782.con.0013	3841	448	fig|287.36782.peg.3841			4-hydroxybenzoate transporter	1	0.998	bi (<->)	287.36781.con.0049	5798	448	fig|287.36781.peg.5798			4-hydroxybenzoate transporter	1	0.998	bi (<->)	287.36780.con.0031	4119	448	fig|287.36780.peg.4119			4-hydroxybenzoate transporter	0.998	0.998	bi (<->)	287.36779.con.0023	5710	448	fig|287.36779.peg.5710			4-hydroxybenzoate transporter
ASJY01000054	292	259	fig|208964.77.peg.292			PLF_286_00004567	PGF_00030112	Pca regulon regulatory protein PcaR	6212	6991	+	bi (<->)	287.36782.con.0013	3842	259	fig|287.36782.peg.3842			Pca regulon regulatory protein PcaR	0.996	0.996	bi (<->)	287.36781.con.0049	5797	259	fig|287.36781.peg.5797			Pca regulon regulatory protein PcaR	0.996	0.996	bi (<->)	287.36780.con.0031	4118	259	fig|287.36780.peg.4118			Pca regulon regulatory protein PcaR	0.996	0.996	bi (<->)	287.36779.con.0023	5709	259	fig|287.36779.peg.5709			Pca regulon regulatory protein PcaR
ASJY01000054	293	347	fig|208964.77.peg.293			PLF_286_00004202	PGF_05671907	Putative oxidoreductase	7234	8277	+	bi (<->)	287.36782.con.0013	3843	347	fig|287.36782.peg.3843			Putative oxidoreductase	0.983	0.997	bi (<->)	287.36781.con.0049	5796	347	fig|287.36781.peg.5796			Putative oxidoreductase	0.994	0.997	bi (<->)	287.36780.con.0031	4117	347	fig|287.36780.peg.4117			Putative oxidoreductase	0.988	0.997	bi (<->)	287.36779.con.0023	5708	347	fig|287.36779.peg.5708			Putative oxidoreductase
ASJY01000054	294	217	fig|208964.77.peg.294			PLF_286_00005020	PGF_00054837	Sugar phosphate isomerases/epimerases	8300	8950	+	bi (<->)	287.36782.con.0013	3844	271	fig|287.36782.peg.3844			Sugar phosphate isomerases/epimerases	1	0.797	bi (<->)	287.36781.con.0049	5795	271	fig|287.36781.peg.5795			Sugar phosphate isomerases/epimerases	1	0.797	bi (<->)	287.36780.con.0031	4116	271	fig|287.36780.peg.4116			Sugar phosphate isomerases/epimerases	1	0.797	bi (<->)	287.36779.con.0023	5707	271	fig|287.36779.peg.5707			Sugar phosphate isomerases/epimerases
ASJY01000055	295	27	fig|208964.77.peg.295			PLF_286_00435904	PGF_10367196	hypothetical protein	2	85	+
ASJY01000055	296	292	fig|208964.77.peg.296			PLF_286_00003550	PGF_07201805	Permease of the drug/metabolite transporter (DMT) superfamily	235	1113	+	bi (<->)	287.36782.con.0013	3845	292	fig|287.36782.peg.3845			Permease of the drug/metabolite transporter (DMT) superfamily	0.997	0.997	bi (<->)	287.36781.con.0049	5794	292	fig|287.36781.peg.5794			Permease of the drug/metabolite transporter (DMT) superfamily	1	0.997	bi (<->)	287.36780.con.0031	4115	292	fig|287.36780.peg.4115			Permease of the drug/metabolite transporter (DMT) superfamily	0.997	0.997	bi (<->)	287.36779.con.0023	5706	292	fig|287.36779.peg.5706			Permease of the drug/metabolite transporter (DMT) superfamily
ASJY01000055	297	421	fig|208964.77.peg.297			PLF_286_00085863	PGF_02884669	Outer membrane low permeability porin, OprD family => OccK2/OpdF	1139	2404	-	bi (<->)	287.36782.con.0013	3846	421	fig|287.36782.peg.3846			Outer membrane low permeability porin, OprD family => OccK2/OpdF	0.995	0.998	bi (<->)	287.36781.con.0049	5793	416	fig|287.36781.peg.5793			Outer membrane low permeability porin, OprD family => OccK2/OpdF	0.988	0.998	bi (<->)	287.36780.con.0031	4114	421	fig|287.36780.peg.4114			Outer membrane low permeability porin, OprD family => OccK2/OpdF	0.995	0.998	bi (<->)	287.36779.con.0023	5705	421	fig|287.36779.peg.5705			Outer membrane low permeability porin, OprD family => OccK2/OpdF
ASJY01000055	298	441	fig|208964.77.peg.298			PLF_286_00001267	PGF_12738539	Uncharacterized MFS-type transporter	2470	3795	-	bi (<->)	287.36782.con.0013	3847	441	fig|287.36782.peg.3847			Uncharacterized MFS-type transporter	1	0.998	bi (<->)	287.36781.con.0049	5792	441	fig|287.36781.peg.5792			Uncharacterized MFS-type transporter	1	0.998	bi (<->)	287.36780.con.0031	4113	441	fig|287.36780.peg.4113			Uncharacterized MFS-type transporter	1	0.998	bi (<->)	287.36779.con.0023	5704	441	fig|287.36779.peg.5704			Uncharacterized MFS-type transporter
ASJY01000055	299	634	fig|208964.77.peg.299			PLF_286_00238700	PGF_00424425	4-hydroxyphenylpyruvate dioxygenase (EC 1.13.11.27)	4341	6245	+	bi (<->)	287.36782.con.0013	3848	634	fig|287.36782.peg.3848			4-hydroxyphenylpyruvate dioxygenase (EC 1.13.11.27)	0.991	0.998	bi (<->)	287.36781.con.0049	5791	634	fig|287.36781.peg.5791			4-hydroxyphenylpyruvate dioxygenase (EC 1.13.11.27)	0.997	0.998	bi (<->)	287.36780.con.0031	4112	634	fig|287.36780.peg.4112			4-hydroxyphenylpyruvate dioxygenase (EC 1.13.11.27)	0.991	0.998	bi (<->)	287.36779.con.0023	5703	634	fig|287.36779.peg.5703			4-hydroxyphenylpyruvate dioxygenase (EC 1.13.11.27)
ASJY01000055	300	222	fig|208964.77.peg.300			PLF_286_00004583	PGF_07182652	Transcriptional regulator, AcrR family	6338	7006	+	bi (<->)	287.36782.con.0013	3849	222	fig|287.36782.peg.3849			Transcriptional regulator, AcrR family	1	0.995	bi (<->)	287.36781.con.0049	5790	222	fig|287.36781.peg.5790			Transcriptional regulator, AcrR family	1	0.995	bi (<->)	287.36780.con.0031	4111	222	fig|287.36780.peg.4111			Transcriptional regulator, AcrR family	1	0.995	bi (<->)	287.36779.con.0023	5702	222	fig|287.36779.peg.5702			Transcriptional regulator, AcrR family
ASJY01000055	301	139	fig|208964.77.peg.301			PLF_286_00001206	PGF_00046082	Quinate/shikimate 5-dehydrogenase I delta (EC 1.1.1.25)	7046	7465	-	bi (<->)	287.36782.con.0013	3850	284	fig|287.36782.peg.3850			Quinate/shikimate 5-dehydrogenase I delta (EC 1.1.1.25)	0.993	0.486	bi (<->)	287.36781.con.0049	5789	284	fig|287.36781.peg.5789			Quinate/shikimate 5-dehydrogenase I delta (EC 1.1.1.25)	0.993	0.486	bi (<->)	287.36780.con.0031	4110	284	fig|287.36780.peg.4110			Quinate/shikimate 5-dehydrogenase I delta (EC 1.1.1.25)	0.993	0.486	bi (<->)	287.36779.con.0023	5701	284	fig|287.36779.peg.5701			Quinate/shikimate 5-dehydrogenase I delta (EC 1.1.1.25)
ASJY01000056	302	115	fig|208964.77.peg.302			PLF_286_00001206	PGF_00046082	Quinate/shikimate 5-dehydrogenase I delta (EC 1.1.1.25)	1	345	-	uni (->)	287.36782.con.0013	3850	284	fig|287.36782.peg.3850			Quinate/shikimate 5-dehydrogenase I delta (EC 1.1.1.25)	1	0.366	uni (->)	287.36781.con.0049	5789	284	fig|287.36781.peg.5789			Quinate/shikimate 5-dehydrogenase I delta (EC 1.1.1.25)	1	0.366	uni (->)	287.36780.con.0031	4110	284	fig|287.36780.peg.4110			Quinate/shikimate 5-dehydrogenase I delta (EC 1.1.1.25)	0.99	0.366	uni (->)	287.36779.con.0023	5701	284	fig|287.36779.peg.5701			Quinate/shikimate 5-dehydrogenase I delta (EC 1.1.1.25)
ASJY01000056	303	148	fig|208964.77.peg.303			PLF_286_00006910	PGF_00417577	3-dehydroquinate dehydratase II (EC 4.2.1.10)	342	788	-	bi (<->)	287.36782.con.0013	3851	148	fig|287.36782.peg.3851			3-dehydroquinate dehydratase II (EC 4.2.1.10)	0.993	0.993	bi (<->)	287.36781.con.0049	5788	148	fig|287.36781.peg.5788			3-dehydroquinate dehydratase II (EC 4.2.1.10)	1	0.993	bi (<->)	287.36780.con.0031	4109	148	fig|287.36780.peg.4109			3-dehydroquinate dehydratase II (EC 4.2.1.10)	0.993	0.993	bi (<->)	287.36779.con.0023	5700	148	fig|287.36779.peg.5700			3-dehydroquinate dehydratase II (EC 4.2.1.10)
ASJY01000056	304	501	fig|208964.77.peg.304			PLF_286_00003889	PGF_09996723	Uncharacterized MFS-type transporter	905	2410	-	bi (<->)	287.36782.con.0013	3852	501	fig|287.36782.peg.3852			Uncharacterized MFS-type transporter	0.992	0.998	bi (<->)	287.36781.con.0049	5787	501	fig|287.36781.peg.5787			Uncharacterized MFS-type transporter	1	0.998	bi (<->)	287.36780.con.0031	4108	501	fig|287.36780.peg.4108			Uncharacterized MFS-type transporter	0.994	0.998	bi (<->)	287.36779.con.0023	5699	501	fig|287.36779.peg.5699			Uncharacterized MFS-type transporter
ASJY01000056	305	394	fig|208964.77.peg.305			PLF_286_00001041	PGF_00028981	P-hydroxybenzoate hydroxylase (EC 1.14.13.2)	2585	3769	-	bi (<->)	287.36782.con.0013	3853	394	fig|287.36782.peg.3853			P-hydroxybenzoate hydroxylase (EC 1.14.13.2)	0.995	0.997	bi (<->)	287.36781.con.0049	5786	394	fig|287.36781.peg.5786			P-hydroxybenzoate hydroxylase (EC 1.14.13.2)	1	0.997	bi (<->)	287.36780.con.0031	4107	394	fig|287.36780.peg.4107			P-hydroxybenzoate hydroxylase (EC 1.14.13.2)	0.992	0.997	bi (<->)	287.36779.con.0023	5698	394	fig|287.36779.peg.5698			P-hydroxybenzoate hydroxylase (EC 1.14.13.2)
ASJY01000056	306	288	fig|208964.77.peg.306			PLF_286_00002943	PGF_07208156	Transcriptional regulator PobR, AraC family	3947	4813	+	bi (<->)	287.36782.con.0013	3854	288	fig|287.36782.peg.3854			Transcriptional regulator PobR, AraC family	0.997	0.997	bi (<->)	287.36781.con.0049	5785	288	fig|287.36781.peg.5785			Transcriptional regulator PobR, AraC family	1	0.997	bi (<->)	287.36780.con.0031	4105	288	fig|287.36780.peg.4105			Transcriptional regulator PobR, AraC family	0.993	0.997	bi (<->)	287.36779.con.0023	5697	288	fig|287.36779.peg.5697			Transcriptional regulator PobR, AraC family
ASJY01000056	307	148	fig|208964.77.peg.307			PLF_286_00004329	PGF_10561714	Acetyltransferase	4810	5256	-	bi (<->)	287.36782.con.0013	3855	148	fig|287.36782.peg.3855			Acetyltransferase	1	0.993	bi (<->)	287.36781.con.0049	5784	148	fig|287.36781.peg.5784			Acetyltransferase	1	0.993	bi (<->)	287.36780.con.0031	4104	148	fig|287.36780.peg.4104			Acetyltransferase	1	0.993	bi (<->)	287.36779.con.0023	5696	148	fig|287.36779.peg.5696			Acetyltransferase
ASJY01000056	308	144	fig|208964.77.peg.308			PLF_286_00097575	PGF_10514242	CBS domain protein	5334	5768	-	bi (<->)	287.36782.con.0013	3856	144	fig|287.36782.peg.3856			CBS domain protein	0.993	0.993	bi (<->)	287.36781.con.0049	5783	144	fig|287.36781.peg.5783			CBS domain protein	1	0.993	bi (<->)	287.36780.con.0031	4103	144	fig|287.36780.peg.4103			CBS domain protein	0.993	0.993	bi (<->)	287.36779.con.0023	5695	144	fig|287.36779.peg.5695			CBS domain protein
ASJY01000056	309	213	fig|208964.77.peg.309			PLF_286_00004245	PGF_02972374	hypothetical protein	5923	6564	-	bi (<->)	287.36782.con.0013	3857	213	fig|287.36782.peg.3857			hypothetical protein	0.859	0.995	bi (<->)	287.36781.con.0049	5782	213	fig|287.36781.peg.5782			hypothetical protein	1	0.995	bi (<->)	287.36780.con.0031	4102	213	fig|287.36780.peg.4102			hypothetical protein	0.859	0.995	bi (<->)	287.36779.con.0023	5694	213	fig|287.36779.peg.5694			hypothetical protein
ASJY01000056	310	95	fig|208964.77.peg.310			PLF_286_00004881	PGF_00258076	hypothetical protein	6829	7116	-	bi (<->)	287.36782.con.0013	3858	84	fig|287.36782.peg.3858			hypothetical protein	0.964	0.988	bi (<->)	287.36781.con.0049	5781	84	fig|287.36781.peg.5781			hypothetical protein	1	0.988	bi (<->)	287.36780.con.0031	4101	84	fig|287.36780.peg.4101			hypothetical protein	0.976	0.988	bi (<->)	287.36779.con.0023	5693	95	fig|287.36779.peg.5693			hypothetical protein
ASJY01000056	311	158	fig|208964.77.peg.311			PLF_286_00005266	PGF_10423881	Transcriptional regulator, MarR family	7208	7684	-	bi (<->)	287.36782.con.0013	3859	154	fig|287.36782.peg.3859			Transcriptional regulator, MarR family	0.974	0.994	bi (<->)	287.36781.con.0049	5780	154	fig|287.36781.peg.5780			Transcriptional regulator, MarR family	1	0.994	bi (<->)	287.36780.con.0031	4100	154	fig|287.36780.peg.4100			Transcriptional regulator, MarR family	0.974	0.994	bi (<->)	287.36779.con.0023	5692	154	fig|287.36779.peg.5692			Transcriptional regulator, MarR family
ASJY01000056	312	256	fig|208964.77.peg.312			PLF_286_00003580	PGF_00066613	Virulence associated gene hudA (PA0254), similar to UbiD	7725	8495	-	bi (<->)	287.36782.con.0013	3860	496	fig|287.36782.peg.3860			Virulence associated gene hudA (PA0254), similar to UbiD	0.98	0.514	bi (<->)	287.36781.con.0049	5779	496	fig|287.36781.peg.5779			Virulence associated gene hudA (PA0254), similar to UbiD	0.996	0.514	bi (<->)	287.36780.con.0031	4099	496	fig|287.36780.peg.4099			Virulence associated gene hudA (PA0254), similar to UbiD	0.98	0.514	bi (<->)	287.36779.con.0023	5691	496	fig|287.36779.peg.5691			Virulence associated gene hudA (PA0254), similar to UbiD
ASJY01000056	313	83	fig|208964.77.peg.313			PLF_286_00003580	PGF_00066613	Virulence associated gene hudA (PA0254), similar to UbiD	8516	8767	-
ASJY01000057	314	66	fig|208964.77.peg.314			PLF_286_00003580	PGF_00066613	Virulence associated gene hudA (PA0254), similar to UbiD	3	200	-
ASJY01000057	315	78	fig|208964.77.peg.315			PLF_286_00002981	PGF_00038210	Protein of unknown function DUF1275	334	570	-	uni (->)	287.36782.con.0013	3862	233	fig|287.36782.peg.3862			Protein of unknown function DUF1275	1	0.33	uni (->)	287.36781.con.0049	5778	233	fig|287.36781.peg.5778			Protein of unknown function DUF1275	1	0.33	uni (->)	287.36780.con.0031	4098	233	fig|287.36780.peg.4098			Protein of unknown function DUF1275	1	0.33	uni (->)	287.36779.con.0023	5690	233	fig|287.36779.peg.5690			Protein of unknown function DUF1275
ASJY01000058	316	150	fig|208964.77.peg.316			PLF_286_00002981	PGF_00038210	Protein of unknown function DUF1275	1	450	-	bi (<->)	287.36782.con.0013	3862	233	fig|287.36782.peg.3862			Protein of unknown function DUF1275	0.993	0.639	bi (<->)	287.36781.con.0049	5778	233	fig|287.36781.peg.5778			Protein of unknown function DUF1275	1	0.639	bi (<->)	287.36780.con.0031	4098	233	fig|287.36780.peg.4098			Protein of unknown function DUF1275	1	0.639	bi (<->)	287.36779.con.0023	5690	233	fig|287.36779.peg.5690			Protein of unknown function DUF1275
ASJY01000058	317	310	fig|208964.77.peg.317			PLF_286_00004447	PGF_03662626	hypothetical protein	599	1531	-	bi (<->)	287.36782.con.0013	3863	310	fig|287.36782.peg.3863			hypothetical protein	1	0.997	bi (<->)	287.36781.con.0049	5777	310	fig|287.36781.peg.5777			hypothetical protein	1	0.997	bi (<->)	287.36780.con.0031	4097	310	fig|287.36780.peg.4097			hypothetical protein	1	0.997	bi (<->)	287.36779.con.0023	5689	310	fig|287.36779.peg.5689			hypothetical protein
ASJY01000058	318	263	fig|208964.77.peg.318			PLF_286_00313258	PGF_09978608	Transposase	1795	2586	-	bi (<->)	287.36782.con.0013	3864	263	fig|287.36782.peg.3864			Transposase	0.985	0.996	bi (<->)	287.36781.con.0049	5776	263	fig|287.36781.peg.5776			Transposase	1	0.996	uni (->)	287.36780.con.0006	1076	280	fig|287.36780.peg.1076			Mobile element protein	0.254	0.839
ASJY01000058	319	61	fig|208964.77.peg.319			PLF_286_00005456	PGF_00920209	Mobile element protein	2616	2801	-	bi (<->)	287.36782.con.0013	3865	61	fig|287.36782.peg.3865			Mobile element protein	0.984	0.984	bi (<->)	287.36781.con.0049	5775	61	fig|287.36781.peg.5775			Mobile element protein	1	0.984											bi (<->)	287.36779.con.0023	5687	61	fig|287.36779.peg.5687			Mobile element protein
ASJY01000058	320	42	fig|208964.77.peg.320			PLF_286_00021094	PGF_06903340	hypothetical protein	2794	2922	-											bi (<->)	287.36781.con.0049	5774	42	fig|287.36781.peg.5774			Mobile element protein	1	0.976
ASJY01000058	321	480	fig|208964.77.peg.321			PLF_286_00005449	PGF_01402893	hypothetical protein	2973	4415	-	bi (<->)	287.36782.con.0013	3866	528	fig|287.36782.peg.3866			hypothetical protein	0.91	0.903	bi (<->)	287.36781.con.0049	5773	480	fig|287.36781.peg.5773			hypothetical protein	1	0.998	bi (<->)	287.36780.con.0031	4092	480	fig|287.36780.peg.4092			hypothetical protein	0.969	0.998	bi (<->)	287.36779.con.0023	5686	480	fig|287.36779.peg.5686			hypothetical protein
ASJY01000058	322	716	fig|208964.77.peg.322			PLF_286_00005432	PGF_03803696	FIG027190: Putative transmembrane protein	4565	6715	-	bi (<->)	287.36782.con.0013	3867	718	fig|287.36782.peg.3867			FIG027190: Putative transmembrane protein	0.94	0.999	bi (<->)	287.36781.con.0049	5771	455	fig|287.36781.peg.5771			FIG027190: Putative transmembrane protein	1	0.721	bi (<->)	287.36780.con.0031	4091	716	fig|287.36780.peg.4091			FIG027190: Putative transmembrane protein	0.952	0.996	bi (<->)	287.36779.con.0023	5685	716	fig|287.36779.peg.5685			FIG027190: Putative transmembrane protein
ASJY01000058	323	165	fig|208964.77.peg.323			PLF_286_00005480	PGF_00373573	hypothetical protein	6712	7209	-	bi (<->)	287.36782.con.0013	3868	165	fig|287.36782.peg.3868			hypothetical protein	0.988	0.994	bi (<->)	287.36781.con.0049	5770	165	fig|287.36781.peg.5770			hypothetical protein	1	0.994	bi (<->)	287.36780.con.0031	4090	165	fig|287.36780.peg.4090			hypothetical protein	0.994	0.994	bi (<->)	287.36779.con.0023	5684	165	fig|287.36779.peg.5684			hypothetical protein
ASJY01000058	324	343	fig|208964.77.peg.324			PLF_286_00044194	PGF_09229195	VgrG protein	7213	8244	-	uni (->)	287.36782.con.0013	3869	672	fig|287.36782.peg.3869			VgrG protein	0.988	0.509	bi (<->)	287.36781.con.0049	5769	288	fig|287.36781.peg.5769			VgrG protein	1	0.997	uni (->)	287.36780.con.0031	4089	621	fig|287.36780.peg.4089			VgrG protein	0.988	0.551	bi (<->)	287.36779.con.0023	5683	308	fig|287.36779.peg.5683			VgrG protein
ASJY01000059	325	507	fig|208964.77.peg.325			PLF_286_00000030	PGF_09229195	VgrG protein	1	1521	-	uni (->)	287.36782.con.0013	3869	672	fig|287.36782.peg.3869			VgrG protein	0.993	0.414	uni (->)	287.36781.con.0052	5851	600	fig|287.36781.peg.5851			VgrG protein	0.995	0.638	uni (->)	287.36780.con.0031	4089	621	fig|287.36780.peg.4089			VgrG protein	0.996	0.366	uni (->)	287.36779.con.0010	3953	616	fig|287.36779.peg.3953			VgrG protein
ASJY01000060	326	114	fig|208964.77.peg.326			PLF_286_00155730	PGF_04613386	T6SS component Hcp	51	395	-	bi (<->)	287.36782.con.0008	2604	95	fig|287.36782.peg.2604			T6SS component Hcp	1	0.989	uni (->)	287.36781.con.0065	5945	172	fig|287.36781.peg.5945			T6SS component Hcp	1	0.651	uni (->)	287.36780.con.0094	6647	172	fig|287.36780.peg.6647			T6SS component Hcp	1	0.651	uni (->)	287.36779.con.0022	5681	172	fig|287.36779.peg.5681			T6SS component Hcp
ASJY01000060	327	138	fig|208964.77.peg.327			PLF_286_00006306	PGF_00257344	hypothetical protein	1915	2331	-	bi (<->)	287.36782.con.0041	6141	138	fig|287.36782.peg.6141			hypothetical protein	0.993	0.993	bi (<->)	287.36781.con.0047	5697	138	fig|287.36781.peg.5697			FIG00959267: hypothetical protein	1	0.993	bi (<->)	287.36780.con.0057	5763	138	fig|287.36780.peg.5763			hypothetical protein	0.993	0.993	bi (<->)	287.36779.con.0022	5680	138	fig|287.36779.peg.5680			FIG00959267: hypothetical protein
ASJY01000060	328	483	fig|208964.77.peg.328			PLF_286_00000033	PGF_07204877	Succinate-semialdehyde dehydrogenase [NAD(P)+] (EC 1.2.1.16)	2356	3807	+	bi (<->)	287.36782.con.0041	6142	483	fig|287.36782.peg.6142			Succinate-semialdehyde dehydrogenase [NAD(P)+] (EC 1.2.1.16)	0.996	0.998	bi (<->)	287.36781.con.0047	5698	483	fig|287.36781.peg.5698			Succinate-semialdehyde dehydrogenase [NAD(P)+] (EC 1.2.1.16)	1	0.998	bi (<->)	287.36780.con.0057	5762	483	fig|287.36780.peg.5762			Succinate-semialdehyde dehydrogenase [NAD(P)+] (EC 1.2.1.16)	0.998	0.998	bi (<->)	287.36779.con.0022	5679	483	fig|287.36779.peg.5679			Succinate-semialdehyde dehydrogenase [NAD(P)+] (EC 1.2.1.16)
ASJY01000060	329	76	fig|208964.77.peg.329			PLF_286_00004953	PGF_00083197	hypothetical protein	3779	4009	-
ASJY01000060	330	426	fig|208964.77.peg.330			PLF_286_00434017	PGF_00426252	5-aminovalerate aminotransferase (EC 2.6.1.48) / Gamma-aminobutyrate:alpha-ketoglutarate aminotransferase (EC 2.6.1.19)	4052	5332	+	bi (<->)	287.36782.con.0041	6143	426	fig|287.36782.peg.6143			5-aminovalerate aminotransferase (EC 2.6.1.48) / Gamma-aminobutyrate:alpha-ketoglutarate aminotransferase (EC 2.6.1.19)	1	0.998	bi (<->)	287.36781.con.0047	5699	426	fig|287.36781.peg.5699			5-aminovalerate aminotransferase (EC 2.6.1.48) / Gamma-aminobutyrate:alpha-ketoglutarate aminotransferase (EC 2.6.1.19)	1	0.998	bi (<->)	287.36780.con.0057	5761	426	fig|287.36780.peg.5761			5-aminovalerate aminotransferase (EC 2.6.1.48) / Gamma-aminobutyrate:alpha-ketoglutarate aminotransferase (EC 2.6.1.19)	0.998	0.998	bi (<->)	287.36779.con.0022	5678	426	fig|287.36779.peg.5678			5-aminovalerate aminotransferase (EC 2.6.1.48) / Gamma-aminobutyrate:alpha-ketoglutarate aminotransferase (EC 2.6.1.19)
ASJY01000060	331	191	fig|208964.77.peg.331			PLF_286_00002986	PGF_00047847	Response regulator	5658	6230	+	bi (<->)	287.36782.con.0041	6144	399	fig|287.36782.peg.6144			Response regulator	0.995	0.476	bi (<->)	287.36781.con.0047	5700	399	fig|287.36781.peg.5700			Response regulator	0.995	0.476	bi (<->)	287.36780.con.0057	5760	399	fig|287.36780.peg.5760			Response regulator	0.995	0.476	bi (<->)	287.36779.con.0022	5677	399	fig|287.36779.peg.5677			Response regulator
ASJY01000061	332	82	fig|208964.77.peg.332			PLF_286_00002986	PGF_00047847	Response regulator	3	251	+
ASJY01000061	333	314	fig|208964.77.peg.333			PLF_286_00003458	PGF_09985786	Transcriptional regulator, GntR family domain / Aspartate aminotransferase (EC 2.6.1.1)	405	1349	-	bi (<->)	287.36782.con.0041	6145	473	fig|287.36782.peg.6145			Transcriptional regulator, GntR family domain / Aspartate aminotransferase (EC 2.6.1.1)	0.997	0.662	bi (<->)	287.36781.con.0047	5701	473	fig|287.36781.peg.5701			Transcriptional regulator, GntR family domain / Aspartate aminotransferase (EC 2.6.1.1)	1	0.662	bi (<->)	287.36780.con.0057	5759	473	fig|287.36780.peg.5759			Transcriptional regulator, GntR family domain / Aspartate aminotransferase (EC 2.6.1.1)	0.997	0.662	bi (<->)	287.36779.con.0022	5676	473	fig|287.36779.peg.5676			Transcriptional regulator, GntR family domain / Aspartate aminotransferase (EC 2.6.1.1)
ASJY01000062	334	49	fig|208964.77.peg.334			PLF_286_00003458	PGF_09985786	Transcriptional regulator, GntR family domain / Aspartate aminotransferase (EC 2.6.1.1)	1	147	-
ASJY01000062	335	145	fig|208964.77.peg.335			PLF_286_00004622	PGF_06888490	4-carboxymuconolactone decarboxylase domain/alkylhydroperoxidase AhpD family core domain protein	274	711	+	bi (<->)	287.36782.con.0041	6146	145	fig|287.36782.peg.6146			4-carboxymuconolactone decarboxylase domain/alkylhydroperoxidase AhpD family core domain protein	0.986	0.993	bi (<->)	287.36781.con.0047	5702	145	fig|287.36781.peg.5702			4-carboxymuconolactone decarboxylase domain/alkylhydroperoxidase AhpD family core domain protein	1	0.993	bi (<->)	287.36780.con.0057	5758	145	fig|287.36780.peg.5758			4-carboxymuconolactone decarboxylase domain/alkylhydroperoxidase AhpD family core domain protein	0.993	0.993	bi (<->)	287.36779.con.0022	5675	145	fig|287.36779.peg.5675			4-carboxymuconolactone decarboxylase domain/alkylhydroperoxidase AhpD family core domain protein
ASJY01000062	336	135	fig|208964.77.peg.336			PLF_286_00004031	PGF_08036150	hypothetical protein	723	1130	+	bi (<->)	287.36782.con.0041	6147	135	fig|287.36782.peg.6147			hypothetical protein	0.978	0.993	bi (<->)	287.36781.con.0047	5703	135	fig|287.36781.peg.5703			hypothetical protein	1	0.993	bi (<->)	287.36780.con.0057	5757	135	fig|287.36780.peg.5757			hypothetical protein	0.978	0.993	bi (<->)	287.36779.con.0022	5674	135	fig|287.36779.peg.5674			hypothetical protein
ASJY01000062	337	94	fig|208964.77.peg.337			PLF_286_00004261	PGF_00081785	hypothetical protein	1164	1448	+	bi (<->)	287.36782.con.0041	6148	94	fig|287.36782.peg.6148			hypothetical protein	1	0.989	bi (<->)	287.36781.con.0047	5704	94	fig|287.36781.peg.5704			hypothetical protein	1	0.989	bi (<->)	287.36780.con.0057	5756	94	fig|287.36780.peg.5756			hypothetical protein	1	0.989	bi (<->)	287.36779.con.0022	5673	94	fig|287.36779.peg.5673			hypothetical protein
ASJY01000062	338	310	fig|208964.77.peg.338			PLF_286_00004664	PGF_00058063	Transcriptional regulator	1445	2377	-	bi (<->)	287.36782.con.0041	6149	310	fig|287.36782.peg.6149			Transcriptional regulator	0.99	0.997	bi (<->)	287.36781.con.0047	5705	310	fig|287.36781.peg.5705			Transcriptional regulator	1	0.997	bi (<->)	287.36780.con.0057	5755	310	fig|287.36780.peg.5755			Transcriptional regulator	0.987	0.997	bi (<->)	287.36779.con.0022	5672	310	fig|287.36779.peg.5672			Transcriptional regulator
ASJY01000062	339	218	fig|208964.77.peg.339			PLF_286_00004648	PGF_09996723	Uncharacterized MFS-type transporter	2427	3083	-	bi (<->)	287.36782.con.0041	6150	404	fig|287.36782.peg.6150			Uncharacterized MFS-type transporter	0.986	0.537	bi (<->)	287.36781.con.0047	5706	404	fig|287.36781.peg.5706			Uncharacterized MFS-type transporter	1	0.537	bi (<->)	287.36780.con.0057	5754	404	fig|287.36780.peg.5754			Uncharacterized MFS-type transporter	0.977	0.537	bi (<->)	287.36779.con.0022	5671	404	fig|287.36779.peg.5671			Uncharacterized MFS-type transporter
ASJY01000063	340	103	fig|208964.77.peg.340			PLF_286_00004648	PGF_09996723	Uncharacterized MFS-type transporter	3	311	-
ASJY01000063	341	256	fig|208964.77.peg.341			PLF_286_00002949	PGF_12848642	hypothetical protein	474	1244	-	bi (<->)	287.36782.con.0041	6151	256	fig|287.36782.peg.6151			hypothetical protein	0.984	0.996	bi (<->)	287.36781.con.0047	5707	256	fig|287.36781.peg.5707			hypothetical protein	1	0.996	bi (<->)	287.36780.con.0057	5753	256	fig|287.36780.peg.5753			hypothetical protein	0.98	0.996	bi (<->)	287.36779.con.0022	5670	256	fig|287.36779.peg.5670			hypothetical protein
ASJY01000063	342	228	fig|208964.77.peg.342			PLF_286_00367868	PGF_00992086	Transcriptional regulator, Crp/Fnr family	1353	2039	-	bi (<->)	287.36782.con.0041	6152	228	fig|287.36782.peg.6152			Transcriptional regulator, Crp/Fnr family	0.996	0.996	bi (<->)	287.36781.con.0047	5708	228	fig|287.36781.peg.5708			Transcriptional regulator, Crp/Fnr family	1	0.996	bi (<->)	287.36780.con.0057	5752	228	fig|287.36780.peg.5752			Transcriptional regulator, Crp/Fnr family	0.991	0.996	bi (<->)	287.36779.con.0022	5669	228	fig|287.36779.peg.5669			Transcriptional regulator, Crp/Fnr family
ASJY01000063	343	171	fig|208964.77.peg.343			PLF_286_00002069	PGF_08225224	hypothetical protein	2115	2630	+	bi (<->)	287.36782.con.0041	6153	171	fig|287.36782.peg.6153			hypothetical protein	0.994	0.994	bi (<->)	287.36781.con.0047	5709	171	fig|287.36781.peg.5709			hypothetical protein	1	0.994	bi (<->)	287.36780.con.0057	5751	171	fig|287.36780.peg.5751			hypothetical protein	0.994	0.994	bi (<->)	287.36779.con.0022	5668	171	fig|287.36779.peg.5668			hypothetical protein
ASJY01000063	344	252	fig|208964.77.peg.344			PLF_286_00003557	PGF_00042168	Putative metalloprotease yggG (EC 3.4.24.-)	2670	3428	-	bi (<->)	287.36782.con.0041	6154	252	fig|287.36782.peg.6154			Putative metalloprotease yggG (EC 3.4.24.-)	0.996	0.996	bi (<->)	287.36781.con.0047	5710	252	fig|287.36781.peg.5710			Putative metalloprotease yggG (EC 3.4.24.-)	0.992	0.996	bi (<->)	287.36780.con.0057	5750	252	fig|287.36780.peg.5750			Putative metalloprotease yggG (EC 3.4.24.-)	0.992	0.996	bi (<->)	287.36779.con.0022	5667	252	fig|287.36779.peg.5667			Putative metalloprotease yggG (EC 3.4.24.-)
ASJY01000063	345	59	fig|208964.77.peg.345			PLF_286_00003767	PGF_03653469	putative membrane protein	3600	3779	-
ASJY01000064	346	71	fig|208964.77.peg.346			PLF_286_00003767	PGF_03653469	putative membrane protein	25	240	-
ASJY01000064	347	68	fig|208964.77.peg.347			PLF_286_00005187	PGF_00954750	Transcriptional regulator	334	537	+
ASJY01000065	348	36	fig|208964.77.peg.348			PLF_286_00005187	PGF_00954750	Transcriptional regulator	1	111	+
ASJY01000065	349	329	fig|208964.77.peg.349			PLF_286_00000989	PGF_05696702	Sulfate and thiosulfate import ATP-binding protein CysA (EC 3.6.3.25)	124	1113	-	bi (<->)	287.36782.con.0041	6157	329	fig|287.36782.peg.6157			Sulfate and thiosulfate import ATP-binding protein CysA (EC 3.6.3.25)	1	0.997	bi (<->)	287.36781.con.0047	5713	329	fig|287.36781.peg.5713			Sulfate and thiosulfate import ATP-binding protein CysA (EC 3.6.3.25)	0.994	0.997	bi (<->)	287.36780.con.0057	5747	329	fig|287.36780.peg.5747			Sulfate and thiosulfate import ATP-binding protein CysA (EC 3.6.3.25)	1	0.997	bi (<->)	287.36779.con.0022	5664	329	fig|287.36779.peg.5664			Sulfate and thiosulfate import ATP-binding protein CysA (EC 3.6.3.25)
ASJY01000065	350	289	fig|208964.77.peg.350			PLF_286_00000943	PGF_00054988	Sulfate transport system permease protein CysW	1117	1986	-	bi (<->)	287.36782.con.0041	6158	289	fig|287.36782.peg.6158			Sulfate transport system permease protein CysW	1	0.997	bi (<->)	287.36781.con.0047	5714	289	fig|287.36781.peg.5714			Sulfate transport system permease protein CysW	1	0.997	bi (<->)	287.36780.con.0057	5746	289	fig|287.36780.peg.5746			Sulfate transport system permease protein CysW	1	0.997	bi (<->)	287.36779.con.0022	5663	289	fig|287.36779.peg.5663			Sulfate transport system permease protein CysW
ASJY01000065	351	272	fig|208964.77.peg.351			PLF_286_00000808	PGF_00054986	Sulfate transport system permease protein CysT	1997	2815	-	bi (<->)	287.36782.con.0041	6159	272	fig|287.36782.peg.6159			Sulfate transport system permease protein CysT	1	0.996	bi (<->)	287.36781.con.0047	5715	272	fig|287.36781.peg.5715			Sulfate transport system permease protein CysT	1	0.996	bi (<->)	287.36780.con.0057	5745	272	fig|287.36780.peg.5745			Sulfate transport system permease protein CysT	1	0.996	bi (<->)	287.36779.con.0022	5662	272	fig|287.36779.peg.5662			Sulfate transport system permease protein CysT
ASJY01000065	352	332	fig|208964.77.peg.352			PLF_286_00000979	PGF_05442739	Sulfate and thiosulfate binding protein CysP	2977	3975	-	bi (<->)	287.36782.con.0041	6160	332	fig|287.36782.peg.6160			Sulfate and thiosulfate binding protein CysP	1	0.997	bi (<->)	287.36781.con.0047	5716	332	fig|287.36781.peg.5716			Sulfate and thiosulfate binding protein CysP	1	0.997	bi (<->)	287.36780.con.0057	5744	332	fig|287.36780.peg.5744			Sulfate and thiosulfate binding protein CysP	1	0.997	bi (<->)	287.36779.con.0022	5661	332	fig|287.36779.peg.5661			Sulfate and thiosulfate binding protein CysP
ASJY01000065	353	60	fig|208964.77.peg.353			PLF_286_00001002	PGF_00178372	Uncharacterized protein PA0284	4152	4334	-	bi (<->)	287.36782.con.0041	6161	60	fig|287.36782.peg.6161			Uncharacterized protein PA0284	1	0.983	bi (<->)	287.36781.con.0047	5717	60	fig|287.36781.peg.5717			Uncharacterized protein PA0284	1	0.983	bi (<->)	287.36780.con.0057	5743	60	fig|287.36780.peg.5743			Uncharacterized protein PA0284	1	0.983	bi (<->)	287.36779.con.0022	5660	60	fig|287.36779.peg.5660			Uncharacterized protein PA0284
ASJY01000065	354	760	fig|208964.77.peg.354			PLF_286_00002911	PGF_00674200	hypothetical protein	4498	6780	-	bi (<->)	287.36782.con.0041	6162	760	fig|287.36782.peg.6162			hypothetical protein	0.999	0.999	bi (<->)	287.36781.con.0047	5718	760	fig|287.36781.peg.5718			hypothetical protein	0.997	0.999	bi (<->)	287.36780.con.0057	5742	760	fig|287.36780.peg.5742			hypothetical protein	1	0.999	bi (<->)	287.36779.con.0022	5659	760	fig|287.36779.peg.5659			hypothetical protein
ASJY01000065	355	392	fig|208964.77.peg.355			PLF_286_00000072	PGF_00004094	Fatty acid desaturase (EC 1.14.19.1); Delta-9 fatty acid desaturase (EC 1.14.19.1)	6952	8130	+	bi (<->)	287.36782.con.0041	6163	392	fig|287.36782.peg.6163			Fatty acid desaturase (EC 1.14.19.1); Delta-9 fatty acid desaturase (EC 1.14.19.1)	0.997	0.997	bi (<->)	287.36781.con.0047	5719	392	fig|287.36781.peg.5719			Fatty acid desaturase (EC 1.14.19.1); Delta-9 fatty acid desaturase (EC 1.14.19.1)	1	0.997	bi (<->)	287.36780.con.0057	5741	392	fig|287.36780.peg.5741			Fatty acid desaturase (EC 1.14.19.1); Delta-9 fatty acid desaturase (EC 1.14.19.1)	0.997	0.997	bi (<->)	287.36779.con.0022	5658	392	fig|287.36779.peg.5658			Fatty acid desaturase (EC 1.14.19.1); Delta-9 fatty acid desaturase (EC 1.14.19.1)
ASJY01000065	356	461	fig|208964.77.peg.356			PLF_286_00003205	PGF_01513257	sodium-solute symporter, putative	8361	9746	+	bi (<->)	287.36782.con.0041	6164	461	fig|287.36782.peg.6164			sodium-solute symporter, putative	0.998	0.998	bi (<->)	287.36781.con.0047	5720	376	fig|287.36781.peg.5720			sodium-solute symporter, putative	1	0.955	bi (<->)	287.36780.con.0057	5740	461	fig|287.36780.peg.5740			sodium-solute symporter, putative	1	0.998	bi (<->)	287.36779.con.0022	5657	461	fig|287.36779.peg.5657			sodium-solute symporter, putative
ASJY01000065	357	318	fig|208964.77.peg.357			PLF_286_00002854	PGF_09913306	Arginase/agmatinase/formimionoglutamate hydrolase, arginase family	9802	10758	+	bi (<->)	287.36782.con.0041	6165	318	fig|287.36782.peg.6165			Arginase/agmatinase/formimionoglutamate hydrolase, arginase family	0.997	0.997	bi (<->)	287.36781.con.0047	5722	318	fig|287.36781.peg.5722			Arginase/agmatinase/formimionoglutamate hydrolase, arginase family	0.997	0.997	bi (<->)	287.36780.con.0057	5739	318	fig|287.36780.peg.5739			Arginase/agmatinase/formimionoglutamate hydrolase, arginase family	0.997	0.997	bi (<->)	287.36779.con.0022	5656	318	fig|287.36779.peg.5656			Arginase/agmatinase/formimionoglutamate hydrolase, arginase family
ASJY01000065	358	320	fig|208964.77.peg.358			PLF_286_00068724	PGF_00269213	Transcriptional activator GpuR	10811	11773	+	bi (<->)	287.36782.con.0041	6166	320	fig|287.36782.peg.6166			Transcriptional activator GpuR	0.994	0.997	bi (<->)	287.36781.con.0047	5723	320	fig|287.36781.peg.5723			Transcriptional activator GpuR	0.991	0.997	bi (<->)	287.36780.con.0057	5738	316	fig|287.36780.peg.5738			Transcriptional activator GpuR	0.991	0.997	bi (<->)	287.36779.con.0022	5655	320	fig|287.36779.peg.5655			Transcriptional activator GpuR
ASJY01000065	359	42	fig|208964.77.peg.359			PLF_286_00005739	PGF_02998614	hypothetical protein	11770	11898	+											bi (<->)	287.36781.con.0047	5724	42	fig|287.36781.peg.5724			FIG00967789: hypothetical protein	0.929	0.976											bi (<->)	287.36779.con.0022	5654	42	fig|287.36779.peg.5654			FIG00967789: hypothetical protein
ASJY01000065	360	323	fig|208964.77.peg.360			PLF_286_00003334	PGF_00050902	Sensory box/GGDEF domain protein	11886	12857	+	bi (<->)	287.36782.con.0041	6167	323	fig|287.36782.peg.6167			Sensory box/GGDEF domain protein	0.997	0.997	bi (<->)	287.36781.con.0047	5725	323	fig|287.36781.peg.5725			Sensory box/GGDEF domain protein	1	0.997	bi (<->)	287.36780.con.0057	5737	323	fig|287.36780.peg.5737			Sensory box/GGDEF domain protein	0.994	0.997	bi (<->)	287.36779.con.0022	5653	323	fig|287.36779.peg.5653			Sensory box/GGDEF domain protein
ASJY01000065	361	460	fig|208964.77.peg.361			PLF_286_00002733	PGF_00402100	Outer membrane low permeability porin, OprD family => OccK8/OprE anaerobically-induced	13470	14852	+	bi (<->)	287.36782.con.0041	6168	460	fig|287.36782.peg.6168			Outer membrane low permeability porin, OprD family => OccK8/OprE anaerobically-induced	1	0.998	bi (<->)	287.36781.con.0047	5726	460	fig|287.36781.peg.5726			Outer membrane low permeability porin, OprD family => OccK8/OprE anaerobically-induced	1	0.998	bi (<->)	287.36780.con.0057	5736	463	fig|287.36780.peg.5736			Outer membrane low permeability porin, OprD family => OccK8/OprE anaerobically-induced	0.957	0.998	bi (<->)	287.36779.con.0022	5652	460	fig|287.36779.peg.5652			Outer membrane low permeability porin, OprD family => OccK8/OprE anaerobically-induced
ASJY01000065	362	368	fig|208964.77.peg.362			PLF_286_00000777	PGF_00037006	Agmatine deiminase (EC 3.5.3.12)	14987	16093	-	bi (<->)	287.36782.con.0041	6169	368	fig|287.36782.peg.6169			Agmatine deiminase (EC 3.5.3.12)	0.992	0.997	bi (<->)	287.36781.con.0047	5727	368	fig|287.36781.peg.5727			Agmatine deiminase (EC 3.5.3.12)	0.995	0.997	bi (<->)	287.36780.con.0057	5735	368	fig|287.36780.peg.5735			Agmatine deiminase (EC 3.5.3.12)	0.989	0.997	bi (<->)	287.36779.con.0022	5651	368	fig|287.36779.peg.5651			Agmatine deiminase (EC 3.5.3.12)
ASJY01000065	363	292	fig|208964.77.peg.363			PLF_286_00001462	PGF_01481375	N-carbamoylputrescine amidase (EC 3.5.1.53)	16179	17057	-	bi (<->)	287.36782.con.0041	6170	292	fig|287.36782.peg.6170			N-carbamoylputrescine amidase (EC 3.5.1.53)	1	0.997	bi (<->)	287.36781.con.0047	5728	292	fig|287.36781.peg.5728			N-carbamoylputrescine amidase (EC 3.5.1.53)	1	0.997	bi (<->)	287.36780.con.0057	5734	292	fig|287.36780.peg.5734			N-carbamoylputrescine amidase (EC 3.5.1.53)	1	0.997	bi (<->)	287.36779.con.0022	5650	292	fig|287.36779.peg.5650			N-carbamoylputrescine amidase (EC 3.5.1.53)
ASJY01000065	364	221	fig|208964.77.peg.364			PLF_286_00005286	PGF_08089264	Transcriptional regulator, AcrR family	17220	17885	-	bi (<->)	287.36782.con.0041	6171	221	fig|287.36782.peg.6171			Transcriptional regulator, AcrR family	0.977	0.995	bi (<->)	287.36781.con.0025	4381	221	fig|287.36781.peg.4381			Transcriptional regulator, AcrR family	0.991	0.995	bi (<->)	287.36780.con.0028	3914	221	fig|287.36780.peg.3914			Transcriptional regulator, AcrR family	0.991	0.995	bi (<->)	287.36779.con.0022	5649	221	fig|287.36779.peg.5649			Transcriptional regulator, AcrR family
ASJY01000065	365	353	fig|208964.77.peg.365			PLF_286_00002573	PGF_00045726	Putrescine ABC transporter putrescine-binding protein PotF (TC 3.A.1.11.2)	17948	19009	-	bi (<->)	287.36782.con.0041	6172	353	fig|287.36782.peg.6172			Putrescine ABC transporter putrescine-binding protein PotF (TC 3.A.1.11.2)	0.997	0.997	bi (<->)	287.36781.con.0025	4382	353	fig|287.36781.peg.4382			Putrescine ABC transporter putrescine-binding protein PotF (TC 3.A.1.11.2)	1	0.997	bi (<->)	287.36780.con.0028	3913	353	fig|287.36780.peg.3913			Putrescine ABC transporter putrescine-binding protein PotF (TC 3.A.1.11.2)	1	0.997	bi (<->)	287.36779.con.0022	5648	353	fig|287.36779.peg.5648			Putrescine ABC transporter putrescine-binding protein PotF (TC 3.A.1.11.2)
ASJY01000065	366	458	fig|208964.77.peg.366			PLF_286_00000019	PGF_00659995	glutamine synthetase family protein	19265	20641	-	uni (->)	287.36782.con.0029	5509	279	fig|287.36782.peg.5509			glutamine synthetase family protein	0.961	0.996	bi (<->)	287.36781.con.0025	4383	458	fig|287.36781.peg.4383			glutamine synthetase family protein	1	0.998	bi (<->)	287.36780.con.0028	3912	458	fig|287.36780.peg.3912			glutamine synthetase family protein	1	0.998	bi (<->)	287.36779.con.0022	5647	458	fig|287.36779.peg.5647			glutamine synthetase family protein
ASJY01000065	367	250	fig|208964.77.peg.367			PLF_286_00002430	PGF_02338518	Gamma-glutamyl-GABA hydrolase (EC 3.5.1.94)	20920	21672	+	bi (<->)	287.36782.con.0004	1699	250	fig|287.36782.peg.1699			Gamma-glutamyl-GABA hydrolase (EC 3.5.1.94)	0.996	0.996	bi (<->)	287.36781.con.0025	4384	250	fig|287.36781.peg.4384			Gamma-glutamyl-GABA hydrolase (EC 3.5.1.94)	1	0.996	bi (<->)	287.36780.con.0028	3911	250	fig|287.36780.peg.3911			Gamma-glutamyl-GABA hydrolase (EC 3.5.1.94)	1	0.996	bi (<->)	287.36779.con.0022	5646	250	fig|287.36779.peg.5646			Gamma-glutamyl-GABA hydrolase (EC 3.5.1.94)
ASJY01000065	368	452	fig|208964.77.peg.368			PLF_286_00000039	PGF_00659995	glutamine synthetase family protein	21713	23071	+	bi (<->)	287.36782.con.0004	1698	452	fig|287.36782.peg.1698			glutamine synthetase family protein	1	0.998	bi (<->)	287.36781.con.0025	4385	452	fig|287.36781.peg.4385			glutamine synthetase family protein	1	0.998	bi (<->)	287.36780.con.0028	3910	452	fig|287.36780.peg.3910			glutamine synthetase family protein	1	0.998	bi (<->)	287.36779.con.0022	5645	452	fig|287.36779.peg.5645			glutamine synthetase family protein
ASJY01000065	369	456	fig|208964.77.peg.369			PLF_286_00003174	PGF_02347716	Omega-amino acid--pyruvate aminotransferase (EC 2.6.1.18)	23137	24507	+	bi (<->)	287.36782.con.0004	1697	456	fig|287.36782.peg.1697			Omega-amino acid--pyruvate aminotransferase (EC 2.6.1.18)	1	0.998	bi (<->)	287.36781.con.0025	4386	456	fig|287.36781.peg.4386			Omega-amino acid--pyruvate aminotransferase (EC 2.6.1.18)	1	0.998	bi (<->)	287.36780.con.0028	3909	456	fig|287.36780.peg.3909			Omega-amino acid--pyruvate aminotransferase (EC 2.6.1.18)	1	0.998	bi (<->)	287.36779.con.0022	5644	456	fig|287.36779.peg.5644			Omega-amino acid--pyruvate aminotransferase (EC 2.6.1.18)
ASJY01000065	370	367	fig|208964.77.peg.370			PLF_286_00000061	PGF_00045726	Putrescine ABC transporter putrescine-binding protein PotF (TC 3.A.1.11.2)	24623	25726	+	bi (<->)	287.36782.con.0004	1696	367	fig|287.36782.peg.1696			Putrescine ABC transporter putrescine-binding protein PotF (TC 3.A.1.11.2)	1	0.997	bi (<->)	287.36781.con.0025	4387	367	fig|287.36781.peg.4387			Putrescine ABC transporter putrescine-binding protein PotF (TC 3.A.1.11.2)	1	0.997	bi (<->)	287.36780.con.0028	3908	367	fig|287.36780.peg.3908			Putrescine ABC transporter putrescine-binding protein PotF (TC 3.A.1.11.2)	1	0.997	bi (<->)	287.36779.con.0022	5643	367	fig|287.36779.peg.5643			Putrescine ABC transporter putrescine-binding protein PotF (TC 3.A.1.11.2)
ASJY01000065	371	365	fig|208964.77.peg.371			PLF_286_00231823	PGF_00045726	Putrescine ABC transporter putrescine-binding protein PotF (TC 3.A.1.11.2)	26145	27242	+	bi (<->)	287.36782.con.0004	1695	365	fig|287.36782.peg.1695			Putrescine ABC transporter putrescine-binding protein PotF (TC 3.A.1.11.2)	1	0.997	bi (<->)	287.36781.con.0025	4388	365	fig|287.36781.peg.4388			Putrescine ABC transporter putrescine-binding protein PotF (TC 3.A.1.11.2)	0.997	0.997	bi (<->)	287.36780.con.0028	3907	365	fig|287.36780.peg.3907			Putrescine ABC transporter putrescine-binding protein PotF (TC 3.A.1.11.2)	1	0.997	bi (<->)	287.36779.con.0022	5642	365	fig|287.36779.peg.5642			Putrescine ABC transporter putrescine-binding protein PotF (TC 3.A.1.11.2)
ASJY01000065	372	384	fig|208964.77.peg.372			PLF_286_00000067	PGF_04965976	Putrescine transport ATP-binding protein PotG (TC 3.A.1.11.2)	27297	28451	+	bi (<->)	287.36782.con.0004	1694	384	fig|287.36782.peg.1694			Putrescine transport ATP-binding protein PotG (TC 3.A.1.11.2)	1	0.997	bi (<->)	287.36781.con.0025	4389	384	fig|287.36781.peg.4389			Putrescine transport ATP-binding protein PotG (TC 3.A.1.11.2)	1	0.997	bi (<->)	287.36780.con.0028	3906	384	fig|287.36780.peg.3906			Putrescine transport ATP-binding protein PotG (TC 3.A.1.11.2)	1	0.997	bi (<->)	287.36779.con.0022	5641	384	fig|287.36779.peg.5641			Putrescine transport ATP-binding protein PotG (TC 3.A.1.11.2)
ASJY01000065	373	303	fig|208964.77.peg.373			PLF_286_00000091	PGF_00045738	Putrescine transport system permease protein PotH (TC 3.A.1.11.2)	28448	29359	+	bi (<->)	287.36782.con.0004	1693	303	fig|287.36782.peg.1693			Putrescine transport system permease protein PotH (TC 3.A.1.11.2)	1	0.997	bi (<->)	287.36781.con.0025	4390	303	fig|287.36781.peg.4390			Putrescine transport system permease protein PotH (TC 3.A.1.11.2)	1	0.997	bi (<->)	287.36780.con.0028	3905	303	fig|287.36780.peg.3905			Putrescine transport system permease protein PotH (TC 3.A.1.11.2)	1	0.997	bi (<->)	287.36779.con.0022	5640	303	fig|287.36779.peg.5640			Putrescine transport system permease protein PotH (TC 3.A.1.11.2)
ASJY01000065	374	289	fig|208964.77.peg.374			PLF_286_00000077	PGF_04803924	Putrescine transport system permease protein PotI (TC 3.A.1.11.2)	29442	30311	+	bi (<->)	287.36782.con.0004	1692	289	fig|287.36782.peg.1692			Putrescine transport system permease protein PotI (TC 3.A.1.11.2)	0.997	0.997	bi (<->)	287.36781.con.0025	4391	289	fig|287.36781.peg.4391			Putrescine transport system permease protein PotI (TC 3.A.1.11.2)	0.997	0.997	bi (<->)	287.36780.con.0028	3904	289	fig|287.36780.peg.3904			Putrescine transport system permease protein PotI (TC 3.A.1.11.2)	0.997	0.997	bi (<->)	287.36779.con.0022	5639	289	fig|287.36779.peg.5639			Putrescine transport system permease protein PotI (TC 3.A.1.11.2)
ASJY01000065	375	795	fig|208964.77.peg.375			PLF_286_00002369	PGF_05065526	N-acyl-homoserine lactone acylase	30489	32876	-	bi (<->)	287.36782.con.0004	1691	795	fig|287.36782.peg.1691			N-acyl-homoserine lactone acylase	0.992	0.999	bi (<->)	287.36781.con.0025	4392	795	fig|287.36781.peg.4392			N-acyl-homoserine lactone acylase	0.995	0.999	bi (<->)	287.36780.con.0028	3903	795	fig|287.36780.peg.3903			N-acyl-homoserine lactone acylase	0.994	0.999	bi (<->)	287.36779.con.0022	5638	795	fig|287.36779.peg.5638			N-acyl-homoserine lactone acylase
ASJY01000065	376	286	fig|208964.77.peg.376			PLF_286_00002678	PGF_00058327	Transcriptional regulator	32987	33847	+	bi (<->)	287.36782.con.0004	1690	350	fig|287.36782.peg.1690			Transcriptional regulator	0.942	0.789	bi (<->)	287.36781.con.0025	4393	350	fig|287.36781.peg.4393			Transcriptional regulator	0.939	0.789	bi (<->)	287.36780.con.0028	3902	350	fig|287.36780.peg.3902			Transcriptional regulator	0.939	0.789	bi (<->)	287.36779.con.0022	5637	350	fig|287.36779.peg.5637			Transcriptional regulator
ASJY01000065	377	54	fig|208964.77.peg.377			PLF_286_00002678	PGF_00058327	Transcriptional regulator	33873	34037	+
ASJY01000065	378	167	fig|208964.77.peg.378			PLF_286_00003360	PGF_00369916	hypothetical protein	34016	34519	-	bi (<->)	287.36782.con.0004	1689	167	fig|287.36782.peg.1689			hypothetical protein	0.994	0.994	bi (<->)	287.36781.con.0025	4394	167	fig|287.36781.peg.4394			hypothetical protein	1	0.994	bi (<->)	287.36780.con.0028	3901	167	fig|287.36780.peg.3901			hypothetical protein	0.994	0.994	bi (<->)	287.36779.con.0022	5636	167	fig|287.36779.peg.5636			hypothetical protein
ASJY01000065	379	194	fig|208964.77.peg.379			PLF_286_00429710	PGF_00056661	Thiol-disulfide isomerase and thioredoxins	34624	35208	-	bi (<->)	287.36782.con.0004	1688	203	fig|287.36782.peg.1688			Thiol-disulfide isomerase and thioredoxins	0.99	0.951	bi (<->)	287.36781.con.0025	4395	194	fig|287.36781.peg.4395			Thiol-disulfide isomerase and thioredoxins	0.995	0.995	bi (<->)	287.36780.con.0028	3900	203	fig|287.36780.peg.3900			Thiol-disulfide isomerase and thioredoxins	0.99	0.951	bi (<->)	287.36779.con.0022	5635	194	fig|287.36779.peg.5635			Thiol-disulfide isomerase and thioredoxins
ASJY01000065	380	313	fig|208964.77.peg.380			PLF_286_00001892	PGF_00018031	Lysophospholipase (EC 3.1.1.5)	35312	36253	+	bi (<->)	287.36782.con.0004	1687	313	fig|287.36782.peg.1687			Lysophospholipase (EC 3.1.1.5)	1	0.997	bi (<->)	287.36781.con.0025	4396	313	fig|287.36781.peg.4396			Lysophospholipase (EC 3.1.1.5)	1	0.997	bi (<->)	287.36780.con.0028	3899	313	fig|287.36780.peg.3899			Lysophospholipase (EC 3.1.1.5)	1	0.997	bi (<->)	287.36779.con.0022	5634	313	fig|287.36779.peg.5634			Lysophospholipase (EC 3.1.1.5)
ASJY01000065	381	250	fig|208964.77.peg.381			PLF_286_00003839	PGF_08225224	hypothetical protein	36273	37025	-	bi (<->)	287.36782.con.0004	1686	250	fig|287.36782.peg.1686			hypothetical protein	1	0.996	bi (<->)	287.36781.con.0025	4397	250	fig|287.36781.peg.4397			hypothetical protein	1	0.996	bi (<->)	287.36780.con.0028	3898	250	fig|287.36780.peg.3898			hypothetical protein	0.996	0.996	bi (<->)	287.36779.con.0022	5633	250	fig|287.36779.peg.5633			hypothetical protein
ASJY01000065	382	209	fig|208964.77.peg.382			PLF_286_00443223	PGF_00402279	oxidoreductase, 2OG-Fe(II) oxygenase family	37143	37772	+	bi (<->)	287.36782.con.0004	1685	209	fig|287.36782.peg.1685			oxidoreductase, 2OG-Fe(II) oxygenase family	0.99	0.995	bi (<->)	287.36781.con.0025	4398	209	fig|287.36781.peg.4398			oxidoreductase, 2OG-Fe(II) oxygenase family	0.995	0.995	bi (<->)	287.36780.con.0028	3897	209	fig|287.36780.peg.3897			oxidoreductase, 2OG-Fe(II) oxygenase family	0.995	0.995	bi (<->)	287.36779.con.0022	5632	209	fig|287.36779.peg.5632			oxidoreductase, 2OG-Fe(II) oxygenase family
ASJY01000065	383	184	fig|208964.77.peg.383			PLF_286_00107421	PGF_08225224	hypothetical protein	37794	38348	-	bi (<->)	287.36782.con.0004	1684	184	fig|287.36782.peg.1684			hypothetical protein	1	0.995	bi (<->)	287.36781.con.0025	4399	184	fig|287.36781.peg.4399			hypothetical protein	1	0.995	bi (<->)	287.36780.con.0028	3896	184	fig|287.36780.peg.3896			hypothetical protein	1	0.995	bi (<->)	287.36779.con.0022	5631	184	fig|287.36779.peg.5631			hypothetical protein
ASJY01000065	384	29	fig|208964.77.peg.384			PLF_286_00228152	PGF_06324403	hypothetical protein	38411	38500	+	bi (<->)	287.36782.con.0004	1683	29	fig|287.36782.peg.1683			hypothetical protein	1	0.966	bi (<->)	287.36781.con.0025	4400	29	fig|287.36781.peg.4400			hypothetical protein	1	0.966	bi (<->)	287.36780.con.0028	3895	29	fig|287.36780.peg.3895			hypothetical protein	1	0.966	bi (<->)	287.36779.con.0022	5630	29	fig|287.36779.peg.5630			hypothetical protein
ASJY01000065	385	164	fig|208964.77.peg.385			PLF_286_00004110	PGF_09153377	Uncharacterized protein YbbK	38614	39108	+	bi (<->)	287.36782.con.0004	1682	164	fig|287.36782.peg.1682			Uncharacterized protein YbbK	0.994	0.994	bi (<->)	287.36781.con.0025	4401	164	fig|287.36781.peg.4401			Uncharacterized protein YbbK	1	0.994	bi (<->)	287.36780.con.0028	3894	164	fig|287.36780.peg.3894			Uncharacterized protein YbbK	0.994	0.994	bi (<->)	287.36779.con.0022	5629	164	fig|287.36779.peg.5629			Uncharacterized protein YbbK
ASJY01000065	386	230	fig|208964.77.peg.386			PLF_286_00004053	PGF_07804709	ABC transporter, permease protein (cluster 3, basic aa/glutamine/opines)	39111	39803	-	bi (<->)	287.36782.con.0004	1681	230	fig|287.36782.peg.1681			ABC transporter, permease protein (cluster 3, basic aa/glutamine/opines)	1	0.996	bi (<->)	287.36781.con.0025	4402	230	fig|287.36781.peg.4402			ABC transporter, permease protein (cluster 3, basic aa/glutamine/opines)	1	0.996	bi (<->)	287.36780.con.0028	3893	230	fig|287.36780.peg.3893			ABC transporter, permease protein (cluster 3, basic aa/glutamine/opines)	1	0.996	bi (<->)	287.36779.con.0022	5628	230	fig|287.36779.peg.5628			ABC transporter, permease protein (cluster 3, basic aa/glutamine/opines)
ASJY01000065	387	256	fig|208964.77.peg.387			PLF_286_00150200	PGF_05873585	ABC transporter, substrate-binding protein (cluster 3, basic aa/glutamine/opines)	39875	40645	-	bi (<->)	287.36782.con.0004	1680	256	fig|287.36782.peg.1680			ABC transporter, substrate-binding protein (cluster 3, basic aa/glutamine/opines)	0.988	0.996	bi (<->)	287.36781.con.0025	4403	256	fig|287.36781.peg.4403			ABC transporter, substrate-binding protein (cluster 3, basic aa/glutamine/opines)	1	0.996	bi (<->)	287.36780.con.0028	3892	256	fig|287.36780.peg.3892			ABC transporter, substrate-binding protein (cluster 3, basic aa/glutamine/opines)	0.988	0.996	bi (<->)	287.36779.con.0022	5627	256	fig|287.36779.peg.5627			ABC transporter, substrate-binding protein (cluster 3, basic aa/glutamine/opines)
ASJY01000065	388	145	fig|208964.77.peg.388			PLF_286_00002952	PGF_06663597	Uncharacterized DUF4399 domain-containing protein PA0315	40938	41375	+	bi (<->)	287.36782.con.0004	1679	145	fig|287.36782.peg.1679			Uncharacterized DUF4399 domain-containing protein PA0315	1	0.993	bi (<->)	287.36781.con.0025	4404	145	fig|287.36781.peg.4404			Uncharacterized DUF4399 domain-containing protein PA0315	1	0.993	bi (<->)	287.36780.con.0028	3891	145	fig|287.36780.peg.3891			Uncharacterized DUF4399 domain-containing protein PA0315	1	0.993	bi (<->)	287.36779.con.0022	5626	145	fig|287.36779.peg.5626			Uncharacterized DUF4399 domain-containing protein PA0315
ASJY01000065	389	409	fig|208964.77.peg.389			PLF_286_00000742	PGF_00012987	D-3-phosphoglycerate dehydrogenase (EC 1.1.1.95)	41432	42661	-	bi (<->)	287.36782.con.0004	1678	409	fig|287.36782.peg.1678			D-3-phosphoglycerate dehydrogenase (EC 1.1.1.95)	0.998	0.998	bi (<->)	287.36781.con.0025	4405	409	fig|287.36781.peg.4405			D-3-phosphoglycerate dehydrogenase (EC 1.1.1.95)	1	0.998	bi (<->)	287.36780.con.0028	3890	409	fig|287.36780.peg.3890			D-3-phosphoglycerate dehydrogenase (EC 1.1.1.95)	0.998	0.998	bi (<->)	287.36779.con.0022	5625	409	fig|287.36779.peg.5625			D-3-phosphoglycerate dehydrogenase (EC 1.1.1.95)
ASJY01000065	390	464	fig|208964.77.peg.390			PLF_286_00000565	PGF_00420762	D-2-hydroxyglutarate dehydrogenase (EC 1.1.99.2)	42865	44259	+	bi (<->)	287.36782.con.0004	1677	464	fig|287.36782.peg.1677			D-2-hydroxyglutarate dehydrogenase (EC 1.1.99.2)	0.998	0.998	bi (<->)	287.36781.con.0025	4406	464	fig|287.36781.peg.4406			D-2-hydroxyglutarate dehydrogenase (EC 1.1.99.2)	1	0.998	bi (<->)	287.36780.con.0028	3889	464	fig|287.36780.peg.3889			D-2-hydroxyglutarate dehydrogenase (EC 1.1.99.2)	0.998	0.998	bi (<->)	287.36779.con.0022	5624	464	fig|287.36779.peg.5624			D-2-hydroxyglutarate dehydrogenase (EC 1.1.99.2)
ASJY01000065	391	221	fig|208964.77.peg.391			PLF_286_00004168	PGF_00003416	Uncharacterized fumarylacetoacetase-like protein YcgM	44351	45016	+	bi (<->)	287.36782.con.0004	1676	221	fig|287.36782.peg.1676			Uncharacterized fumarylacetoacetase-like protein YcgM	1	0.995	bi (<->)	287.36781.con.0025	4407	221	fig|287.36781.peg.4407			Uncharacterized fumarylacetoacetase-like protein YcgM	1	0.995	bi (<->)	287.36780.con.0028	3888	221	fig|287.36780.peg.3888			Uncharacterized fumarylacetoacetase-like protein YcgM	1	0.995	bi (<->)	287.36779.con.0022	5623	221	fig|287.36779.peg.5623			Uncharacterized fumarylacetoacetase-like protein YcgM
ASJY01000065	392	310	fig|208964.77.peg.392			PLF_286_00003470	PGF_00028224	Outer membrane protein	45172	46104	+	bi (<->)	287.36782.con.0004	1675	310	fig|287.36782.peg.1675			Outer membrane protein	1	0.997	bi (<->)	287.36781.con.0025	4408	310	fig|287.36781.peg.4408			Outer membrane protein	0.997	0.997	bi (<->)	287.36780.con.0028	3887	310	fig|287.36780.peg.3887			Outer membrane protein	0.997	0.997	bi (<->)	287.36779.con.0022	5622	310	fig|287.36779.peg.5622			Outer membrane protein
ASJY01000065	393	116	fig|208964.77.peg.393			PLF_286_00004570	PGF_00038035	Protein co-occuring with molybdenum cofactor biosynthesis protein B	46166	46516	+	bi (<->)	287.36782.con.0004	1674	116	fig|287.36782.peg.1674			Protein co-occuring with molybdenum cofactor biosynthesis protein B	1	0.991	bi (<->)	287.36781.con.0025	4409	116	fig|287.36781.peg.4409			Protein co-occuring with molybdenum cofactor biosynthesis protein B	1	0.991	bi (<->)	287.36780.con.0028	3886	116	fig|287.36780.peg.3886			Protein co-occuring with molybdenum cofactor biosynthesis protein B	1	0.991	bi (<->)	287.36779.con.0022	5621	116	fig|287.36779.peg.5621			Protein co-occuring with molybdenum cofactor biosynthesis protein B
ASJY01000065	394	344	fig|208964.77.peg.394			PLF_286_00003161	PGF_00322275	Acetylpolyamine aminohydrolase	46597	47631	-	bi (<->)	287.36782.con.0004	1673	344	fig|287.36782.peg.1673			Acetylpolyamine aminohydrolase	0.997	0.997	bi (<->)	287.36781.con.0025	4410	344	fig|287.36781.peg.4410			Acetylpolyamine aminohydrolase	0.994	0.997	bi (<->)	287.36780.con.0028	3885	344	fig|287.36780.peg.3885			Acetylpolyamine aminohydrolase	0.997	0.997	bi (<->)	287.36779.con.0022	5620	344	fig|287.36779.peg.5620			Acetylpolyamine aminohydrolase
ASJY01000065	395	464	fig|208964.77.peg.395			PLF_286_00002096	PGF_00778630	Uncharacterized amino acid permease, GabP family	47647	49041	-	bi (<->)	287.36782.con.0004	1672	464	fig|287.36782.peg.1672			Uncharacterized amino acid permease, GabP family	0.994	0.998	bi (<->)	287.36781.con.0025	4411	464	fig|287.36781.peg.4411			Uncharacterized amino acid permease, GabP family	0.996	0.998	bi (<->)	287.36780.con.0028	3884	464	fig|287.36780.peg.3884			Uncharacterized amino acid permease, GabP family	0.996	0.998	bi (<->)	287.36779.con.0022	5619	464	fig|287.36779.peg.5619			Uncharacterized amino acid permease, GabP family
ASJY01000065	396	347	fig|208964.77.peg.396			PLF_286_00003336	PGF_10327309	Spermidine/putrescine import ABC transporter substrate-binding protein PotD (TC 3.A.1.11.1)	49462	50505	-	bi (<->)	287.36782.con.0004	1671	347	fig|287.36782.peg.1671			Spermidine/putrescine import ABC transporter substrate-binding protein PotD (TC 3.A.1.11.1)	1	0.997	bi (<->)	287.36781.con.0025	4412	347	fig|287.36781.peg.4412			Spermidine/putrescine import ABC transporter substrate-binding protein PotD (TC 3.A.1.11.1)	1	0.997	bi (<->)	287.36780.con.0028	3883	347	fig|287.36780.peg.3883			Spermidine/putrescine import ABC transporter substrate-binding protein PotD (TC 3.A.1.11.1)	0.994	0.997	bi (<->)	287.36779.con.0022	5618	347	fig|287.36779.peg.5618			Spermidine/putrescine import ABC transporter substrate-binding protein PotD (TC 3.A.1.11.1)
ASJY01000065	397	262	fig|208964.77.peg.397			PLF_286_00003569	PGF_05048110	Spermidine/putrescine import ABC transporter permease protein PotC (TC 3.A.1.11.1)	50553	51341	-	bi (<->)	287.36782.con.0004	1670	262	fig|287.36782.peg.1670			Spermidine/putrescine import ABC transporter permease protein PotC (TC 3.A.1.11.1)	0.992	0.996	bi (<->)	287.36781.con.0025	4413	262	fig|287.36781.peg.4413			Spermidine/putrescine import ABC transporter permease protein PotC (TC 3.A.1.11.1)	1	0.996	bi (<->)	287.36780.con.0028	3882	262	fig|287.36780.peg.3882			Spermidine/putrescine import ABC transporter permease protein PotC (TC 3.A.1.11.1)	0.992	0.996	bi (<->)	287.36779.con.0022	5617	262	fig|287.36779.peg.5617			Spermidine/putrescine import ABC transporter permease protein PotC (TC 3.A.1.11.1)
ASJY01000065	398	658	fig|208964.77.peg.398			PLF_286_00002903	PGF_08196377	Spermidine/putrescine import ABC transporter ATP-binding protein PotA (TC 3.A.1.11.1)	51338	53314	-	bi (<->)	287.36782.con.0004	1669	309	fig|287.36782.peg.1669			Spermidine/putrescine import ABC transporter permease protein PotB (TC 3.A.1.11.1)	0.984	0.997	bi (<->)	287.36781.con.0025	4414	309	fig|287.36781.peg.4414			Spermidine/putrescine import ABC transporter permease protein PotB (TC 3.A.1.11.1)	1	0.997	bi (<->)	287.36780.con.0028	3880	349	fig|287.36780.peg.3880			Spermidine/putrescine import ABC transporter ATP-binding protein PotA (TC 3.A.1.11.1)	0.894	0.974	bi (<->)	287.36779.con.0022	5616	309	fig|287.36779.peg.5616			Spermidine/putrescine import ABC transporter permease protein PotB (TC 3.A.1.11.1)
ASJY01000065	399	321	fig|208964.77.peg.399			PLF_286_00445533	PGF_00028224	Outer membrane protein	53642	54607	+	bi (<->)	287.36782.con.0004	1666	309	fig|287.36782.peg.1666			Outer membrane protein	0.997	0.997	bi (<->)	287.36781.con.0025	4416	309	fig|287.36781.peg.4416			Outer membrane protein	1	0.997	bi (<->)	287.36780.con.0028	3879	309	fig|287.36780.peg.3879			Outer membrane protein	0.997	0.997	bi (<->)	287.36779.con.0022	5614	321	fig|287.36779.peg.5614			Outer membrane protein
ASJY01000065	400	658	fig|208964.77.peg.400			PLF_286_00002197	PGF_00040265	Alkaline phosphatase isozyme conversion protein	54647	56623	-	bi (<->)	287.36782.con.0004	1665	658	fig|287.36782.peg.1665			Alkaline phosphatase isozyme conversion protein	0.991	0.998	bi (<->)	287.36781.con.0025	4417	658	fig|287.36781.peg.4417			Alkaline phosphatase isozyme conversion protein	0.997	0.998	bi (<->)	287.36780.con.0028	3878	658	fig|287.36780.peg.3878			Alkaline phosphatase isozyme conversion protein	0.992	0.998	bi (<->)	287.36779.con.0022	5613	658	fig|287.36779.peg.5613			Alkaline phosphatase isozyme conversion protein
ASJY01000065	401	110	fig|208964.77.peg.401			PLF_286_00002549	PGF_01772611	UPF0339 protein YegP.N / UPF0339 protein YegP.C	56891	57223	-	bi (<->)	287.36782.con.0004	1663	110	fig|287.36782.peg.1663			UPF0339 protein YegP.N / UPF0339 protein YegP.C	0.991	0.991	bi (<->)	287.36781.con.0025	4418	110	fig|287.36781.peg.4418			UPF0339 protein YegP.N / UPF0339 protein YegP.C	0.991	0.991	bi (<->)	287.36780.con.0028	3877	110	fig|287.36780.peg.3877			UPF0339 protein YegP.N / UPF0339 protein YegP.C	0.991	0.991	bi (<->)	287.36779.con.0022	5611	110	fig|287.36779.peg.5611			UPF0339 protein YegP.N / UPF0339 protein YegP.C
ASJY01000065	402	223	fig|208964.77.peg.402			PLF_286_00000588	PGF_05657253	Ribose-5-phosphate isomerase A (EC 5.3.1.6)	57347	58018	-	bi (<->)	287.36782.con.0004	1662	223	fig|287.36782.peg.1662			Ribose-5-phosphate isomerase A (EC 5.3.1.6)	0.996	0.996	bi (<->)	287.36781.con.0025	4419	223	fig|287.36781.peg.4419			Ribose-5-phosphate isomerase A (EC 5.3.1.6)	0.996	0.996	bi (<->)	287.36780.con.0028	3876	223	fig|287.36780.peg.3876			Ribose-5-phosphate isomerase A (EC 5.3.1.6)	1	0.996	bi (<->)	287.36779.con.0022	5610	223	fig|287.36779.peg.5610			Ribose-5-phosphate isomerase A (EC 5.3.1.6)
ASJY01000065	403	90	fig|208964.77.peg.403			PLF_286_00023143	PGF_00967421	hypothetical protein	58015	58287	-
ASJY01000065	404	504	fig|208964.77.peg.404			PLF_286_00000007	PGF_06757295	Threonine dehydratase biosynthetic (EC 4.3.1.19)	58276	59790	+	bi (<->)	287.36782.con.0004	1661	504	fig|287.36782.peg.1661			Threonine dehydratase biosynthetic (EC 4.3.1.19)	1	0.998	bi (<->)	287.36781.con.0025	4420	504	fig|287.36781.peg.4420			Threonine dehydratase biosynthetic (EC 4.3.1.19)	1	0.998	bi (<->)	287.36780.con.0028	3875	504	fig|287.36780.peg.3875			Threonine dehydratase biosynthetic (EC 4.3.1.19)	0.998	0.998	bi (<->)	287.36779.con.0022	5609	504	fig|287.36779.peg.5609			Threonine dehydratase biosynthetic (EC 4.3.1.19)
ASJY01000065	405	69	fig|208964.77.peg.405			PLF_286_00003805	PGF_03225329	Predicted integral membrane protein	59910	60116	+	bi (<->)	287.36782.con.0004	1660	155	fig|287.36782.peg.1660			Predicted integral membrane protein	0.966	0.374	bi (<->)	287.36781.con.0025	4421	155	fig|287.36781.peg.4421			Predicted integral membrane protein	0.983	0.374	bi (<->)	287.36780.con.0028	3874	155	fig|287.36780.peg.3874			Predicted integral membrane protein	0.966	0.374	bi (<->)	287.36779.con.0022	5608	155	fig|287.36779.peg.5608			Predicted integral membrane protein
ASJY01000066	406	164	fig|208964.77.peg.406			PLF_286_00003241	PGF_00036148	Predicted nucleoside-diphosphate-sugar epimerases	3	494	+	bi (<->)	287.36782.con.0004	1659	423	fig|287.36782.peg.1659			Predicted nucleoside-diphosphate-sugar epimerases	0.988	0.385	bi (<->)	287.36781.con.0025	4422	419	fig|287.36781.peg.4422			Predicted nucleoside-diphosphate-sugar epimerases	1	0.389	bi (<->)	287.36780.con.0028	3873	423	fig|287.36780.peg.3873			Predicted nucleoside-diphosphate-sugar epimerases	0.988	0.385	bi (<->)	287.36779.con.0022	5607	423	fig|287.36779.peg.5607			Predicted nucleoside-diphosphate-sugar epimerases
ASJY01000067	407	50	fig|208964.77.peg.407			PLF_286_00003241	PGF_00036148	Predicted nucleoside-diphosphate-sugar epimerases	1	153	+
ASJY01000067	408	155	fig|208964.77.peg.408			PLF_286_00003400	PGF_03225329	Predicted integral membrane protein	150	617	+	bi (<->)	287.36782.con.0004	1658	155	fig|287.36782.peg.1658			Predicted integral membrane protein	1	0.994	bi (<->)	287.36781.con.0025	4423	155	fig|287.36781.peg.4423			Predicted integral membrane protein	1	0.994	bi (<->)	287.36780.con.0028	3872	155	fig|287.36780.peg.3872			Predicted integral membrane protein	1	0.994	bi (<->)	287.36779.con.0022	5606	155	fig|287.36779.peg.5606			Predicted integral membrane protein
ASJY01000067	409	181	fig|208964.77.peg.409			PLF_286_00003028	PGF_00811036	Uncharacterized MFS-type transporter	590	1135	-	bi (<->)	287.36782.con.0004	1657	413	fig|287.36782.peg.1657			Uncharacterized MFS-type transporter	0.989	0.436	bi (<->)	287.36781.con.0025	4424	413	fig|287.36781.peg.4424			Uncharacterized MFS-type transporter	0.983	0.436	bi (<->)	287.36780.con.0028	3871	413	fig|287.36780.peg.3871			Uncharacterized MFS-type transporter	0.989	0.436	bi (<->)	287.36779.con.0022	5605	413	fig|287.36779.peg.5605			Uncharacterized MFS-type transporter
ASJY01000068	410	196	fig|208964.77.peg.410			PLF_286_00003028	PGF_00811036	Uncharacterized MFS-type transporter	1	588	-	uni (->)	287.36782.con.0004	1657	413	fig|287.36782.peg.1657			Uncharacterized MFS-type transporter	0.97	0.475	uni (->)	287.36781.con.0025	4424	413	fig|287.36781.peg.4424			Uncharacterized MFS-type transporter	0.975	0.475	uni (->)	287.36780.con.0028	3871	413	fig|287.36780.peg.3871			Uncharacterized MFS-type transporter	0.98	0.475	uni (->)	287.36779.con.0022	5605	413	fig|287.36779.peg.5605			Uncharacterized MFS-type transporter
ASJY01000068	411	217	fig|208964.77.peg.411			PLF_286_00003887	PGF_03116802	Phosphoserine phosphatase (EC 3.1.3.3)	638	1291	-	bi (<->)	287.36782.con.0004	1656	217	fig|287.36782.peg.1656			Phosphoserine phosphatase (EC 3.1.3.3)	0.995	0.995	bi (<->)	287.36781.con.0025	4425	217	fig|287.36781.peg.4425			Phosphoserine phosphatase (EC 3.1.3.3)	0.995	0.995	bi (<->)	287.36780.con.0028	3870	217	fig|287.36780.peg.3870			Phosphoserine phosphatase (EC 3.1.3.3)	0.991	0.995	bi (<->)	287.36779.con.0022	5604	217	fig|287.36779.peg.5604			Phosphoserine phosphatase (EC 3.1.3.3)
ASJY01000068	412	159	fig|208964.77.peg.412			PLF_286_00000885	PGF_01785347	Adenosine (5')-pentaphospho-(5'')-adenosine pyrophosphohydrolase	1495	1974	+	bi (<->)	287.36782.con.0004	1655	159	fig|287.36782.peg.1655			Adenosine (5')-pentaphospho-(5'')-adenosine pyrophosphohydrolase	1	0.994	bi (<->)	287.36781.con.0025	4426	159	fig|287.36781.peg.4426			Adenosine (5')-pentaphospho-(5'')-adenosine pyrophosphohydrolase	1	0.994	bi (<->)	287.36780.con.0028	3869	159	fig|287.36780.peg.3869			Adenosine (5')-pentaphospho-(5'')-adenosine pyrophosphohydrolase	1	0.994	bi (<->)	287.36779.con.0022	5603	159	fig|287.36779.peg.5603			Adenosine (5')-pentaphospho-(5'')-adenosine pyrophosphohydrolase
ASJY01000068	413	759	fig|208964.77.peg.413			PLF_286_00000121	PGF_05135990	FIG001592: Phosphocarrier protein kinase/phosphorylase, nitrogen regulation associated	1997	4276	+	bi (<->)	287.36782.con.0004	1654	759	fig|287.36782.peg.1654			FIG001592: Phosphocarrier protein kinase/phosphorylase, nitrogen regulation associated	1	0.999	bi (<->)	287.36781.con.0025	4427	759	fig|287.36781.peg.4427			FIG001592: Phosphocarrier protein kinase/phosphorylase, nitrogen regulation associated	1	0.999	bi (<->)	287.36780.con.0028	3868	759	fig|287.36780.peg.3868			FIG001592: Phosphocarrier protein kinase/phosphorylase, nitrogen regulation associated	1	0.999	bi (<->)	287.36779.con.0022	5602	759	fig|287.36779.peg.5602			FIG001592: Phosphocarrier protein kinase/phosphorylase, nitrogen regulation associated
ASJY01000068	414	345	fig|208964.77.peg.414			PLF_286_00004117	PGF_08225224	hypothetical protein	4395	5432	+	bi (<->)	287.36782.con.0004	1653	345	fig|287.36782.peg.1653			hypothetical protein	0.988	0.997	bi (<->)	287.36781.con.0025	4428	345	fig|287.36781.peg.4428			hypothetical protein	0.991	0.997	bi (<->)	287.36780.con.0028	3867	345	fig|287.36780.peg.3867			hypothetical protein	0.988	0.997	bi (<->)	287.36779.con.0022	5601	345	fig|287.36779.peg.5601			hypothetical protein
ASJY01000068	415	138	fig|208964.77.peg.415			PLF_286_00003287	PGF_00415697	Uncharacterized NRDE family protein	5436	5852	-	bi (<->)	287.36782.con.0004	1652	251	fig|287.36782.peg.1652			Uncharacterized NRDE family protein	0.978	0.546	bi (<->)	287.36781.con.0025	4429	251	fig|287.36781.peg.4429			Uncharacterized NRDE family protein	0.993	0.546	bi (<->)	287.36780.con.0028	3866	251	fig|287.36780.peg.3866			Uncharacterized NRDE family protein	0.986	0.546	bi (<->)	287.36779.con.0022	5600	251	fig|287.36779.peg.5600			Uncharacterized NRDE family protein
ASJY01000069	416	103	fig|208964.77.peg.416			PLF_286_00003287	PGF_00415697	Uncharacterized NRDE family protein	1	309	-	uni (->)	287.36782.con.0004	1652	251	fig|287.36782.peg.1652			Uncharacterized NRDE family protein	1	0.406	uni (->)	287.36781.con.0025	4429	251	fig|287.36781.peg.4429			Uncharacterized NRDE family protein	1	0.406	uni (->)	287.36780.con.0028	3866	251	fig|287.36780.peg.3866			Uncharacterized NRDE family protein	1	0.406	uni (->)	287.36779.con.0022	5600	251	fig|287.36779.peg.5600			Uncharacterized NRDE family protein
ASJY01000069	417	267	fig|208964.77.peg.417			PLF_286_00001395	PGF_08139483	Uncharacterized UPF0721 integral membrane protein	431	1234	+	bi (<->)	287.36782.con.0004	1651	267	fig|287.36782.peg.1651			Uncharacterized UPF0721 integral membrane protein	0.996	0.996	bi (<->)	287.36781.con.0025	4430	267	fig|287.36781.peg.4430			Uncharacterized UPF0721 integral membrane protein	1	0.996	bi (<->)	287.36780.con.0028	3865	267	fig|287.36780.peg.3865			Uncharacterized UPF0721 integral membrane protein	0.996	0.996	bi (<->)	287.36779.con.0022	5599	267	fig|287.36779.peg.5599			Uncharacterized UPF0721 integral membrane protein
ASJY01000069	418	266	fig|208964.77.peg.418			PLF_286_00000586	PGF_05621995	Prolipoprotein diacylglyceryl transferase	1244	2044	+	bi (<->)	287.36782.con.0004	1650	266	fig|287.36782.peg.1650			Prolipoprotein diacylglyceryl transferase	0.989	0.996	bi (<->)	287.36781.con.0025	4431	266	fig|287.36781.peg.4431			Prolipoprotein diacylglyceryl transferase	1	0.996	bi (<->)	287.36780.con.0028	3864	266	fig|287.36780.peg.3864			Prolipoprotein diacylglyceryl transferase	0.996	0.996	bi (<->)	287.36779.con.0022	5598	266	fig|287.36779.peg.5598			Prolipoprotein diacylglyceryl transferase
ASJY01000069	419	264	fig|208964.77.peg.419			PLF_286_00001905	PGF_00056897	Thymidylate synthase (EC 2.1.1.45)	2250	3044	+	bi (<->)	287.36782.con.0004	1649	264	fig|287.36782.peg.1649			Thymidylate synthase (EC 2.1.1.45)	1	0.996	bi (<->)	287.36781.con.0025	4432	264	fig|287.36781.peg.4432			Thymidylate synthase (EC 2.1.1.45)	1	0.996	bi (<->)	287.36780.con.0028	3863	264	fig|287.36780.peg.3863			Thymidylate synthase (EC 2.1.1.45)	1	0.996	bi (<->)	287.36779.con.0022	5597	264	fig|287.36779.peg.5597			Thymidylate synthase (EC 2.1.1.45)
ASJY01000069	420	265	fig|208964.77.peg.420			PLF_286_00004576	PGF_10377232	SAM-dependent methyltransferase	3071	3868	-	bi (<->)	287.36782.con.0004	1648	265	fig|287.36782.peg.1648			SAM-dependent methyltransferase	1	0.996	bi (<->)	287.36781.con.0025	4433	265	fig|287.36781.peg.4433			SAM-dependent methyltransferase	0.996	0.996	bi (<->)	287.36780.con.0028	3862	265	fig|287.36780.peg.3862			SAM-dependent methyltransferase	0.996	0.996	bi (<->)	287.36779.con.0022	5596	265	fig|287.36779.peg.5596			SAM-dependent methyltransferase
ASJY01000069	421	113	fig|208964.77.peg.421			PLF_286_00242293	PGF_00404306	probable integral membrane protein NMA1898	3903	4244	-
ASJY01000070	422	136	fig|208964.77.peg.422			PLF_286_00005782	PGF_00404306	probable integral membrane protein NMA1898	3	410	-
ASJY01000070	423	47	fig|208964.77.peg.423			PLF_286_00002583	PGF_02511367	probable integral membrane protein NMA1899	548	691	-
ASJY01000071	424	71	fig|208964.77.peg.424			PLF_286_00063100	PGF_02511367	probable integral membrane protein NMA1899	2	214	-																															bi (<->)	287.36779.con.0006	3001	142	fig|287.36779.peg.3001			probable integral membrane protein NMA1899
ASJY01000071	425	120	fig|208964.77.peg.425			PLF_286_00004452	PGF_00388716	hypothetical protein	405	767	+	bi (<->)	287.36782.con.0004	1645	120	fig|287.36782.peg.1645			hypothetical protein	0.992	0.992	bi (<->)	287.36781.con.0025	4436	120	fig|287.36781.peg.4436			hypothetical protein	1	0.992	bi (<->)	287.36780.con.0028	3859	120	fig|287.36780.peg.3859			hypothetical protein	0.983	0.992	bi (<->)	287.36779.con.0006	3002	120	fig|287.36779.peg.3002			hypothetical protein
ASJY01000071	426	383	fig|208964.77.peg.426			PLF_286_00002159	PGF_02951997	Glycerophosphoryl diester phosphodiesterase (EC 3.1.4.46) periplasmic (secreted in GramPositives)	804	1955	-	bi (<->)	287.36782.con.0004	1644	383	fig|287.36782.peg.1644			Glycerophosphoryl diester phosphodiesterase (EC 3.1.4.46) periplasmic (secreted in GramPositives)	0.99	0.997	bi (<->)	287.36781.con.0025	4437	383	fig|287.36781.peg.4437			Glycerophosphoryl diester phosphodiesterase (EC 3.1.4.46) periplasmic (secreted in GramPositives)	1	0.997	bi (<->)	287.36780.con.0028	3858	383	fig|287.36780.peg.3858			Glycerophosphoryl diester phosphodiesterase (EC 3.1.4.46) periplasmic (secreted in GramPositives)	0.992	0.997	bi (<->)	287.36779.con.0006	3003	383	fig|287.36779.peg.3003			Glycerophosphoryl diester phosphodiesterase (EC 3.1.4.46) periplasmic (secreted in GramPositives)
ASJY01000071	427	51	fig|208964.77.peg.427			PLF_286_00003498	PGF_08225224	hypothetical protein	2165	2317	+
ASJY01000072	428	305	fig|208964.77.peg.428			PLF_286_00003498	PGF_08225224	hypothetical protein	3	920	+	bi (<->)	287.36782.con.0004	1643	364	fig|287.36782.peg.1643			hypothetical protein	0.993	0.835	bi (<->)	287.36781.con.0025	4438	364	fig|287.36781.peg.4438			hypothetical protein	1	0.835	bi (<->)	287.36780.con.0028	3857	364	fig|287.36780.peg.3857			hypothetical protein	0.993	0.835	bi (<->)	287.36779.con.0006	3004	364	fig|287.36779.peg.3004			hypothetical protein
ASJY01000072	429	346	fig|208964.77.peg.429			PLF_286_00002948	PGF_06050128	hypothetical protein	917	1957	+	bi (<->)	287.36782.con.0004	1642	346	fig|287.36782.peg.1642			hypothetical protein	0.991	0.997	bi (<->)	287.36781.con.0025	4439	346	fig|287.36781.peg.4439			hypothetical protein	0.997	0.997	bi (<->)	287.36780.con.0028	3856	346	fig|287.36780.peg.3856			hypothetical protein	0.988	0.997	bi (<->)	287.36779.con.0006	3005	346	fig|287.36779.peg.3005			hypothetical protein
ASJY01000072	430	168	fig|208964.77.peg.430			PLF_286_00000860	PGF_09348764	Dihydrofolate reductase (EC 1.5.1.3)	2040	2546	+	bi (<->)	287.36782.con.0004	1641	168	fig|287.36782.peg.1641			Dihydrofolate reductase (EC 1.5.1.3)	1	0.994	bi (<->)	287.36781.con.0025	4440	168	fig|287.36781.peg.4440			Dihydrofolate reductase (EC 1.5.1.3)	1	0.994	bi (<->)	287.36780.con.0028	3855	168	fig|287.36780.peg.3855			Dihydrofolate reductase (EC 1.5.1.3)	1	0.994	bi (<->)	287.36779.con.0006	3006	168	fig|287.36779.peg.3006			Dihydrofolate reductase (EC 1.5.1.3)
ASJY01000072	431	157	fig|208964.77.peg.431			PLF_286_00096526	PGF_00043242	Putative phosphoesterase	2562	3035	-	bi (<->)	287.36782.con.0004	1640	157	fig|287.36782.peg.1640			Putative phosphoesterase	1	0.994	bi (<->)	287.36781.con.0025	4441	157	fig|287.36781.peg.4441			Putative phosphoesterase	1	0.994	bi (<->)	287.36780.con.0028	3854	157	fig|287.36780.peg.3854			Putative phosphoesterase	1	0.994	bi (<->)	287.36779.con.0006	3007	157	fig|287.36779.peg.3007			Putative phosphoesterase
ASJY01000072	432	461	fig|208964.77.peg.432			PLF_286_00001722	PGF_00066150	Uracil-xanthine permease	3174	4559	-	bi (<->)	287.36782.con.0004	1639	461	fig|287.36782.peg.1639			Uracil-xanthine permease	1	0.998	bi (<->)	287.36781.con.0025	4442	461	fig|287.36781.peg.4442			Uracil-xanthine permease	1	0.998	bi (<->)	287.36780.con.0028	3853	461	fig|287.36780.peg.3853			Uracil-xanthine permease	1	0.998	bi (<->)	287.36779.con.0006	3008	461	fig|287.36779.peg.3008			Uracil-xanthine permease
ASJY01000072	433	612	fig|208964.77.peg.433			PLF_286_00000292	PGF_05070366	Dihydroxy-acid dehydratase (EC 4.2.1.9)	4789	6627	-	bi (<->)	287.36782.con.0004	1638	612	fig|287.36782.peg.1638			Dihydroxy-acid dehydratase (EC 4.2.1.9)	1	0.998	bi (<->)	287.36781.con.0025	4443	612	fig|287.36781.peg.4443			Dihydroxy-acid dehydratase (EC 4.2.1.9)	1	0.998	bi (<->)	287.36780.con.0028	3852	612	fig|287.36780.peg.3852			Dihydroxy-acid dehydratase (EC 4.2.1.9)	1	0.998	bi (<->)	287.36779.con.0006	3009	612	fig|287.36779.peg.3009			Dihydroxy-acid dehydratase (EC 4.2.1.9)
ASJY01000072	434	398	fig|208964.77.peg.434			PLF_286_00000730	PGF_00415346	23S rRNA (cytosine(1962)-C(5))-methyltransferase (EC 2.1.1.191)	6956	8152	-	bi (<->)	287.36782.con.0004	1637	398	fig|287.36782.peg.1637			23S rRNA (cytosine(1962)-C(5))-methyltransferase (EC 2.1.1.191)	1	0.997	bi (<->)	287.36781.con.0025	4444	398	fig|287.36781.peg.4444			23S rRNA (cytosine(1962)-C(5))-methyltransferase (EC 2.1.1.191)	0.997	0.997	bi (<->)	287.36780.con.0028	3851	398	fig|287.36780.peg.3851			23S rRNA (cytosine(1962)-C(5))-methyltransferase (EC 2.1.1.191)	1	0.997	bi (<->)	287.36779.con.0006	3010	398	fig|287.36779.peg.3010			23S rRNA (cytosine(1962)-C(5))-methyltransferase (EC 2.1.1.191)
ASJY01000072	435	179	fig|208964.77.peg.435			PLF_286_00003137	PGF_00723627	Intracellular protease	8225	8764	-	bi (<->)	287.36782.con.0004	1636	179	fig|287.36782.peg.1636			Intracellular protease	0.978	0.994	bi (<->)	287.36781.con.0025	4445	179	fig|287.36781.peg.4445			Intracellular protease	1	0.994	bi (<->)	287.36780.con.0028	3850	179	fig|287.36780.peg.3850			Intracellular protease	0.989	0.994	bi (<->)	287.36779.con.0006	3011	179	fig|287.36779.peg.3011			Intracellular protease
ASJY01000072	436	292	fig|208964.77.peg.436			PLF_286_00000960	PGF_01443078	Predicted signal transduction protein	8926	9804	+	bi (<->)	287.36782.con.0004	1635	292	fig|287.36782.peg.1635			Predicted signal transduction protein	0.993	0.997	bi (<->)	287.36781.con.0025	4446	292	fig|287.36781.peg.4446			Predicted signal transduction protein	1	0.997	bi (<->)	287.36780.con.0028	3849	292	fig|287.36780.peg.3849			Predicted signal transduction protein	0.99	0.997	bi (<->)	287.36779.con.0006	3012	292	fig|287.36779.peg.3012			Predicted signal transduction protein
ASJY01000072	437	270	fig|208964.77.peg.437			PLF_286_00000409	PGF_05740384	Formamidopyrimidine-DNA glycosylase (EC 3.2.2.23)	9863	10675	+	bi (<->)	287.36782.con.0004	1634	270	fig|287.36782.peg.1634			Formamidopyrimidine-DNA glycosylase (EC 3.2.2.23)	1	0.996	bi (<->)	287.36781.con.0025	4447	270	fig|287.36781.peg.4447			Formamidopyrimidine-DNA glycosylase (EC 3.2.2.23)	1	0.996	bi (<->)	287.36780.con.0028	3848	270	fig|287.36780.peg.3848			Formamidopyrimidine-DNA glycosylase (EC 3.2.2.23)	1	0.996	bi (<->)	287.36779.con.0006	3013	270	fig|287.36779.peg.3013			Formamidopyrimidine-DNA glycosylase (EC 3.2.2.23)
ASJY01000072	438	192	fig|208964.77.peg.438			PLF_286_00002484	PGF_00424589	1-acyl-sn-glycerol-3-phosphate acyltransferase	10752	11330	+	bi (<->)	287.36782.con.0004	1633	192	fig|287.36782.peg.1633			1-acyl-sn-glycerol-3-phosphate acyltransferase	0.995	0.995	bi (<->)	287.36781.con.0025	4448	192	fig|287.36781.peg.4448			1-acyl-sn-glycerol-3-phosphate acyltransferase	1	0.995	bi (<->)	287.36780.con.0028	3847	192	fig|287.36780.peg.3847			1-acyl-sn-glycerol-3-phosphate acyltransferase	0.995	0.995	bi (<->)	287.36779.con.0006	3014	192	fig|287.36779.peg.3014			1-acyl-sn-glycerol-3-phosphate acyltransferase
ASJY01000072	439	114	fig|208964.77.peg.439			PLF_286_00002394	PGF_00416803	Cation/multidrug efflux pump	11413	11757	+	bi (<->)	287.36782.con.0004	1632	114	fig|287.36782.peg.1632			Cation/multidrug efflux pump	1	0.991	bi (<->)	287.36781.con.0025	4449	114	fig|287.36781.peg.4449			Cation/multidrug efflux pump	1	0.991	bi (<->)	287.36780.con.0028	3846	114	fig|287.36780.peg.3846			Cation/multidrug efflux pump	1	0.991	bi (<->)	287.36779.con.0006	3015	114	fig|287.36779.peg.3015			Cation/multidrug efflux pump
ASJY01000072	440	328	fig|208964.77.peg.440			PLF_286_00003621	PGF_00004000	FOG: TPR repeat, SEL1 subfamily	12027	13013	+	bi (<->)	287.36782.con.0004	1631	328	fig|287.36782.peg.1631			FOG: TPR repeat, SEL1 subfamily	0.985	0.997	bi (<->)	287.36781.con.0025	4450	328	fig|287.36781.peg.4450			FOG: TPR repeat, SEL1 subfamily	0.994	0.997	bi (<->)	287.36780.con.0028	3845	328	fig|287.36780.peg.3845			FOG: TPR repeat, SEL1 subfamily	0.985	0.997	bi (<->)	287.36779.con.0006	3016	328	fig|287.36779.peg.3016			FOG: TPR repeat, SEL1 subfamily
ASJY01000072	441	462	fig|208964.77.peg.441			PLF_286_00001795	PGF_02890229	Gamma-glutamyltranspeptidase (EC 2.3.2.2) @ Glutathione hydrolase (EC 3.4.19.13)	13118	14506	-	bi (<->)	287.36782.con.0004	1629	577	fig|287.36782.peg.1629			Gamma-glutamyltranspeptidase (EC 2.3.2.2) @ Glutathione hydrolase (EC 3.4.19.13)	0.978	0.799	bi (<->)	287.36781.con.0025	4451	577	fig|287.36781.peg.4451			Gamma-glutamyltranspeptidase (EC 2.3.2.2) @ Glutathione hydrolase (EC 3.4.19.13)	0.996	0.799	bi (<->)	287.36780.con.0028	3843	577	fig|287.36780.peg.3843			Gamma-glutamyltranspeptidase (EC 2.3.2.2) @ Glutathione hydrolase (EC 3.4.19.13)	0.978	0.799	bi (<->)	287.36779.con.0006	3017	577	fig|287.36779.peg.3017			Gamma-glutamyltranspeptidase (EC 2.3.2.2) @ Glutathione hydrolase (EC 3.4.19.13)
ASJY01000073	442	63	fig|208964.77.peg.442			PLF_286_00304069	PGF_02890229	Gamma-glutamyltranspeptidase (EC 2.3.2.2) @ Glutathione hydrolase (EC 3.4.19.13)	2	190	-
ASJY01000073	443	83	fig|208964.77.peg.443			PLF_286_00000724	PGF_00064685	Uncharacterized ferredoxin-like protein YfhL	318	569	-	bi (<->)	287.36782.con.0004	1628	83	fig|287.36782.peg.1628			Uncharacterized ferredoxin-like protein YfhL	1	0.988	bi (<->)	287.36781.con.0025	4452	83	fig|287.36781.peg.4452			Uncharacterized ferredoxin-like protein YfhL	1	0.988	bi (<->)	287.36780.con.0028	3842	83	fig|287.36780.peg.3842			Uncharacterized ferredoxin-like protein YfhL	1	0.988	bi (<->)	287.36779.con.0006	3018	83	fig|287.36779.peg.3018			Uncharacterized ferredoxin-like protein YfhL
ASJY01000073	444	159	fig|208964.77.peg.444			PLF_286_00000584	PGF_04762552	Phosphopantetheine adenylyltransferase (EC 2.7.7.3)	690	1169	-	bi (<->)	287.36782.con.0004	1627	159	fig|287.36782.peg.1627			Phosphopantetheine adenylyltransferase (EC 2.7.7.3)	1	0.994	bi (<->)	287.36781.con.0025	4453	159	fig|287.36781.peg.4453			Phosphopantetheine adenylyltransferase (EC 2.7.7.3)	1	0.994	bi (<->)	287.36780.con.0028	3841	159	fig|287.36780.peg.3841			Phosphopantetheine adenylyltransferase (EC 2.7.7.3)	1	0.994	bi (<->)	287.36779.con.0006	3019	159	fig|287.36779.peg.3019			Phosphopantetheine adenylyltransferase (EC 2.7.7.3)
ASJY01000074	445	523	fig|208964.77.peg.445			PLF_286_00001429	PGF_00002665	FIG022869: Oxidoreductase, GMC family	1	1569	-	bi (<->)	287.36782.con.0004	1626	531	fig|287.36782.peg.1626			FIG022869: Oxidoreductase, GMC family	0.998	0.983	bi (<->)	287.36781.con.0025	4454	531	fig|287.36781.peg.4454			FIG022869: Oxidoreductase, GMC family	1	0.983	bi (<->)	287.36780.con.0028	3840	531	fig|287.36780.peg.3840			FIG022869: Oxidoreductase, GMC family	1	0.983	bi (<->)	287.36779.con.0006	3020	531	fig|287.36779.peg.3020			FIG022869: Oxidoreductase, GMC family
ASJY01000074	446	182	fig|208964.77.peg.446			PLF_286_00358697	PGF_00002957	FIG028932: hypothetical protein	1625	2173	-	bi (<->)	287.36782.con.0004	1625	182	fig|287.36782.peg.1625			FIG028932: hypothetical protein	1	0.995	bi (<->)	287.36781.con.0025	4455	182	fig|287.36781.peg.4455			FIG028932: hypothetical protein	1	0.995	bi (<->)	287.36780.con.0028	3839	182	fig|287.36780.peg.3839			FIG028932: hypothetical protein	1	0.995	bi (<->)	287.36779.con.0006	3021	182	fig|287.36779.peg.3021			FIG028932: hypothetical protein
ASJY01000074	447	476	fig|208964.77.peg.447			PLF_286_00369029	PGF_01115747	Aldehyde dehydrogenase (EC 1.2.1.3); Probable coniferyl aldehyde dehydrogenase (EC 1.2.1.68)	2228	3658	-	bi (<->)	287.36782.con.0004	1624	476	fig|287.36782.peg.1624			Aldehyde dehydrogenase (EC 1.2.1.3); Probable coniferyl aldehyde dehydrogenase (EC 1.2.1.68)	0.996	0.998	bi (<->)	287.36781.con.0025	4456	476	fig|287.36781.peg.4456			Aldehyde dehydrogenase (EC 1.2.1.3); Probable coniferyl aldehyde dehydrogenase (EC 1.2.1.68)	0.998	0.998	bi (<->)	287.36780.con.0028	3838	476	fig|287.36780.peg.3838			Aldehyde dehydrogenase (EC 1.2.1.3); Probable coniferyl aldehyde dehydrogenase (EC 1.2.1.68)	0.996	0.998	bi (<->)	287.36779.con.0006	3022	476	fig|287.36779.peg.3022			Aldehyde dehydrogenase (EC 1.2.1.3); Probable coniferyl aldehyde dehydrogenase (EC 1.2.1.68)
ASJY01000074	448	215	fig|208964.77.peg.448			PLF_286_00358049	PGF_07182652	Transcriptional regulator, AcrR family	3947	4594	+	bi (<->)	287.36782.con.0004	1623	215	fig|287.36782.peg.1623			Transcriptional regulator, AcrR family	1	0.995	bi (<->)	287.36781.con.0025	4457	215	fig|287.36781.peg.4457			Transcriptional regulator, AcrR family	1	0.995	bi (<->)	287.36780.con.0028	3837	215	fig|287.36780.peg.3837			Transcriptional regulator, AcrR family	1	0.995	bi (<->)	287.36779.con.0006	3023	215	fig|287.36779.peg.3023			Transcriptional regulator, AcrR family
ASJY01000074	449	136	fig|208964.77.peg.449			PLF_286_00005058	PGF_08225224	hypothetical protein	4579	4989	-	bi (<->)	287.36782.con.0004	1622	136	fig|287.36782.peg.1622			hypothetical protein	0.993	0.993	bi (<->)	287.36781.con.0025	4458	136	fig|287.36781.peg.4458			hypothetical protein	1	0.993	bi (<->)	287.36780.con.0028	3836	136	fig|287.36780.peg.3836			hypothetical protein	0.993	0.993	bi (<->)	287.36779.con.0006	3024	136	fig|287.36779.peg.3024			hypothetical protein
ASJY01000074	450	332	fig|208964.77.peg.450			PLF_286_00089450	PGF_07352646	Hydrolase, alpha/beta fold family functionally coupled to Phosphoribulokinase	5052	6050	-	bi (<->)	287.36782.con.0004	1621	332	fig|287.36782.peg.1621			Hydrolase, alpha/beta fold family functionally coupled to Phosphoribulokinase	1	0.997	bi (<->)	287.36781.con.0025	4459	332	fig|287.36781.peg.4459			Hydrolase, alpha/beta fold family functionally coupled to Phosphoribulokinase	0.997	0.997	bi (<->)	287.36780.con.0028	3835	332	fig|287.36780.peg.3835			Hydrolase, alpha/beta fold family functionally coupled to Phosphoribulokinase	1	0.997	bi (<->)	287.36779.con.0006	3025	332	fig|287.36779.peg.3025			Hydrolase, alpha/beta fold family functionally coupled to Phosphoribulokinase
ASJY01000074	451	188	fig|208964.77.peg.451			PLF_286_00004446	PGF_08225224	hypothetical protein	6087	6653	-	bi (<->)	287.36782.con.0004	1620	188	fig|287.36782.peg.1620			hypothetical protein	1	0.995	bi (<->)	287.36781.con.0025	4460	188	fig|287.36781.peg.4460			hypothetical protein	1	0.995	bi (<->)	287.36780.con.0028	3834	188	fig|287.36780.peg.3834			hypothetical protein	0.995	0.995	bi (<->)	287.36779.con.0006	3026	188	fig|287.36779.peg.3026			hypothetical protein
ASJY01000074	452	198	fig|208964.77.peg.452			PLF_286_00363663	PGF_07133621	16S rRNA (guanine(966)-N(2))-methyltransferase (EC 2.1.1.171)	6656	7252	-	bi (<->)	287.36782.con.0004	1619	198	fig|287.36782.peg.1619			16S rRNA (guanine(966)-N(2))-methyltransferase (EC 2.1.1.171)	1	0.995	bi (<->)	287.36781.con.0025	4461	198	fig|287.36781.peg.4461			16S rRNA (guanine(966)-N(2))-methyltransferase (EC 2.1.1.171)	1	0.995	bi (<->)	287.36780.con.0028	3833	198	fig|287.36780.peg.3833			16S rRNA (guanine(966)-N(2))-methyltransferase (EC 2.1.1.171)	1	0.995	bi (<->)	287.36779.con.0006	3027	198	fig|287.36779.peg.3027			16S rRNA (guanine(966)-N(2))-methyltransferase (EC 2.1.1.171)
ASJY01000074	453	495	fig|208964.77.peg.453			PLF_286_00369084	PGF_07052796	FIG015287: Zinc protease	7252	8739	-	bi (<->)	287.36782.con.0004	1618	495	fig|287.36782.peg.1618			FIG015287: Zinc protease	0.99	0.998	bi (<->)	287.36781.con.0025	4462	495	fig|287.36781.peg.4462			FIG015287: Zinc protease	0.996	0.998	bi (<->)	287.36780.con.0028	3832	495	fig|287.36780.peg.3832			FIG015287: Zinc protease	0.994	0.998	bi (<->)	287.36779.con.0006	3028	495	fig|287.36779.peg.3028			FIG015287: Zinc protease
ASJY01000074	454	465	fig|208964.77.peg.454			PLF_286_00003067	PGF_10453082	FIG015547: peptidase, M16 family	8732	10129	-	bi (<->)	287.36782.con.0004	1617	465	fig|287.36782.peg.1617			FIG015547: peptidase, M16 family	0.998	0.998	bi (<->)	287.36781.con.0025	4463	465	fig|287.36781.peg.4463			FIG015547: peptidase, M16 family	0.998	0.998	bi (<->)	287.36780.con.0028	3831	465	fig|287.36780.peg.3831			FIG015547: peptidase, M16 family	0.998	0.998	bi (<->)	287.36779.con.0006	3029	465	fig|287.36779.peg.3029			FIG015547: peptidase, M16 family
ASJY01000075	455	321	fig|208964.77.peg.455			PLF_286_00001153	PGF_08905885	Signal recognition particle receptor FtsY	1	966	+	bi (<->)	287.36782.con.0004	1616	453	fig|287.36782.peg.1616			Signal recognition particle receptor FtsY	1	0.706	bi (<->)	287.36781.con.0025	4464	449	fig|287.36781.peg.4464			Signal recognition particle receptor FtsY	1	0.713	bi (<->)	287.36780.con.0028	3830	451	fig|287.36780.peg.3830			Signal recognition particle receptor FtsY	1	0.71	bi (<->)	287.36779.con.0006	3030	447	fig|287.36779.peg.3030			Signal recognition particle receptor FtsY
ASJY01000075	456	223	fig|208964.77.peg.456			PLF_286_00000983	PGF_06857975	Cell-division-associated, ABC-transporter-like signaling protein FtsE	963	1634	+	bi (<->)	287.36782.con.0004	1615	223	fig|287.36782.peg.1615			Cell-division-associated, ABC-transporter-like signaling protein FtsE	1	0.996	bi (<->)	287.36781.con.0025	4465	223	fig|287.36781.peg.4465			Cell-division-associated, ABC-transporter-like signaling protein FtsE	1	0.996	bi (<->)	287.36780.con.0028	3829	223	fig|287.36780.peg.3829			Cell-division-associated, ABC-transporter-like signaling protein FtsE	1	0.996	bi (<->)	287.36779.con.0006	3031	223	fig|287.36779.peg.3031			Cell-division-associated, ABC-transporter-like signaling protein FtsE
ASJY01000075	457	335	fig|208964.77.peg.457			PLF_286_00000781	PGF_03701810	Cell-division-associated, ABC-transporter-like signaling protein FtsX	1634	2641	+	bi (<->)	287.36782.con.0004	1614	335	fig|287.36782.peg.1614			Cell-division-associated, ABC-transporter-like signaling protein FtsX	1	0.997	bi (<->)	287.36781.con.0025	4466	335	fig|287.36781.peg.4466			Cell-division-associated, ABC-transporter-like signaling protein FtsX	1	0.997	bi (<->)	287.36780.con.0028	3828	335	fig|287.36780.peg.3828			Cell-division-associated, ABC-transporter-like signaling protein FtsX	1	0.997	bi (<->)	287.36779.con.0006	3032	335	fig|287.36779.peg.3032			Cell-division-associated, ABC-transporter-like signaling protein FtsX
ASJY01000075	458	284	fig|208964.77.peg.458			PLF_286_00000841	PGF_06053106	RNA polymerase sigma factor RpoH	2755	3609	+	bi (<->)	287.36782.con.0004	1613	284	fig|287.36782.peg.1613			RNA polymerase sigma factor RpoH	1	0.996	bi (<->)	287.36781.con.0025	4467	284	fig|287.36781.peg.4467			RNA polymerase sigma factor RpoH	1	0.996	bi (<->)	287.36780.con.0028	3827	284	fig|287.36780.peg.3827			RNA polymerase sigma factor RpoH	1	0.996	bi (<->)	287.36779.con.0006	3033	284	fig|287.36779.peg.3033			RNA polymerase sigma factor RpoH
ASJY01000075	459	201	fig|208964.77.peg.459			PLF_286_00005280	PGF_01367496	hypothetical protein	3674	4279	+	bi (<->)	287.36782.con.0004	1612	201	fig|287.36782.peg.1612			hypothetical protein	1	0.995	bi (<->)	287.36781.con.0025	4468	201	fig|287.36781.peg.4468			hypothetical protein	1	0.995	bi (<->)	287.36780.con.0028	3826	201	fig|287.36780.peg.3826			hypothetical protein	1	0.995	bi (<->)	287.36779.con.0006	3034	201	fig|287.36779.peg.3034			hypothetical protein
ASJY01000075	460	243	fig|208964.77.peg.460			PLF_286_00004712	PGF_06269104	Monofunctional biosynthetic peptidoglycan transglycosylase	4284	5015	-	bi (<->)	287.36782.con.0004	1611	243	fig|287.36782.peg.1611			Monofunctional biosynthetic peptidoglycan transglycosylase	1	0.996	bi (<->)	287.36781.con.0025	4469	243	fig|287.36781.peg.4469			Monofunctional biosynthetic peptidoglycan transglycosylase	1	0.996	bi (<->)	287.36780.con.0028	3825	243	fig|287.36780.peg.3825			Monofunctional biosynthetic peptidoglycan transglycosylase	1	0.996	bi (<->)	287.36779.con.0006	3035	243	fig|287.36779.peg.3035			Monofunctional biosynthetic peptidoglycan transglycosylase
ASJY01000075	461	125	fig|208964.77.peg.461			PLF_286_00015490	PGF_03038852	FIG00018398: hypothetical regulator	5052	5429	+	bi (<->)	287.36782.con.0004	1610	125	fig|287.36782.peg.1610			FIG00018398: hypothetical regulator	1	0.992	bi (<->)	287.36781.con.0025	4470	125	fig|287.36781.peg.4470			FIG00018398: hypothetical regulator	1	0.992	bi (<->)	287.36780.con.0028	3824	125	fig|287.36780.peg.3824			FIG00018398: hypothetical regulator	1	0.992	bi (<->)	287.36779.con.0006	3036	125	fig|287.36779.peg.3036			FIG00018398: hypothetical regulator
ASJY01000075	462	66	fig|208964.77.peg.462			PLF_286_00169994	PGF_00055115	Sulfur carrier protein ThiS	5532	5732	+	bi (<->)	287.36782.con.0004	1609	66	fig|287.36782.peg.1609			Sulfur carrier protein ThiS	1	0.985	bi (<->)	287.36781.con.0025	4471	66	fig|287.36781.peg.4471			Sulfur carrier protein ThiS	1	0.985	bi (<->)	287.36780.con.0028	3823	66	fig|287.36780.peg.3823			Sulfur carrier protein ThiS	1	0.985	bi (<->)	287.36779.con.0006	3037	66	fig|287.36779.peg.3037			Sulfur carrier protein ThiS
ASJY01000075	463	265	fig|208964.77.peg.463			PLF_286_00000545	PGF_04175327	Thiazole synthase (EC 2.8.1.10)	5791	6588	+	bi (<->)	287.36782.con.0004	1608	265	fig|287.36782.peg.1608			Thiazole synthase (EC 2.8.1.10)	0.996	0.996	bi (<->)	287.36781.con.0025	4472	265	fig|287.36781.peg.4472			Thiazole synthase (EC 2.8.1.10)	1	0.996	bi (<->)	287.36780.con.0028	3822	265	fig|287.36780.peg.3822			Thiazole synthase (EC 2.8.1.10)	1	0.996	bi (<->)	287.36779.con.0006	3038	265	fig|287.36779.peg.3038			Thiazole synthase (EC 2.8.1.10)
ASJY01000075	464	244	fig|208964.77.peg.464			PLF_286_00001054	PGF_06530721	tRNA (guanine(46)-N(7))-methyltransferase (EC 2.1.1.33)	6679	7413	+	bi (<->)	287.36782.con.0004	1607	244	fig|287.36782.peg.1607			tRNA (guanine(46)-N(7))-methyltransferase (EC 2.1.1.33)	1	0.996	bi (<->)	287.36781.con.0025	4473	244	fig|287.36781.peg.4473			tRNA (guanine(46)-N(7))-methyltransferase (EC 2.1.1.33)	1	0.996	bi (<->)	287.36780.con.0028	3821	244	fig|287.36780.peg.3821			tRNA (guanine(46)-N(7))-methyltransferase (EC 2.1.1.33)	0.988	0.996	bi (<->)	287.36779.con.0006	3039	244	fig|287.36779.peg.3039			tRNA (guanine(46)-N(7))-methyltransferase (EC 2.1.1.33)
ASJY01000075	465	448	fig|208964.77.peg.465			PLF_286_00002120	PGF_09029931	hypothetical protein	7576	8922	+	bi (<->)	287.36782.con.0004	1606	448	fig|287.36782.peg.1606			hypothetical protein	1	0.998	bi (<->)	287.36781.con.0025	4474	448	fig|287.36781.peg.4474			hypothetical protein	0.998	0.998	bi (<->)	287.36780.con.0028	3820	448	fig|287.36780.peg.3820			hypothetical protein	0.996	0.998	bi (<->)	287.36779.con.0006	3040	448	fig|287.36779.peg.3040			hypothetical protein
ASJY01000075	466	85	fig|208964.77.peg.466			PLF_286_00005191	PGF_08225224	hypothetical protein	8935	9192	-	bi (<->)	287.36782.con.0004	1605	85	fig|287.36782.peg.1605			hypothetical protein	1	0.988	bi (<->)	287.36781.con.0025	4475	85	fig|287.36781.peg.4475			hypothetical protein	1	0.988	bi (<->)	287.36780.con.0028	3819	85	fig|287.36780.peg.3819			hypothetical protein	1	0.988	bi (<->)	287.36779.con.0006	3041	85	fig|287.36779.peg.3041			hypothetical protein
ASJY01000075	467	107	fig|208964.77.peg.467			PLF_286_00002380	PGF_00034044	Phosphotransferase system IIC components, glucose/maltose/N-acetylglucosamine-specific	9254	9577	-	bi (<->)	287.36782.con.0004	1604	107	fig|287.36782.peg.1604			Phosphotransferase system IIC components, glucose/maltose/N-acetylglucosamine-specific	1	0.991	bi (<->)	287.36781.con.0025	4476	107	fig|287.36781.peg.4476			Phosphotransferase system IIC components, glucose/maltose/N-acetylglucosamine-specific	1	0.991	bi (<->)	287.36780.con.0028	3818	107	fig|287.36780.peg.3818			Phosphotransferase system IIC components, glucose/maltose/N-acetylglucosamine-specific	1	0.991	bi (<->)	287.36779.con.0006	3042	107	fig|287.36779.peg.3042			Phosphotransferase system IIC components, glucose/maltose/N-acetylglucosamine-specific
ASJY01000075	468	397	fig|208964.77.peg.468			PLF_286_00328081	PGF_04991657	Oxygen-independent coproporphyrinogen-III oxidase-like protein YggW	9620	10813	-	bi (<->)	287.36782.con.0004	1603	384	fig|287.36782.peg.1603			Oxygen-independent coproporphyrinogen-III oxidase-like protein YggW	0.993	0.734	bi (<->)	287.36781.con.0025	4477	382	fig|287.36781.peg.4477			Oxygen-independent coproporphyrinogen-III oxidase-like protein YggW	1	0.733	bi (<->)	287.36780.con.0028	3817	378	fig|287.36780.peg.3817			Oxygen-independent coproporphyrinogen-III oxidase-like protein YggW	0.989	0.73	bi (<->)	287.36779.con.0006	3043	384	fig|287.36779.peg.3043			Oxygen-independent coproporphyrinogen-III oxidase-like protein YggW
ASJY01000076	469	134	fig|208964.77.peg.469			PLF_286_00001262	PGF_00026362	Nucleoside 5-triphosphatase RdgB (dHAPTP, dITP, XTP-specific) (EC 3.6.1.66)	2	403	-	bi (<->)	287.36782.con.0004	1602	197	fig|287.36782.peg.1602			Nucleoside 5-triphosphatase RdgB (dHAPTP, dITP, XTP-specific) (EC 3.6.1.66)	1	0.675	bi (<->)	287.36781.con.0062	5938	197	fig|287.36781.peg.5938			Nucleoside 5-triphosphatase RdgB (dHAPTP, dITP, XTP-specific) (EC 3.6.1.66)	1	0.675	bi (<->)	287.36780.con.0061	5895	197	fig|287.36780.peg.5895			Nucleoside 5-triphosphatase RdgB (dHAPTP, dITP, XTP-specific) (EC 3.6.1.66)	1	0.675	bi (<->)	287.36779.con.0006	3044	197	fig|287.36779.peg.3044			Nucleoside 5-triphosphatase RdgB (dHAPTP, dITP, XTP-specific) (EC 3.6.1.66)
ASJY01000076	470	139	fig|208964.77.peg.470			PLF_286_00003510	PGF_08225224	hypothetical protein	400	819	-	bi (<->)	287.36782.con.0004	1601	139	fig|287.36782.peg.1601			hypothetical protein	0.993	0.993	bi (<->)	287.36781.con.0062	5937	139	fig|287.36781.peg.5937			hypothetical protein	1	0.993	bi (<->)	287.36780.con.0061	5896	139	fig|287.36780.peg.5896			hypothetical protein	0.993	0.993	bi (<->)	287.36779.con.0006	3045	139	fig|287.36779.peg.3045			hypothetical protein
ASJY01000076	471	206	fig|208964.77.peg.471			PLF_286_00000972	PGF_00020741	Methionine biosynthesis protein MetW	951	1571	-	bi (<->)	287.36782.con.0004	1600	206	fig|287.36782.peg.1600			Methionine biosynthesis protein MetW	1	0.995	bi (<->)	287.36781.con.0062	5936	206	fig|287.36781.peg.5936			Methionine biosynthesis protein MetW	1	0.995	bi (<->)	287.36780.con.0061	5897	206	fig|287.36780.peg.5897			Methionine biosynthesis protein MetW	1	0.995	bi (<->)	287.36779.con.0006	3046	206	fig|287.36779.peg.3046			Methionine biosynthesis protein MetW
ASJY01000076	472	379	fig|208964.77.peg.472			PLF_286_00000413	PGF_00012329	Homoserine O-acetyltransferase (EC 2.3.1.31)	1579	2718	-	bi (<->)	287.36782.con.0004	1599	379	fig|287.36782.peg.1599			Homoserine O-acetyltransferase (EC 2.3.1.31)	1	0.997	bi (<->)	287.36781.con.0062	5935	379	fig|287.36781.peg.5935			Homoserine O-acetyltransferase (EC 2.3.1.31)	1	0.997	bi (<->)	287.36780.con.0061	5898	379	fig|287.36780.peg.5898			Homoserine O-acetyltransferase (EC 2.3.1.31)	1	0.997	bi (<->)	287.36779.con.0006	3047	379	fig|287.36779.peg.3047			Homoserine O-acetyltransferase (EC 2.3.1.31)
ASJY01000076	473	655	fig|208964.77.peg.473			PLF_286_00001952	PGF_08225224	hypothetical protein	2807	4774	-	bi (<->)	287.36782.con.0004	1598	655	fig|287.36782.peg.1598			hypothetical protein	0.995	0.998	bi (<->)	287.36781.con.0062	5934	655	fig|287.36781.peg.5934			hypothetical protein	0.998	0.998	bi (<->)	287.36780.con.0061	5899	655	fig|287.36780.peg.5899			hypothetical protein	0.997	0.998	bi (<->)	287.36779.con.0006	3048	655	fig|287.36779.peg.3048			hypothetical protein
ASJY01000076	474	56	fig|208964.77.peg.474			PLF_286_00094235	PGF_01781274	hypothetical protein	4882	5052	-	bi (<->)	287.36782.con.0004	1597	56	fig|287.36782.peg.1597			FIG00958356: hypothetical protein	0.982	0.982	bi (<->)	287.36781.con.0005	1497	56	fig|287.36781.peg.1497			FIG00958356: hypothetical protein	0.982	0.982	bi (<->)	287.36780.con.0061	5900	56	fig|287.36780.peg.5900			FIG00958356: hypothetical protein	0.964	0.982	bi (<->)	287.36779.con.0006	3049	56	fig|287.36779.peg.3049			FIG00958356: hypothetical protein
ASJY01000076	475	197	fig|208964.77.peg.475			PLF_286_00001265	PGF_03081665	Cell division integral membrane protein, YggT and half-length relatives	5175	5768	-	bi (<->)	287.36782.con.0004	1596	197	fig|287.36782.peg.1596			Cell division integral membrane protein, YggT and half-length relatives	1	0.995	bi (<->)	287.36781.con.0005	1496	197	fig|287.36781.peg.1496			Cell division integral membrane protein, YggT and half-length relatives	1	0.995	bi (<->)	287.36780.con.0061	5901	197	fig|287.36780.peg.5901			Cell division integral membrane protein, YggT and half-length relatives	1	0.995	bi (<->)	287.36779.con.0006	3050	197	fig|287.36779.peg.3050			Cell division integral membrane protein, YggT and half-length relatives
ASJY01000076	476	148	fig|208964.77.peg.476			PLF_286_00005778	PGF_07609122	Pyrroline-5-carboxylate reductase (EC 1.5.1.2)	5779	6225	-	bi (<->)	287.36782.con.0004	1595	273	fig|287.36782.peg.1595			Pyrroline-5-carboxylate reductase (EC 1.5.1.2)	0.993	0.538	bi (<->)	287.36781.con.0005	1495	273	fig|287.36781.peg.1495			Pyrroline-5-carboxylate reductase (EC 1.5.1.2)	0.993	0.538	bi (<->)	287.36780.con.0061	5902	273	fig|287.36780.peg.5902			Pyrroline-5-carboxylate reductase (EC 1.5.1.2)	0.993	0.538	bi (<->)	287.36779.con.0006	3051	273	fig|287.36779.peg.3051			Pyrroline-5-carboxylate reductase (EC 1.5.1.2)
ASJY01000077	477	60	fig|208964.77.peg.477			PLF_286_00005778	PGF_07609122	Pyrroline-5-carboxylate reductase (EC 1.5.1.2)	2	181	-
ASJY01000077	478	230	fig|208964.77.peg.478			PLF_286_00000863	PGF_04498026	Pyridoxal phosphate-containing protein YggS	193	885	-	bi (<->)	287.36782.con.0004	1594	230	fig|287.36782.peg.1594			Pyridoxal phosphate-containing protein YggS	1	0.996	bi (<->)	287.36781.con.0005	1494	226	fig|287.36781.peg.1494			Pyridoxal phosphate-containing protein YggS	0.983	0.996	bi (<->)	287.36780.con.0061	5903	230	fig|287.36780.peg.5903			Pyridoxal phosphate-containing protein YggS	0.996	0.996	bi (<->)	287.36779.con.0006	3052	230	fig|287.36779.peg.3052			Pyridoxal phosphate-containing protein YggS
ASJY01000077	479	40	fig|208964.77.peg.479			PLF_286_00136513	PGF_02971039	hypothetical protein	896	1018	-											bi (<->)	287.36781.con.0005	1493	40	fig|287.36781.peg.1493			hypothetical protein	1	0.975
ASJY01000077	480	344	fig|208964.77.peg.480			PLF_286_00001256	PGF_02204321	Twitching motility protein PilT	1100	2134	+	bi (<->)	287.36782.con.0004	1593	344	fig|287.36782.peg.1593			Twitching motility protein PilT	1	0.997	bi (<->)	287.36781.con.0005	1492	344	fig|287.36781.peg.1492			Twitching motility protein PilT	1	0.997	bi (<->)	287.36780.con.0061	5904	344	fig|287.36780.peg.5904			Twitching motility protein PilT	1	0.997	bi (<->)	287.36779.con.0006	3053	344	fig|287.36779.peg.3053			Twitching motility protein PilT
ASJY01000077	481	279	fig|208964.77.peg.481			PLF_286_00001887	PGF_00488496	Type IV pilus assembly ATPase component PilU	2312	3151	+	bi (<->)	287.36782.con.0004	1592	382	fig|287.36782.peg.1592			Type IV pilus assembly ATPase component PilU	1	0.72	bi (<->)	287.36781.con.0005	1491	382	fig|287.36781.peg.1491			Type IV pilus assembly ATPase component PilU	1	0.72	bi (<->)	287.36780.con.0061	5905	382	fig|287.36780.peg.5905			Type IV pilus assembly ATPase component PilU	1	0.72	bi (<->)	287.36779.con.0006	3054	382	fig|287.36779.peg.3054			Type IV pilus assembly ATPase component PilU
ASJY01000077	482	103	fig|208964.77.peg.482			PLF_286_00001887	PGF_00488496	Type IV pilus assembly ATPase component PilU	3148	3459	+
ASJY01000077	483	299	fig|208964.77.peg.483			PLF_286_00004627	PGF_07619772	Cobalt/zinc/cadmium resistance protein CzcD	3467	4366	-	bi (<->)	287.36782.con.0004	1591	299	fig|287.36782.peg.1591			Cobalt/zinc/cadmium resistance protein CzcD	1	0.997	bi (<->)	287.36781.con.0005	1490	299	fig|287.36781.peg.1490			Cobalt/zinc/cadmium resistance protein CzcD	1	0.997	bi (<->)	287.36780.con.0061	5906	299	fig|287.36780.peg.5906			Cobalt/zinc/cadmium resistance protein CzcD	0.997	0.997	bi (<->)	287.36779.con.0006	3055	299	fig|287.36779.peg.3055			Cobalt/zinc/cadmium resistance protein CzcD
ASJY01000077	484	134	fig|208964.77.peg.484			PLF_286_00003095	PGF_08225224	hypothetical protein	4520	4924	+	bi (<->)	287.36782.con.0004	1590	134	fig|287.36782.peg.1590			hypothetical protein	1	0.993	bi (<->)	287.36781.con.0005	1489	134	fig|287.36781.peg.1489			hypothetical protein	1	0.993	bi (<->)	287.36780.con.0061	5907	134	fig|287.36780.peg.5907			hypothetical protein	1	0.993	bi (<->)	287.36779.con.0006	3056	134	fig|287.36779.peg.3056			hypothetical protein
ASJY01000077	485	457	fig|208964.77.peg.485			PLF_286_00001654	PGF_00760084	Cystathionine beta-synthase (EC 4.2.1.22)	5167	6540	+	bi (<->)	287.36782.con.0004	1589	457	fig|287.36782.peg.1589			Cystathionine beta-synthase (EC 4.2.1.22)	0.998	0.998	bi (<->)	287.36781.con.0005	1488	457	fig|287.36781.peg.1488			Cystathionine beta-synthase (EC 4.2.1.22)	1	0.998	bi (<->)	287.36780.con.0061	5908	457	fig|287.36780.peg.5908			Cystathionine beta-synthase (EC 4.2.1.22)	0.998	0.996	bi (<->)	287.36779.con.0006	3057	457	fig|287.36779.peg.3057			Cystathionine beta-synthase (EC 4.2.1.22)
ASJY01000077	486	394	fig|208964.77.peg.486			PLF_286_00001668	PGF_05950073	Cystathionine gamma-lyase (EC 4.4.1.1)	6537	7721	+	bi (<->)	287.36782.con.0004	1588	394	fig|287.36782.peg.1588			Cystathionine gamma-lyase (EC 4.4.1.1)	0.987	0.997	bi (<->)	287.36781.con.0005	1487	394	fig|287.36781.peg.1487			Cystathionine gamma-lyase (EC 4.4.1.1)	0.997	0.997	bi (<->)	287.36780.con.0061	5909	394	fig|287.36780.peg.5909			Cystathionine gamma-lyase (EC 4.4.1.1)	0.997	0.997	bi (<->)	287.36779.con.0006	3058	394	fig|287.36779.peg.3058			Cystathionine gamma-lyase (EC 4.4.1.1)
ASJY01000077	487	284	fig|208964.77.peg.487			PLF_286_00004554	PGF_00423378	Dihydroorotase (EC 3.5.2.3)	7948	8802	-	bi (<->)	287.36782.con.0004	1587	423	fig|287.36782.peg.1587			Dihydroorotase (EC 3.5.2.3)	0.993	0.669	bi (<->)	287.36781.con.0005	1486	423	fig|287.36781.peg.1486			Dihydroorotase (EC 3.5.2.3)	0.996	0.669	bi (<->)	287.36780.con.0061	5910	423	fig|287.36780.peg.5910			Dihydroorotase (EC 3.5.2.3)	0.993	0.669	bi (<->)	287.36779.con.0006	3059	423	fig|287.36779.peg.3059			Dihydroorotase (EC 3.5.2.3)
ASJY01000077	488	334	fig|208964.77.peg.488			PLF_286_00000887	PGF_00066906	Aspartate carbamoyltransferase (EC 2.1.3.2)	9217	10221	-	bi (<->)	287.36782.con.0004	1586	334	fig|287.36782.peg.1586			Aspartate carbamoyltransferase (EC 2.1.3.2)	1	0.997	bi (<->)	287.36781.con.0005	1485	334	fig|287.36781.peg.1485			Aspartate carbamoyltransferase (EC 2.1.3.2)	1	0.997	bi (<->)	287.36780.con.0061	5911	334	fig|287.36780.peg.5911			Aspartate carbamoyltransferase (EC 2.1.3.2)	1	0.997	bi (<->)	287.36779.con.0006	3060	334	fig|287.36779.peg.3060			Aspartate carbamoyltransferase (EC 2.1.3.2)
ASJY01000077	489	170	fig|208964.77.peg.489			PLF_286_00000813	PGF_00066124	Pyrimidine operon regulatory protein PyrR	10245	10757	-	bi (<->)	287.36782.con.0004	1585	170	fig|287.36782.peg.1585			Pyrimidine operon regulatory protein PyrR	1	0.994	bi (<->)	287.36781.con.0005	1484	170	fig|287.36781.peg.1484			Pyrimidine operon regulatory protein PyrR	1	0.994	bi (<->)	287.36780.con.0061	5912	170	fig|287.36780.peg.5912			Pyrimidine operon regulatory protein PyrR	1	0.994	bi (<->)	287.36779.con.0006	3061	170	fig|287.36779.peg.3061			Pyrimidine operon regulatory protein PyrR
ASJY01000077	490	144	fig|208964.77.peg.490			PLF_286_00000921	PGF_10488938	Putative pre-16S rRNA nuclease YqgF	10869	11303	-	bi (<->)	287.36782.con.0004	1584	144	fig|287.36782.peg.1584			Putative pre-16S rRNA nuclease YqgF	1	0.993	bi (<->)	287.36781.con.0005	1483	144	fig|287.36781.peg.1483			Putative pre-16S rRNA nuclease YqgF	1	0.993	bi (<->)	287.36780.con.0061	5913	144	fig|287.36780.peg.5913			Putative pre-16S rRNA nuclease YqgF	1	0.993	bi (<->)	287.36779.con.0006	3062	144	fig|287.36779.peg.3062			Putative pre-16S rRNA nuclease YqgF
ASJY01000077	491	189	fig|208964.77.peg.491			PLF_286_00001346	PGF_09061641	UPF0301 protein YqgE	11303	11872	-	bi (<->)	287.36782.con.0004	1583	189	fig|287.36782.peg.1583			UPF0301 protein YqgE	0.989	0.995	bi (<->)	287.36781.con.0005	1482	189	fig|287.36781.peg.1482			UPF0301 protein YqgE	1	0.995	bi (<->)	287.36780.con.0061	5914	189	fig|287.36780.peg.5914			UPF0301 protein YqgE	0.995	0.995	bi (<->)	287.36779.con.0006	3063	189	fig|287.36779.peg.3063			UPF0301 protein YqgE
ASJY01000077	492	220	fig|208964.77.peg.492			PLF_286_00041079	PGF_00057116	TonB protein	11921	12583	-	bi (<->)	287.36782.con.0004	1582	297	fig|287.36782.peg.1582			TonB protein	0.995	0.737	bi (<->)	287.36781.con.0005	1481	297	fig|287.36781.peg.1481			TonB protein	0.995	0.737	bi (<->)	287.36780.con.0061	5915	297	fig|287.36780.peg.5915			TonB protein	0.995	0.737	bi (<->)	287.36779.con.0006	3064	297	fig|287.36779.peg.3064			TonB protein
ASJY01000078	493	49	fig|208964.77.peg.493			PLF_286_00041079	PGF_00057116	TonB protein	1	147	-
ASJY01000079	494	234	fig|208964.77.peg.494			PLF_286_00000250	PGF_00008469	Glutathione synthetase (EC 6.3.2.3)	3	704	-	bi (<->)	287.36782.con.0004	1581	317	fig|287.36782.peg.1581			Glutathione synthetase (EC 6.3.2.3)	0.987	0.726	bi (<->)	287.36781.con.0005	1480	317	fig|287.36781.peg.1480			Glutathione synthetase (EC 6.3.2.3)	0.987	0.726	bi (<->)	287.36780.con.0061	5916	317	fig|287.36780.peg.5916			Glutathione synthetase (EC 6.3.2.3)	0.987	0.726	bi (<->)	287.36779.con.0006	3065	317	fig|287.36779.peg.3065			Glutathione synthetase (EC 6.3.2.3)
ASJY01000079	495	135	fig|208964.77.peg.495			PLF_286_00001246	PGF_00414156	twitching motility protein PilG	959	1366	+	bi (<->)	287.36782.con.0004	1580	135	fig|287.36782.peg.1580			twitching motility protein PilG	1	0.993	bi (<->)	287.36781.con.0005	1479	135	fig|287.36781.peg.1479			twitching motility protein PilG	1	0.993	bi (<->)	287.36780.con.0061	5917	135	fig|287.36780.peg.5917			twitching motility protein PilG	1	0.993	bi (<->)	287.36779.con.0006	3066	135	fig|287.36779.peg.3066			twitching motility protein PilG
ASJY01000079	496	121	fig|208964.77.peg.496			PLF_286_00000852	PGF_03729877	twitching motility protein PilH	1413	1778	+	bi (<->)	287.36782.con.0004	1579	121	fig|287.36782.peg.1579			twitching motility protein PilH	1	0.992	bi (<->)	287.36781.con.0005	1478	121	fig|287.36781.peg.1478			twitching motility protein PilH	1	0.992	bi (<->)	287.36780.con.0061	5918	121	fig|287.36780.peg.5918			twitching motility protein PilH	1	0.992	bi (<->)	287.36779.con.0006	3067	121	fig|287.36779.peg.3067			twitching motility protein PilH
ASJY01000079	497	178	fig|208964.77.peg.497			PLF_286_00001907	PGF_00414422	type IV pili signal transduction protein PilI	1829	2365	+	bi (<->)	287.36782.con.0004	1578	178	fig|287.36782.peg.1578			type IV pili signal transduction protein PilI	1	0.994	bi (<->)	287.36781.con.0005	1477	178	fig|287.36781.peg.1477			type IV pili signal transduction protein PilI	1	0.994	bi (<->)	287.36780.con.0061	5919	178	fig|287.36780.peg.5919			type IV pili signal transduction protein PilI	1	0.994	bi (<->)	287.36779.con.0006	3068	178	fig|287.36779.peg.3068			type IV pili signal transduction protein PilI
ASJY01000079	498	682	fig|208964.77.peg.498			PLF_286_00003947	PGF_07599340	twitching motility protein PilJ	2450	4498	+	bi (<->)	287.36782.con.0004	1577	682	fig|287.36782.peg.1577			twitching motility protein PilJ	0.999	0.999	bi (<->)	287.36781.con.0005	1476	682	fig|287.36781.peg.1476			twitching motility protein PilJ	1	0.999	bi (<->)	287.36780.con.0061	5920	682	fig|287.36780.peg.5920			twitching motility protein PilJ	0.999	0.999	bi (<->)	287.36779.con.0006	3069	682	fig|287.36779.peg.3069			twitching motility protein PilJ
ASJY01000079	499	291	fig|208964.77.peg.499			PLF_286_00002052	PGF_08449066	Chemotaxis protein methyltransferase CheR (EC 2.1.1.80)	4559	5434	+	bi (<->)	287.36782.con.0004	1576	291	fig|287.36782.peg.1576			Chemotaxis protein methyltransferase CheR (EC 2.1.1.80)	0.993	0.997	bi (<->)	287.36781.con.0005	1475	291	fig|287.36781.peg.1475			Chemotaxis protein methyltransferase CheR (EC 2.1.1.80)	1	0.997	bi (<->)	287.36780.con.0061	5921	291	fig|287.36780.peg.5921			Chemotaxis protein methyltransferase CheR (EC 2.1.1.80)	0.997	0.997	bi (<->)	287.36779.con.0006	3070	291	fig|287.36779.peg.3070			Chemotaxis protein methyltransferase CheR (EC 2.1.1.80)
ASJY01000079	500	811	fig|208964.77.peg.500			PLF_286_00001664	PGF_00412867	still frameshift probable component of chemotactic signal transduction system	5446	7881	+	bi (<->)	287.36782.con.0004	1575	2476	fig|287.36782.peg.1575			still frameshift probable component of chemotactic signal transduction system	0.992	0.319	bi (<->)	287.36781.con.0005	1474	2472	fig|287.36781.peg.1474			still frameshift probable component of chemotactic signal transduction system	0.997	0.319	bi (<->)	287.36780.con.0061	5922	2476	fig|287.36780.peg.5922			still frameshift probable component of chemotactic signal transduction system	0.991	0.319	bi (<->)	287.36779.con.0006	3071	2472	fig|287.36779.peg.3071			still frameshift probable component of chemotactic signal transduction system
ASJY01000079	501	185	fig|208964.77.peg.501			PLF_286_00001664	PGF_00412867	still frameshift probable component of chemotactic signal transduction system	7868	8422	+
ASJY01000080	502	793	fig|208964.77.peg.502			PLF_286_00001664	PGF_00412867	still frameshift probable component of chemotactic signal transduction system	3	2384	+
ASJY01000081	503	617	fig|208964.77.peg.503			PLF_286_00001664	PGF_00412867	still frameshift probable component of chemotactic signal transduction system	1	1854	+
ASJY01000081	504	148	fig|208964.77.peg.504			PLF_286_00001873	PGF_00417580	Chemotaxis response regulator protein-glutamate methylesterase CheB (EC 3.1.1.61)	1847	2290	+	uni (->)	287.36782.con.0004	1574	343	fig|287.36782.peg.1574			Chemotaxis response regulator protein-glutamate methylesterase CheB (EC 3.1.1.61)	0.993	0.429	uni (->)	287.36781.con.0005	1473	343	fig|287.36781.peg.1473			Chemotaxis response regulator protein-glutamate methylesterase CheB (EC 3.1.1.61)	0.993	0.429	uni (->)	287.36780.con.0061	5923	343	fig|287.36780.peg.5923			Chemotaxis response regulator protein-glutamate methylesterase CheB (EC 3.1.1.61)	0.986	0.429	uni (->)	287.36779.con.0006	3072	343	fig|287.36779.peg.3072			Chemotaxis response regulator protein-glutamate methylesterase CheB (EC 3.1.1.61)
ASJY01000082	505	183	fig|208964.77.peg.505			PLF_286_00001873	PGF_00417580	Chemotaxis response regulator protein-glutamate methylesterase CheB (EC 3.1.1.61)	2	553	+	bi (<->)	287.36782.con.0004	1574	343	fig|287.36782.peg.1574			Chemotaxis response regulator protein-glutamate methylesterase CheB (EC 3.1.1.61)	0.995	0.531	bi (<->)	287.36781.con.0005	1473	343	fig|287.36781.peg.1473			Chemotaxis response regulator protein-glutamate methylesterase CheB (EC 3.1.1.61)	0.995	0.531	bi (<->)	287.36780.con.0061	5923	343	fig|287.36780.peg.5923			Chemotaxis response regulator protein-glutamate methylesterase CheB (EC 3.1.1.61)	0.995	0.531	bi (<->)	287.36779.con.0006	3072	343	fig|287.36779.peg.3072			Chemotaxis response regulator protein-glutamate methylesterase CheB (EC 3.1.1.61)
ASJY01000082	506	168	fig|208964.77.peg.506			PLF_286_00003367	PGF_00404127	probable chemotaxis protein	550	1056	+	bi (<->)	287.36782.con.0004	1573	168	fig|287.36782.peg.1573			probable chemotaxis protein	0.982	0.994	bi (<->)	287.36781.con.0005	1472	168	fig|287.36781.peg.1472			probable chemotaxis protein	0.988	0.994	bi (<->)	287.36780.con.0061	5924	168	fig|287.36780.peg.5924			probable chemotaxis protein	0.982	0.994	bi (<->)	287.36779.con.0006	3073	168	fig|287.36779.peg.3073			probable chemotaxis protein
ASJY01000082	507	138	fig|208964.77.peg.507			PLF_286_00281704	PGF_01671660	Transcriptional regulator, AraC family	1064	1477	+	bi (<->)	287.36782.con.0004	1572	264	fig|287.36782.peg.1572			Transcriptional regulator, AraC family	1	0.519	bi (<->)	287.36781.con.0005	1471	264	fig|287.36781.peg.1471			Transcriptional regulator, AraC family	1	0.519	bi (<->)	287.36780.con.0061	5925	264	fig|287.36780.peg.5925			Transcriptional regulator, AraC family	0.993	0.519	bi (<->)	287.36779.con.0006	3074	264	fig|287.36779.peg.3074			Transcriptional regulator, AraC family
ASJY01000083	508	102	fig|208964.77.peg.508			PLF_286_00281704	PGF_01671660	Transcriptional regulator, AraC family	1	309	+	uni (->)	287.36782.con.0004	1572	264	fig|287.36782.peg.1572			Transcriptional regulator, AraC family	1	0.383	uni (->)	287.36781.con.0005	1471	264	fig|287.36781.peg.1471			Transcriptional regulator, AraC family	0.99	0.383	uni (->)	287.36780.con.0061	5925	264	fig|287.36780.peg.5925			Transcriptional regulator, AraC family	1	0.383	uni (->)	287.36779.con.0006	3074	264	fig|287.36779.peg.3074			Transcriptional regulator, AraC family
ASJY01000083	509	203	fig|208964.77.peg.509			PLF_286_00003097	PGF_00404126	probable chemotaxis protein	385	996	+	bi (<->)	287.36782.con.0004	1571	203	fig|287.36782.peg.1571			probable chemotaxis protein	0.995	0.995	bi (<->)	287.36781.con.0005	1470	203	fig|287.36781.peg.1470			probable chemotaxis protein	0.995	0.995	bi (<->)	287.36780.con.0061	5926	203	fig|287.36780.peg.5926			probable chemotaxis protein	1	0.995	bi (<->)	287.36779.con.0006	3075	203	fig|287.36779.peg.3075			probable chemotaxis protein
ASJY01000083	510	323	fig|208964.77.peg.510			PLF_286_00004113	PGF_10371091	hypothetical protein	1004	1975	-	bi (<->)	287.36782.con.0004	1570	457	fig|287.36782.peg.1570			hypothetical protein	0.994	0.705	bi (<->)	287.36781.con.0005	1469	457	fig|287.36781.peg.1469			hypothetical protein	0.997	0.705	bi (<->)	287.36780.con.0061	5927	457	fig|287.36780.peg.5927			hypothetical protein	0.991	0.705	bi (<->)	287.36779.con.0006	3076	457	fig|287.36779.peg.3076			hypothetical protein
ASJY01000084	511	75	fig|208964.77.peg.511			PLF_286_00004113	PGF_10371091	hypothetical protein	3	227	-
ASJY01000084	512	240	fig|208964.77.peg.512			PLF_286_00000727	PGF_10233208	16S rRNA (uracil(1498)-N(3))-methyltransferase (EC 2.1.1.193)	304	1026	-	bi (<->)	287.36782.con.0004	1569	240	fig|287.36782.peg.1569			16S rRNA (uracil(1498)-N(3))-methyltransferase (EC 2.1.1.193)	0.983	0.996	bi (<->)	287.36781.con.0005	1468	240	fig|287.36781.peg.1468			16S rRNA (uracil(1498)-N(3))-methyltransferase (EC 2.1.1.193)	1	0.996	bi (<->)	287.36780.con.0061	5928	240	fig|287.36780.peg.5928			16S rRNA (uracil(1498)-N(3))-methyltransferase (EC 2.1.1.193)	0.975	0.996	bi (<->)	287.36779.con.0006	3077	240	fig|287.36779.peg.3077			16S rRNA (uracil(1498)-N(3))-methyltransferase (EC 2.1.1.193)
ASJY01000084	513	467	fig|208964.77.peg.513			PLF_286_00000259	PGF_05255412	Adenosylmethionine-8-amino-7-oxononanoate aminotransferase (EC 2.6.1.62)	1119	2522	-	bi (<->)	287.36782.con.0004	1568	467	fig|287.36782.peg.1568			Adenosylmethionine-8-amino-7-oxononanoate aminotransferase (EC 2.6.1.62)	1	0.998	bi (<->)	287.36781.con.0005	1467	467	fig|287.36781.peg.1467			Adenosylmethionine-8-amino-7-oxononanoate aminotransferase (EC 2.6.1.62)	0.994	0.998	bi (<->)	287.36780.con.0061	5929	467	fig|287.36780.peg.5929			Adenosylmethionine-8-amino-7-oxononanoate aminotransferase (EC 2.6.1.62)	0.998	0.998	bi (<->)	287.36779.con.0006	3078	467	fig|287.36779.peg.3078			Adenosylmethionine-8-amino-7-oxononanoate aminotransferase (EC 2.6.1.62)
ASJY01000084	514	44	fig|208964.77.peg.514			PLF_286_00005381	PGF_02996863	hypothetical protein	2571	2705	+	bi (<->)	287.36782.con.0004	1567	40	fig|287.36782.peg.1567			FIG00960086: hypothetical protein	1	0.95	bi (<->)	287.36781.con.0005	1466	44	fig|287.36781.peg.1466			FIG00960086: hypothetical protein	1	0.977											bi (<->)	287.36779.con.0006	3079	44	fig|287.36779.peg.3079			FIG00960086: hypothetical protein
ASJY01000084	515	496	fig|208964.77.peg.515			PLF_286_00002960	PGF_00051113	Amine oxidase [flavin-containing] A (EC 1.4.3.4)	2696	4186	+	bi (<->)	287.36782.con.0004	1566	496	fig|287.36782.peg.1566			Amine oxidase [flavin-containing] A (EC 1.4.3.4)	0.998	0.998	bi (<->)	287.36781.con.0005	1465	496	fig|287.36781.peg.1465			Amine oxidase [flavin-containing] A (EC 1.4.3.4)	1	0.998	bi (<->)	287.36780.con.0011	1860	496	fig|287.36780.peg.1860			Amine oxidase [flavin-containing] A (EC 1.4.3.4)	0.998	0.998	bi (<->)	287.36779.con.0006	3080	496	fig|287.36779.peg.3080			Amine oxidase [flavin-containing] A (EC 1.4.3.4)
ASJY01000084	516	189	fig|208964.77.peg.516			PLF_286_00003377	PGF_07669399	Cytochrome b561 homolog 2	4367	4936	+	bi (<->)	287.36782.con.0004	1565	189	fig|287.36782.peg.1565			Cytochrome b561 homolog 2	0.995	0.995	bi (<->)	287.36781.con.0005	1464	189	fig|287.36781.peg.1464			Cytochrome b561 homolog 2	1	0.995	bi (<->)	287.36780.con.0011	1861	189	fig|287.36780.peg.1861			Cytochrome b561 homolog 2	1	0.995	bi (<->)	287.36779.con.0006	3081	189	fig|287.36779.peg.3081			Cytochrome b561 homolog 2
ASJY01000084	517	191	fig|208964.77.peg.517			PLF_286_00301494	PGF_03232407	Protein yceI precursor	4948	5523	+	bi (<->)	287.36782.con.0004	1564	191	fig|287.36782.peg.1564			Protein yceI precursor	1	0.995	bi (<->)	287.36781.con.0005	1463	191	fig|287.36781.peg.1463			Protein yceI precursor	1	0.995	bi (<->)	287.36780.con.0011	1862	191	fig|287.36780.peg.1862			Protein yceI precursor	1	0.995	bi (<->)	287.36779.con.0006	3082	191	fig|287.36779.peg.3082			Protein yceI precursor
ASJY01000084	518	147	fig|208964.77.peg.518			PLF_286_00005349	PGF_02978896	Multidrug resistance operon repressor MexR, MarR family	5592	6035	-	bi (<->)	287.36782.con.0004	1563	147	fig|287.36782.peg.1563			Multidrug resistance operon repressor MexR, MarR family	0.993	0.993	bi (<->)	287.36781.con.0005	1462	147	fig|287.36781.peg.1462			Multidrug resistance operon repressor MexR, MarR family	0.993	0.993	bi (<->)	287.36780.con.0011	1863	147	fig|287.36780.peg.1863			Multidrug resistance operon repressor MexR, MarR family	0.986	0.993	bi (<->)	287.36779.con.0006	3083	147	fig|287.36779.peg.3083			Multidrug resistance operon repressor MexR, MarR family
ASJY01000084	519	383	fig|208964.77.peg.519			PLF_286_00002936	PGF_00023110	Multidrug efflux system, membrane fusion component => MexA of MexAB-OprM	6310	7461	+	bi (<->)	287.36782.con.0004	1562	383	fig|287.36782.peg.1562			Multidrug efflux system, membrane fusion component => MexA of MexAB-OprM	1	0.997	bi (<->)	287.36781.con.0005	1461	383	fig|287.36781.peg.1461			Multidrug efflux system, membrane fusion component => MexA of MexAB-OprM	1	0.997	bi (<->)	287.36780.con.0011	1864	383	fig|287.36780.peg.1864			Multidrug efflux system, membrane fusion component => MexA of MexAB-OprM	1	0.997	bi (<->)	287.36779.con.0006	3084	383	fig|287.36779.peg.3084			Multidrug efflux system, membrane fusion component => MexA of MexAB-OprM
ASJY01000084	520	1046	fig|208964.77.peg.520			PLF_286_00001884	PGF_00023107	Multidrug efflux system, inner membrane proton/drug antiporter (RND type) => MexB of MexAB-OprM	7477	10617	+	bi (<->)	287.36782.con.0004	1561	1046	fig|287.36782.peg.1561			Multidrug efflux system, inner membrane proton/drug antiporter (RND type) => MexB of MexAB-OprM	0.998	0.999	bi (<->)	287.36781.con.0005	1460	1046	fig|287.36781.peg.1460			Multidrug efflux system, inner membrane proton/drug antiporter (RND type) => MexB of MexAB-OprM	1	0.999	bi (<->)	287.36780.con.0011	1865	1046	fig|287.36780.peg.1865			Multidrug efflux system, inner membrane proton/drug antiporter (RND type) => MexB of MexAB-OprM	1	0.999	bi (<->)	287.36779.con.0006	3085	1046	fig|287.36779.peg.3085			Multidrug efflux system, inner membrane proton/drug antiporter (RND type) => MexB of MexAB-OprM
ASJY01000084	521	485	fig|208964.77.peg.521			PLF_286_00004319	PGF_00023115	Multidrug efflux system, outer membrane factor lipoprotein => OprM of MexAB-OprM	10619	12076	+	bi (<->)	287.36782.con.0004	1560	485	fig|287.36782.peg.1560			Multidrug efflux system, outer membrane factor lipoprotein => OprM of MexAB-OprM	1	0.998	bi (<->)	287.36781.con.0005	1459	485	fig|287.36781.peg.1459			Multidrug efflux system, outer membrane factor lipoprotein => OprM of MexAB-OprM	1	0.998	bi (<->)	287.36780.con.0011	1866	485	fig|287.36780.peg.1866			Multidrug efflux system, outer membrane factor lipoprotein => OprM of MexAB-OprM	1	0.998	bi (<->)	287.36779.con.0006	3086	485	fig|287.36779.peg.3086			Multidrug efflux system, outer membrane factor lipoprotein => OprM of MexAB-OprM
ASJY01000084	522	82	fig|208964.77.peg.522			PLF_286_00062747	PGF_10430960	ATP-dependent RNA helicase RhlE (EC 3.6.4.13)	12172	12420	-
ASJY01000085	523	531	fig|208964.77.peg.523			PLF_286_00101241	PGF_10430960	ATP-dependent RNA helicase RhlE (EC 3.6.4.13)	1	1593	-	bi (<->)	287.36782.con.0004	1559	639	fig|287.36782.peg.1559			ATP-dependent RNA helicase RhlE (EC 3.6.4.13)	0.998	0.825	bi (<->)	287.36781.con.0005	1458	639	fig|287.36781.peg.1458			ATP-dependent RNA helicase RhlE (EC 3.6.4.13)	0.998	0.825	bi (<->)	287.36780.con.0011	1867	639	fig|287.36780.peg.1867			ATP-dependent RNA helicase RhlE (EC 3.6.4.13)	1	0.825	bi (<->)	287.36779.con.0006	3087	637	fig|287.36779.peg.3087			ATP-dependent RNA helicase RhlE (EC 3.6.4.13)
ASJY01000086	524	356	fig|208964.77.peg.524			PLF_286_00001888	PGF_08225224	hypothetical protein	35	1105	-	bi (<->)	287.36782.con.0004	1558	356	fig|287.36782.peg.1558			hypothetical protein	0.997	0.997	bi (<->)	287.36781.con.0005	1457	356	fig|287.36781.peg.1457			hypothetical protein	0.997	0.997	bi (<->)	287.36780.con.0011	1868	356	fig|287.36780.peg.1868			hypothetical protein	0.997	0.997	bi (<->)	287.36779.con.0006	3088	356	fig|287.36779.peg.3088			hypothetical protein
ASJY01000086	525	290	fig|208964.77.peg.525			PLF_286_00000464	PGF_04775373	5,10-methylenetetrahydrofolate reductase (EC 1.5.1.20)	1175	2047	-	bi (<->)	287.36782.con.0004	1557	290	fig|287.36782.peg.1557			5,10-methylenetetrahydrofolate reductase (EC 1.5.1.20)	0.997	0.997	bi (<->)	287.36781.con.0005	1456	290	fig|287.36781.peg.1456			5,10-methylenetetrahydrofolate reductase (EC 1.5.1.20)	1	0.997	bi (<->)	287.36780.con.0011	1869	290	fig|287.36780.peg.1869			5,10-methylenetetrahydrofolate reductase (EC 1.5.1.20)	1	0.997	bi (<->)	287.36779.con.0006	3089	290	fig|287.36779.peg.3089			5,10-methylenetetrahydrofolate reductase (EC 1.5.1.20)
ASJY01000086	526	179	fig|208964.77.peg.526			PLF_286_00004639	PGF_00010345	Guanosine polyphosphate pyrophosphohydrolases/synthetases	2090	2629	-	bi (<->)	287.36782.con.0004	1556	179	fig|287.36782.peg.1556			Guanosine polyphosphate pyrophosphohydrolases/synthetases	0.994	0.994	bi (<->)	287.36781.con.0005	1455	179	fig|287.36781.peg.1455			Guanosine polyphosphate pyrophosphohydrolases/synthetases	0.994	0.994	bi (<->)	287.36780.con.0011	1870	179	fig|287.36780.peg.1870			Guanosine polyphosphate pyrophosphohydrolases/synthetases	0.989	0.994	bi (<->)	287.36779.con.0006	3090	179	fig|287.36779.peg.3090			Guanosine polyphosphate pyrophosphohydrolases/synthetases
ASJY01000086	527	469	fig|208964.77.peg.527			PLF_286_00000687	PGF_02064356	Adenosylhomocysteinase (EC 3.3.1.1)	2685	4094	-	bi (<->)	287.36782.con.0004	1555	469	fig|287.36782.peg.1555			Adenosylhomocysteinase (EC 3.3.1.1)	0.998	0.998	bi (<->)	287.36781.con.0005	1454	469	fig|287.36781.peg.1454			Adenosylhomocysteinase (EC 3.3.1.1)	1	0.998	bi (<->)	287.36780.con.0011	1871	469	fig|287.36780.peg.1871			Adenosylhomocysteinase (EC 3.3.1.1)	0.998	0.998	bi (<->)	287.36779.con.0006	3091	469	fig|287.36779.peg.3091			Adenosylhomocysteinase (EC 3.3.1.1)
ASJY01000086	528	156	fig|208964.77.peg.528			PLF_286_00005104	PGF_10514107	hypothetical protein	4401	4868	+	bi (<->)	287.36782.con.0004	1553	138	fig|287.36782.peg.1553			hypothetical protein	0.971	0.986	bi (<->)	287.36781.con.0005	1452	138	fig|287.36781.peg.1452			hypothetical protein	0.978	0.986	bi (<->)	287.36780.con.0011	1873	138	fig|287.36780.peg.1873			hypothetical protein	0.964	0.986	bi (<->)	287.36779.con.0006	3093	138	fig|287.36779.peg.3093			hypothetical protein
ASJY01000087	529	654	fig|208964.77.peg.529			PLF_286_00002569	PGF_10321419	Outer membrane vitamin B12 receptor BtuB	2	1966	+	bi (<->)	287.36782.con.0004	1552	730	fig|287.36782.peg.1552			Outer membrane vitamin B12 receptor BtuB	0.989	0.895	bi (<->)	287.36781.con.0005	1451	730	fig|287.36781.peg.1451			Outer membrane vitamin B12 receptor BtuB	0.989	0.895	bi (<->)	287.36780.con.0011	1874	730	fig|287.36780.peg.1874			Outer membrane vitamin B12 receptor BtuB	0.988	0.895	bi (<->)	287.36779.con.0006	3094	730	fig|287.36779.peg.3094			Outer membrane vitamin B12 receptor BtuB
ASJY01000087	530	444	fig|208964.77.peg.530			PLF_286_00002234	PGF_03741433	Optional hypothetical component of the B12 transporter BtuN	1977	3311	+	bi (<->)	287.36782.con.0004	1551	492	fig|287.36782.peg.1551			Optional hypothetical component of the B12 transporter BtuN	0.944	0.646	bi (<->)	287.36781.con.0005	1450	492	fig|287.36781.peg.1450			Optional hypothetical component of the B12 transporter BtuN	0.941	0.646	bi (<->)	287.36780.con.0011	1875	492	fig|287.36780.peg.1875			Optional hypothetical component of the B12 transporter BtuN	0.944	0.646	bi (<->)	287.36779.con.0006	3095	492	fig|287.36779.peg.3095			Optional hypothetical component of the B12 transporter BtuN
ASJY01000087	531	50	fig|208964.77.peg.531			PLF_286_00002234	PGF_03741433	Optional hypothetical component of the B12 transporter BtuN	3304	3456	+
ASJY01000087	532	206	fig|208964.77.peg.532			PLF_286_00001627	PGF_02237971	Transcriptional regulator of pyrimidine catabolism (TetR family)	3541	4161	+	bi (<->)	287.36782.con.0004	1550	206	fig|287.36782.peg.1550			Transcriptional regulator of pyrimidine catabolism (TetR family)	1	0.995	bi (<->)	287.36781.con.0005	1449	206	fig|287.36781.peg.1449			Transcriptional regulator of pyrimidine catabolism (TetR family)	1	0.995	bi (<->)	287.36780.con.0011	1876	206	fig|287.36780.peg.1876			Transcriptional regulator of pyrimidine catabolism (TetR family)	1	0.995	bi (<->)	287.36779.con.0006	3096	206	fig|287.36779.peg.3096			Transcriptional regulator of pyrimidine catabolism (TetR family)
ASJY01000087	533	423	fig|208964.77.peg.533			PLF_286_00004162	PGF_01078020	Cytosine deaminase (EC 3.5.4.1)	4198	5469	-	bi (<->)	287.36782.con.0004	1549	423	fig|287.36782.peg.1549			Cytosine deaminase (EC 3.5.4.1)	1	0.998	bi (<->)	287.36781.con.0005	1448	423	fig|287.36781.peg.1448			Cytosine deaminase (EC 3.5.4.1)	1	0.998	bi (<->)	287.36780.con.0011	1877	423	fig|287.36780.peg.1877			Cytosine deaminase (EC 3.5.4.1)	1	0.998	bi (<->)	287.36779.con.0006	3097	423	fig|287.36779.peg.3097			Cytosine deaminase (EC 3.5.4.1)
ASJY01000087	534	416	fig|208964.77.peg.534			PLF_286_00004064	PGF_00420694	Cytosine permease	5459	6709	-	bi (<->)	287.36782.con.0004	1548	416	fig|287.36782.peg.1548			Cytosine permease	1	0.998	bi (<->)	287.36781.con.0005	1447	416	fig|287.36781.peg.1447			Cytosine permease	0.995	0.998	bi (<->)	287.36780.con.0011	1878	416	fig|287.36780.peg.1878			Cytosine permease	1	0.998	bi (<->)	287.36779.con.0006	3098	416	fig|287.36779.peg.3098			Cytosine permease
ASJY01000088	535	405	fig|208964.77.peg.535			PLF_286_00001504	PGF_00024414	NAD-dependent dihydropyrimidine dehydrogenase subunit PreA (EC 1.3.1.1)	2	1216	-	bi (<->)	287.36782.con.0004	1547	424	fig|287.36782.peg.1547			NAD-dependent dihydropyrimidine dehydrogenase subunit PreA (EC 1.3.1.1)	0.995	0.939	bi (<->)	287.36781.con.0005	1446	424	fig|287.36781.peg.1446			NAD-dependent dihydropyrimidine dehydrogenase subunit PreA (EC 1.3.1.1)	0.995	0.939	bi (<->)	287.36780.con.0011	1879	424	fig|287.36780.peg.1879			NAD-dependent dihydropyrimidine dehydrogenase subunit PreA (EC 1.3.1.1)	0.997	0.939	bi (<->)	287.36779.con.0006	3099	424	fig|287.36779.peg.3099			NAD-dependent dihydropyrimidine dehydrogenase subunit PreA (EC 1.3.1.1)
ASJY01000088	536	455	fig|208964.77.peg.536			PLF_286_00001510	PGF_00024415	NAD-dependent dihydropyrimidine dehydrogenase subunit PreT (EC 1.3.1.1)	1216	2583	-	bi (<->)	287.36782.con.0004	1546	455	fig|287.36782.peg.1546			NAD-dependent dihydropyrimidine dehydrogenase subunit PreT (EC 1.3.1.1)	0.998	0.998	bi (<->)	287.36781.con.0005	1445	455	fig|287.36781.peg.1445			NAD-dependent dihydropyrimidine dehydrogenase subunit PreT (EC 1.3.1.1)	0.993	0.998	bi (<->)	287.36780.con.0011	1880	455	fig|287.36780.peg.1880			NAD-dependent dihydropyrimidine dehydrogenase subunit PreT (EC 1.3.1.1)	0.991	0.998	bi (<->)	287.36779.con.0006	3100	455	fig|287.36779.peg.3100			NAD-dependent dihydropyrimidine dehydrogenase subunit PreT (EC 1.3.1.1)
ASJY01000088	537	479	fig|208964.77.peg.537			PLF_286_00001507	PGF_06686458	Dihydropyrimidinase (EC 3.5.2.2) @ D-hydantoinase (EC 3.5.2.2)	2678	4117	-	bi (<->)	287.36782.con.0004	1545	479	fig|287.36782.peg.1545			Dihydropyrimidinase (EC 3.5.2.2) @ D-hydantoinase (EC 3.5.2.2)	1	0.998	bi (<->)	287.36781.con.0005	1444	479	fig|287.36781.peg.1444			Dihydropyrimidinase (EC 3.5.2.2) @ D-hydantoinase (EC 3.5.2.2)	1	0.998	bi (<->)	287.36780.con.0011	1881	479	fig|287.36780.peg.1881			Dihydropyrimidinase (EC 3.5.2.2) @ D-hydantoinase (EC 3.5.2.2)	1	0.998	bi (<->)	287.36779.con.0006	3101	479	fig|287.36779.peg.3101			Dihydropyrimidinase (EC 3.5.2.2) @ D-hydantoinase (EC 3.5.2.2)
ASJY01000088	538	51	fig|208964.77.peg.538			PLF_286_00005537	PGF_05928608	hypothetical protein	4079	4234	+
ASJY01000088	539	38	fig|208964.77.peg.539			PLF_286_00021857	PGF_00345475	hypothetical protein	4224	4340	-	bi (<->)	287.36782.con.0004	1544	38	fig|287.36782.peg.1544			hypothetical protein	1	0.974	bi (<->)	287.36781.con.0005	1443	38	fig|287.36781.peg.1443			hypothetical protein	0.974	0.974	bi (<->)	287.36780.con.0011	1882	38	fig|287.36780.peg.1882			hypothetical protein	1	0.974	bi (<->)	287.36779.con.0006	3102	38	fig|287.36779.peg.3102			hypothetical protein
ASJY01000088	540	42	fig|208964.77.peg.540			PLF_286_00005423	PGF_07975923	hypothetical protein	4562	4690	-	bi (<->)	287.36782.con.0004	1543	42	fig|287.36782.peg.1543			amino acid permease family protein	0.976	0.976	bi (<->)	287.36781.con.0005	1442	42	fig|287.36781.peg.1442			amino acid permease family protein	0.976	0.976	bi (<->)	287.36780.con.0011	1883	42	fig|287.36780.peg.1883			amino acid permease family protein	0.976	0.976	bi (<->)	287.36779.con.0006	3103	42	fig|287.36779.peg.3103			amino acid permease family protein
ASJY01000088	541	496	fig|208964.77.peg.541			PLF_286_00001514	PGF_00577820	Cytosine/purine/uracil/thiamine/allantoin permease family protein	4733	6223	+	bi (<->)	287.36782.con.0004	1542	496	fig|287.36782.peg.1542			Cytosine/purine/uracil/thiamine/allantoin permease family protein	1	0.998	bi (<->)	287.36781.con.0005	1441	496	fig|287.36781.peg.1441			Cytosine/purine/uracil/thiamine/allantoin permease family protein	1	0.998	bi (<->)	287.36780.con.0011	1884	496	fig|287.36780.peg.1884			Cytosine/purine/uracil/thiamine/allantoin permease family protein	1	0.998	bi (<->)	287.36779.con.0006	3104	496	fig|287.36779.peg.3104			Cytosine/purine/uracil/thiamine/allantoin permease family protein
ASJY01000088	542	427	fig|208964.77.peg.542			PLF_286_00001412	PGF_03226829	Beta-ureidopropionase (EC 3.5.1.6)	6282	7565	+	bi (<->)	287.36782.con.0004	1541	427	fig|287.36782.peg.1541			Beta-ureidopropionase (EC 3.5.1.6)	0.998	0.998	bi (<->)	287.36781.con.0005	1440	427	fig|287.36781.peg.1440			Beta-ureidopropionase (EC 3.5.1.6)	1	0.998	bi (<->)	287.36780.con.0011	1885	427	fig|287.36780.peg.1885			Beta-ureidopropionase (EC 3.5.1.6)	1	0.998	bi (<->)	287.36779.con.0006	3105	427	fig|287.36779.peg.3105			Beta-ureidopropionase (EC 3.5.1.6)
ASJY01000089	543	116	fig|208964.77.peg.543			PLF_286_00085415	PGF_01000105	Mobile element protein	2	349	-											uni (->)	287.36781.con.0067	5949	338	fig|287.36781.peg.5949			Mobile element protein	1	0.34
ASJY01000089	544	407	fig|208964.77.peg.544			PLF_286_00001127	PGF_00065276	Uncharacterized protein PA0446	605	1828	-	bi (<->)	287.36782.con.0004	1540	407	fig|287.36782.peg.1540			Uncharacterized protein PA0446	0.998	0.998	bi (<->)	287.36781.con.0005	1439	407	fig|287.36781.peg.1439			Uncharacterized protein PA0446	1	0.998	bi (<->)	287.36780.con.0011	1886	407	fig|287.36780.peg.1886			Uncharacterized protein PA0446	1	0.998	bi (<->)	287.36779.con.0006	3106	407	fig|287.36779.peg.3106			Uncharacterized protein PA0446
ASJY01000089	545	393	fig|208964.77.peg.545			PLF_286_00000748	PGF_00008393	Glutaryl-CoA dehydrogenase (EC 1.3.8.6)	1948	3129	-	bi (<->)	287.36782.con.0004	1539	393	fig|287.36782.peg.1539			Glutaryl-CoA dehydrogenase (EC 1.3.8.6)	1	0.997	bi (<->)	287.36781.con.0005	1438	393	fig|287.36781.peg.1438			Glutaryl-CoA dehydrogenase (EC 1.3.8.6)	1	0.997	bi (<->)	287.36780.con.0011	1887	393	fig|287.36780.peg.1887			Glutaryl-CoA dehydrogenase (EC 1.3.8.6)	1	0.997	bi (<->)	287.36779.con.0006	3107	393	fig|287.36779.peg.3107			Glutaryl-CoA dehydrogenase (EC 1.3.8.6)
ASJY01000089	546	302	fig|208964.77.peg.546			PLF_286_00045535	PGF_07987589	Transcriptional regulator, LysR family	3350	4258	+	bi (<->)	287.36782.con.0004	1538	302	fig|287.36782.peg.1538			Transcriptional regulator, LysR family	0.997	0.997	bi (<->)	287.36781.con.0005	1437	302	fig|287.36781.peg.1437			Transcriptional regulator, LysR family	0.997	0.997	bi (<->)	287.36780.con.0011	1888	302	fig|287.36780.peg.1888			Transcriptional regulator, LysR family	0.997	0.997	bi (<->)	287.36779.con.0006	3108	302	fig|287.36779.peg.3108			Transcriptional regulator, LysR family
ASJY01000089	547	134	fig|208964.77.peg.547			PLF_286_00001195	PGF_00070417	cytosolic long-chain acyl-CoA thioester hydrolase family protein	4411	4815	+	bi (<->)	287.36782.con.0004	1537	134	fig|287.36782.peg.1537			cytosolic long-chain acyl-CoA thioester hydrolase family protein	1	0.993	bi (<->)	287.36781.con.0005	1436	134	fig|287.36781.peg.1436			cytosolic long-chain acyl-CoA thioester hydrolase family protein	1	0.993	bi (<->)	287.36780.con.0011	1889	134	fig|287.36780.peg.1889			cytosolic long-chain acyl-CoA thioester hydrolase family protein	1	0.993	bi (<->)	287.36779.con.0006	3109	134	fig|287.36779.peg.3109			cytosolic long-chain acyl-CoA thioester hydrolase family protein
ASJY01000089	548	540	fig|208964.77.peg.548			PLF_286_00001285	PGF_00017613	Low-affinity inorganic phosphate transporter	4858	6480	-	bi (<->)	287.36782.con.0004	1536	540	fig|287.36782.peg.1536			Low-affinity inorganic phosphate transporter	0.987	0.998	bi (<->)	287.36781.con.0005	1435	540	fig|287.36781.peg.1435			Low-affinity inorganic phosphate transporter	0.983	0.998	bi (<->)	287.36780.con.0011	1890	540	fig|287.36780.peg.1890			Low-affinity inorganic phosphate transporter	0.994	0.998	bi (<->)	287.36779.con.0006	3110	540	fig|287.36779.peg.3110			Low-affinity inorganic phosphate transporter
ASJY01000090	549	163	fig|208964.77.peg.549			PLF_286_00002115	PGF_00042020	Putative membrane-bound ClpP-class protease associated with aq_911	2	490	+	uni (->)	287.36782.con.0004	1535	443	fig|287.36782.peg.1535			Putative membrane-bound ClpP-class protease associated with aq_911	0.988	0.366	uni (->)	287.36781.con.0005	1434	443	fig|287.36781.peg.1434			Putative membrane-bound ClpP-class protease associated with aq_911	0.982	0.366	uni (->)	287.36780.con.0011	1891	443	fig|287.36780.peg.1891			Putative membrane-bound ClpP-class protease associated with aq_911	0.982	0.366	uni (->)	287.36779.con.0006	3111	443	fig|287.36779.peg.3111			Putative membrane-bound ClpP-class protease associated with aq_911
ASJY01000091	550	192	fig|208964.77.peg.550			PLF_286_00002115	PGF_00042020	Putative membrane-bound ClpP-class protease associated with aq_911	2	580	+	bi (<->)	287.36782.con.0004	1535	443	fig|287.36782.peg.1535			Putative membrane-bound ClpP-class protease associated with aq_911	1	0.431	bi (<->)	287.36781.con.0005	1434	443	fig|287.36781.peg.1434			Putative membrane-bound ClpP-class protease associated with aq_911	1	0.431	bi (<->)	287.36780.con.0011	1891	443	fig|287.36780.peg.1891			Putative membrane-bound ClpP-class protease associated with aq_911	0.995	0.431	bi (<->)	287.36779.con.0006	3111	443	fig|287.36779.peg.3111			Putative membrane-bound ClpP-class protease associated with aq_911
ASJY01000091	551	263	fig|208964.77.peg.551			PLF_286_00001546	PGF_00044198	Putative stomatin/prohibitin-family membrane protease subunit aq_911	580	1371	+	bi (<->)	287.36782.con.0004	1534	263	fig|287.36782.peg.1534			Putative stomatin/prohibitin-family membrane protease subunit aq_911	0.996	0.996	bi (<->)	287.36781.con.0005	1433	263	fig|287.36781.peg.1433			Putative stomatin/prohibitin-family membrane protease subunit aq_911	1	0.996	bi (<->)	287.36780.con.0011	1892	263	fig|287.36780.peg.1892			Putative stomatin/prohibitin-family membrane protease subunit aq_911	1	0.996	bi (<->)	287.36779.con.0006	3112	263	fig|287.36779.peg.3112			Putative stomatin/prohibitin-family membrane protease subunit aq_911
ASJY01000091	552	243	fig|208964.77.peg.552			PLF_286_00027157	PGF_08964051	ABC-type amino acid transport/signal transduction system, periplasmic component/domain	1479	2210	+	bi (<->)	287.36782.con.0004	1533	243	fig|287.36782.peg.1533			ABC-type amino acid transport/signal transduction system, periplasmic component/domain	0.996	0.996	bi (<->)	287.36781.con.0005	1432	243	fig|287.36781.peg.1432			ABC-type amino acid transport/signal transduction system, periplasmic component/domain	0.996	0.996	bi (<->)	287.36780.con.0011	1893	243	fig|287.36780.peg.1893			ABC-type amino acid transport/signal transduction system, periplasmic component/domain	0.996	0.996	bi (<->)	287.36779.con.0006	3113	243	fig|287.36779.peg.3113			ABC-type amino acid transport/signal transduction system, periplasmic component/domain
ASJY01000091	553	733	fig|208964.77.peg.553			PLF_286_00001782	PGF_08225224	hypothetical protein	2207	4408	-	bi (<->)	287.36782.con.0004	1532	733	fig|287.36782.peg.1532			hypothetical protein	0.997	0.999	bi (<->)	287.36781.con.0005	1431	733	fig|287.36781.peg.1431			hypothetical protein	0.999	0.999	bi (<->)	287.36780.con.0011	1894	733	fig|287.36780.peg.1894			hypothetical protein	0.999	0.999	bi (<->)	287.36779.con.0006	3114	733	fig|287.36779.peg.3114			hypothetical protein
ASJY01000091	554	458	fig|208964.77.peg.554			PLF_286_00002391	PGF_06150781	ATP-dependent 23S rRNA helicase DbpA	4669	6045	-	bi (<->)	287.36782.con.0004	1531	458	fig|287.36782.peg.1531			ATP-dependent 23S rRNA helicase DbpA	0.998	0.998	bi (<->)	287.36781.con.0005	1430	458	fig|287.36781.peg.1430			ATP-dependent 23S rRNA helicase DbpA	1	0.998	bi (<->)	287.36780.con.0011	1895	458	fig|287.36780.peg.1895			ATP-dependent 23S rRNA helicase DbpA	0.998	0.998	bi (<->)	287.36779.con.0006	3115	458	fig|287.36779.peg.3115			ATP-dependent 23S rRNA helicase DbpA
ASJY01000091	555	69	fig|208964.77.peg.555			PLF_286_00002803	PGF_02049468	Cold shock protein of CSP family	6393	6602	+	bi (<->)	287.36782.con.0004	1530	69	fig|287.36782.peg.1530			Cold shock protein of CSP family	1	0.986	bi (<->)	287.36781.con.0005	1429	69	fig|287.36781.peg.1429			Cold shock protein of CSP family	1	0.986	bi (<->)	287.36780.con.0011	1896	69	fig|287.36780.peg.1896			Cold shock protein of CSP family	1	0.986	bi (<->)	287.36779.con.0006	3116	69	fig|287.36779.peg.3116			Cold shock protein of CSP family
ASJY01000091	556	174	fig|208964.77.peg.556			PLF_286_00359236	PGF_01842291	hypothetical protein	6753	7277	+	bi (<->)	287.36782.con.0004	1529	174	fig|287.36782.peg.1529			hypothetical protein	0.994	0.994	bi (<->)	287.36781.con.0005	1428	174	fig|287.36781.peg.1428			hypothetical protein	0.994	0.994	bi (<->)	287.36780.con.0011	1897	174	fig|287.36780.peg.1897			hypothetical protein	1	0.994	bi (<->)	287.36779.con.0006	3117	174	fig|287.36779.peg.3117			hypothetical protein
ASJY01000091	557	124	fig|208964.77.peg.557			PLF_286_00005792	PGF_08225224	hypothetical protein	7271	7645	-											bi (<->)	287.36781.con.0005	1427	124	fig|287.36781.peg.1427			Uncharacterized conserved protein	0.992	0.992											bi (<->)	287.36779.con.0006	3118	124	fig|287.36779.peg.3118			Uncharacterized conserved protein
ASJY01000091	558	477	fig|208964.77.peg.558			PLF_286_00002820	PGF_09996723	Uncharacterized MFS-type transporter	7647	9080	-	bi (<->)	287.36782.con.0004	1528	477	fig|287.36782.peg.1528			Uncharacterized MFS-type transporter	1	0.998	bi (<->)	287.36781.con.0005	1426	477	fig|287.36781.peg.1426			Uncharacterized MFS-type transporter	1	0.998	bi (<->)	287.36780.con.0011	1898	477	fig|287.36780.peg.1898			Uncharacterized MFS-type transporter	1	0.998	bi (<->)	287.36779.con.0006	3119	477	fig|287.36779.peg.3119			Uncharacterized MFS-type transporter
ASJY01000091	559	52	fig|208964.77.peg.559			PLF_286_00010105	PGF_01644386	hypothetical protein	9271	9429	-																					bi (<->)	287.36780.con.0011	1899	52	fig|287.36780.peg.1899			hypothetical protein	1	0.654
ASJY01000091	560	932	fig|208964.77.peg.560			PLF_286_00003442	PGF_10563975	ATP-dependent Clp protease ATP-binding subunit PA0459, ClpC family	9455	12253	+	bi (<->)	287.36782.con.0004	1527	932	fig|287.36782.peg.1527			ATP-dependent Clp protease ATP-binding subunit PA0459, ClpC family	0.997	0.999	bi (<->)	287.36781.con.0005	1425	932	fig|287.36781.peg.1425			ATP-dependent Clp protease ATP-binding subunit PA0459, ClpC family	0.996	0.999	bi (<->)	287.36780.con.0011	1900	932	fig|287.36780.peg.1900			ATP-dependent Clp protease ATP-binding subunit PA0459, ClpC family	0.997	0.999	bi (<->)	287.36779.con.0006	3120	932	fig|287.36779.peg.3120			ATP-dependent Clp protease ATP-binding subunit PA0459, ClpC family
ASJY01000091	561	192	fig|208964.77.peg.561			PLF_286_00003094	PGF_08225224	hypothetical protein	12355	12933	+	bi (<->)	287.36782.con.0004	1526	192	fig|287.36782.peg.1526			hypothetical protein	1	0.995	bi (<->)	287.36781.con.0005	1424	192	fig|287.36781.peg.1424			hypothetical protein	1	0.995	bi (<->)	287.36780.con.0011	1901	192	fig|287.36780.peg.1901			hypothetical protein	1	0.995	bi (<->)	287.36779.con.0006	3121	192	fig|287.36779.peg.3121			hypothetical protein
ASJY01000091	562	295	fig|208964.77.peg.562			PLF_286_00003553	PGF_00036928	Probable acyltransferase YihG	13248	14135	-	bi (<->)	287.36782.con.0004	1525	295	fig|287.36782.peg.1525			Probable acyltransferase YihG	0.99	0.997	bi (<->)	287.36781.con.0005	1423	295	fig|287.36781.peg.1423			Probable acyltransferase YihG	0.997	0.997	bi (<->)	287.36780.con.0011	1902	295	fig|287.36780.peg.1902			Probable acyltransferase YihG	0.997	0.997	bi (<->)	287.36779.con.0006	3122	295	fig|287.36779.peg.3122			Probable acyltransferase YihG
ASJY01000091	563	169	fig|208964.77.peg.563			PLF_286_00003427	PGF_00766979	hypothetical protein	14278	14787	+	bi (<->)	287.36782.con.0004	1524	169	fig|287.36782.peg.1524			hypothetical protein	0.994	0.994	bi (<->)	287.36781.con.0005	1422	169	fig|287.36781.peg.1422			hypothetical protein	0.988	0.994	bi (<->)	287.36780.con.0011	1903	169	fig|287.36780.peg.1903			hypothetical protein	0.994	0.994	bi (<->)	287.36779.con.0006	3123	169	fig|287.36779.peg.3123			hypothetical protein
ASJY01000091	564	229	fig|208964.77.peg.564			PLF_286_00002469	PGF_00047896	Response regulator CreB of two-component signal transduction system CreBC	14872	15561	+	bi (<->)	287.36782.con.0004	1523	229	fig|287.36782.peg.1523			Response regulator CreB of two-component signal transduction system CreBC	0.996	0.996	bi (<->)	287.36781.con.0005	1421	229	fig|287.36781.peg.1421			Response regulator CreB of two-component signal transduction system CreBC	0.991	0.996	bi (<->)	287.36780.con.0011	1904	229	fig|287.36780.peg.1904			Response regulator CreB of two-component signal transduction system CreBC	0.996	0.996	bi (<->)	287.36779.con.0006	3124	229	fig|287.36779.peg.3124			Response regulator CreB of two-component signal transduction system CreBC
ASJY01000091	565	215	fig|208964.77.peg.565			PLF_286_00383146	PGF_00050981	Sensory histidine kinase CreC of two-component signal transduction system CreBC	15561	16205	+	uni (->)	287.36782.con.0004	1522	474	fig|287.36782.peg.1522			Sensory histidine kinase CreC of two-component signal transduction system CreBC	1	0.451	uni (->)	287.36781.con.0005	1420	474	fig|287.36781.peg.1420			Sensory histidine kinase CreC of two-component signal transduction system CreBC	1	0.451	uni (->)	287.36780.con.0011	1905	474	fig|287.36780.peg.1905			Sensory histidine kinase CreC of two-component signal transduction system CreBC	0.995	0.451	uni (->)	287.36779.con.0006	3125	474	fig|287.36779.peg.3125			Sensory histidine kinase CreC of two-component signal transduction system CreBC
ASJY01000092	566	231	fig|208964.77.peg.566			PLF_286_00383146	PGF_00050981	Sensory histidine kinase CreC of two-component signal transduction system CreBC	3	698	+	bi (<->)	287.36782.con.0004	1522	474	fig|287.36782.peg.1522			Sensory histidine kinase CreC of two-component signal transduction system CreBC	1	0.485	bi (<->)	287.36781.con.0005	1420	474	fig|287.36781.peg.1420			Sensory histidine kinase CreC of two-component signal transduction system CreBC	1	0.485	bi (<->)	287.36780.con.0011	1905	474	fig|287.36780.peg.1905			Sensory histidine kinase CreC of two-component signal transduction system CreBC	1	0.485	bi (<->)	287.36779.con.0006	3125	474	fig|287.36779.peg.3125			Sensory histidine kinase CreC of two-component signal transduction system CreBC
ASJY01000092	567	452	fig|208964.77.peg.567			PLF_286_00002346	PGF_00014116	Inner membrane protein CreD	800	2158	+	bi (<->)	287.36782.con.0004	1521	452	fig|287.36782.peg.1521			Inner membrane protein CreD	0.989	0.998	bi (<->)	287.36781.con.0005	1419	452	fig|287.36781.peg.1419			Inner membrane protein CreD	0.996	0.998	bi (<->)	287.36780.con.0011	1906	452	fig|287.36780.peg.1906			Inner membrane protein CreD	0.991	0.998	bi (<->)	287.36779.con.0006	3126	452	fig|287.36779.peg.3126			Inner membrane protein CreD
ASJY01000092	568	100	fig|208964.77.peg.568			PLF_286_00004150	PGF_00105823	hypothetical protein	2208	2510	+	bi (<->)	287.36782.con.0004	1520	100	fig|287.36782.peg.1520			Ribosomal protein S16	1	0.99	bi (<->)	287.36781.con.0005	1418	100	fig|287.36781.peg.1418			Ribosomal protein S16	1	0.99	bi (<->)	287.36780.con.0011	1907	100	fig|287.36780.peg.1907			Ribosomal protein S16	1	0.99	bi (<->)	287.36779.con.0006	3127	100	fig|287.36779.peg.3127			Ribosomal protein S16
ASJY01000093	569	202	fig|208964.77.peg.569			PLF_286_00003305	PGF_05646459	Glutathione S-transferase family protein	3	608	-	bi (<->)	287.36782.con.0004	1519	206	fig|287.36782.peg.1519			Glutathione S-transferase family protein	0.985	0.976	bi (<->)	287.36781.con.0005	1417	206	fig|287.36781.peg.1417			Glutathione S-transferase family protein	0.995	0.976	bi (<->)	287.36780.con.0011	1908	206	fig|287.36780.peg.1908			Glutathione S-transferase family protein	0.98	0.976	bi (<->)	287.36779.con.0006	3128	206	fig|287.36779.peg.3128			Glutathione S-transferase family protein
ASJY01000093	570	316	fig|208964.77.peg.570			PLF_286_00005251	PGF_00086835	hypothetical protein	627	1577	-	bi (<->)	287.36782.con.0004	1518	316	fig|287.36782.peg.1518			Streptogramin lyase	0.997	0.997	bi (<->)	287.36781.con.0005	1416	316	fig|287.36781.peg.1416			Streptogramin lyase	0.994	0.997	bi (<->)	287.36780.con.0011	1909	316	fig|287.36780.peg.1909			Streptogramin lyase	0.997	0.997	bi (<->)	287.36779.con.0006	3129	316	fig|287.36779.peg.3129			Streptogramin lyase
ASJY01000093	571	285	fig|208964.77.peg.571			PLF_286_00003426	PGF_02997555	hypothetical protein	1663	2520	+	bi (<->)	287.36782.con.0004	1517	285	fig|287.36782.peg.1517			hypothetical protein	0.996	0.996	bi (<->)	287.36781.con.0005	1415	285	fig|287.36781.peg.1415			hypothetical protein	1	0.996	bi (<->)	287.36780.con.0011	1910	285	fig|287.36780.peg.1910			hypothetical protein	0.996	0.996	bi (<->)	287.36779.con.0006	3130	285	fig|287.36779.peg.3130			hypothetical protein
ASJY01000093	572	61	fig|208964.77.peg.572			PLF_286_00005575	PGF_02997555	hypothetical protein	2499	2684	+
ASJY01000093	573	802	fig|208964.77.peg.573			PLF_286_00099823	PGF_03092679	Ferrichrome-iron receptor FiuA @ Ferric siderophore receptor, TonB dependent	2693	5101	-	bi (<->)	287.36782.con.0004	1516	804	fig|287.36782.peg.1516			Ferrichrome-iron receptor FiuA @ Ferric siderophore receptor, TonB dependent	0.918	0.999	bi (<->)	287.36781.con.0005	1414	804	fig|287.36781.peg.1414			Ferrichrome-iron receptor FiuA @ Ferric siderophore receptor, TonB dependent	0.925	0.999	bi (<->)	287.36780.con.0011	1911	797	fig|287.36780.peg.1911			Ferrichrome-iron receptor FiuA @ Ferric siderophore receptor, TonB dependent	0.963	0.999	bi (<->)	287.36779.con.0006	3131	797	fig|287.36779.peg.3131			Ferrichrome-iron receptor FiuA @ Ferric siderophore receptor, TonB dependent
ASJY01000093	574	323	fig|208964.77.peg.574			PLF_286_00003649	PGF_00466720	Putative transmembrane sensor	5205	6176	-	bi (<->)	287.36782.con.0004	1515	323	fig|287.36782.peg.1515			Putative transmembrane sensor	0.991	0.997	bi (<->)	287.36781.con.0005	1413	323	fig|287.36781.peg.1413			Putative transmembrane sensor	1	0.997	bi (<->)	287.36780.con.0011	1912	323	fig|287.36780.peg.1912			Putative transmembrane sensor	0.994	0.997	bi (<->)	287.36779.con.0006	3132	323	fig|287.36779.peg.3132			Putative transmembrane sensor
ASJY01000093	575	172	fig|208964.77.peg.575			PLF_286_00037465	PGF_00896280	RNA polymerase ECF-type sigma factor	6173	6691	-	bi (<->)	287.36782.con.0004	1514	172	fig|287.36782.peg.1514			RNA polymerase ECF-type sigma factor	1	0.994	bi (<->)	287.36781.con.0005	1412	172	fig|287.36781.peg.1412			RNA polymerase ECF-type sigma factor	1	0.994	bi (<->)	287.36780.con.0011	1913	172	fig|287.36780.peg.1913			RNA polymerase ECF-type sigma factor	1	0.994	bi (<->)	287.36779.con.0006	3133	172	fig|287.36779.peg.3133			RNA polymerase ECF-type sigma factor
ASJY01000093	576	229	fig|208964.77.peg.576			PLF_286_00004895	PGF_05646459	Glutathione S-transferase family protein	6860	7546	+	bi (<->)	287.36782.con.0004	1513	249	fig|287.36782.peg.1513			Glutathione S-transferase family protein	0.991	0.916	bi (<->)	287.36781.con.0005	1411	249	fig|287.36781.peg.1411			Glutathione S-transferase family protein	0.996	0.916	bi (<->)	287.36780.con.0011	1914	249	fig|287.36780.peg.1914			Glutathione S-transferase family protein	0.987	0.916	bi (<->)	287.36779.con.0006	3134	249	fig|287.36779.peg.3134			Glutathione S-transferase family protein
ASJY01000094	577	134	fig|208964.77.peg.577			PLF_286_00004233	PGF_00065809	Uncharacterized protein, possibly involved in aromatic compounds catabolism	79	483	+	bi (<->)	287.36782.con.0004	1512	133	fig|287.36782.peg.1512			Uncharacterized protein, possibly involved in aromatic compounds catabolism	1	0.992	bi (<->)	287.36781.con.0005	1410	133	fig|287.36781.peg.1410			Uncharacterized protein, possibly involved in aromatic compounds catabolism	1	0.992	bi (<->)	287.36780.con.0011	1915	133	fig|287.36780.peg.1915			Uncharacterized protein, possibly involved in aromatic compounds catabolism	0.992	0.992	bi (<->)	287.36779.con.0006	3135	134	fig|287.36779.peg.3135			Uncharacterized protein, possibly involved in aromatic compounds catabolism
ASJY01000094	578	189	fig|208964.77.peg.578			PLF_286_00004225	PGF_07182652	Transcriptional regulator, AcrR family	533	1102	+	bi (<->)	287.36782.con.0004	1511	189	fig|287.36782.peg.1511			Transcriptional regulator, AcrR family	0.995	0.995	bi (<->)	287.36781.con.0005	1409	189	fig|287.36781.peg.1409			Transcriptional regulator, AcrR family	1	0.995	bi (<->)	287.36780.con.0011	1916	189	fig|287.36780.peg.1916			Transcriptional regulator, AcrR family	1	0.995	bi (<->)	287.36779.con.0006	3136	189	fig|287.36779.peg.3136			Transcriptional regulator, AcrR family
ASJY01000094	579	575	fig|208964.77.peg.579			PLF_286_00002330	PGF_03070551	Ferrichrome-iron permease FiuB @ Siderophore related permease	1136	2863	-	bi (<->)	287.36782.con.0004	1510	575	fig|287.36782.peg.1510			Ferrichrome-iron permease FiuB @ Siderophore related permease	1	0.998	bi (<->)	287.36781.con.0005	1408	575	fig|287.36781.peg.1408			Ferrichrome-iron permease FiuB @ Siderophore related permease	0.998	0.998	bi (<->)	287.36780.con.0011	1917	575	fig|287.36780.peg.1917			Ferrichrome-iron permease FiuB @ Siderophore related permease	0.998	0.998	bi (<->)	287.36779.con.0006	3137	575	fig|287.36779.peg.3137			Ferrichrome-iron permease FiuB @ Siderophore related permease
ASJY01000094	580	321	fig|208964.77.peg.580			PLF_286_00110366	PGF_07987589	Transcriptional regulator, LysR family	3211	4176	-	bi (<->)	287.36782.con.0004	1509	308	fig|287.36782.peg.1509			Transcriptional regulator, LysR family	0.994	0.997	bi (<->)	287.36781.con.0005	1407	308	fig|287.36781.peg.1407			Transcriptional regulator, LysR family	1	0.997	bi (<->)	287.36780.con.0011	1918	308	fig|287.36780.peg.1918			Transcriptional regulator, LysR family	0.994	0.997	bi (<->)	287.36779.con.0006	3138	308	fig|287.36779.peg.3138			Transcriptional regulator, LysR family
ASJY01000094	581	158	fig|208964.77.peg.581			PLF_286_00001807	PGF_00006722	GCN5-related N-acetyltransferase	4225	4701	+	bi (<->)	287.36782.con.0004	1508	158	fig|287.36782.peg.1508			GCN5-related N-acetyltransferase	0.994	0.994	bi (<->)	287.36781.con.0005	1406	158	fig|287.36781.peg.1406			GCN5-related N-acetyltransferase	1	0.994	bi (<->)	287.36780.con.0011	1919	158	fig|287.36780.peg.1919			GCN5-related N-acetyltransferase	1	0.994	bi (<->)	287.36779.con.0006	3139	158	fig|287.36779.peg.3139			GCN5-related N-acetyltransferase
ASJY01000094	582	317	fig|208964.77.peg.582			PLF_286_00004660	PGF_00057914	Transcriptional regulator	4779	5732	-	bi (<->)	287.36782.con.0004	1507	312	fig|287.36782.peg.1507			Transcriptional regulator	0.943	0.997	bi (<->)	287.36781.con.0005	1405	316	fig|287.36781.peg.1405			Transcriptional regulator	0.984	0.997	bi (<->)	287.36780.con.0011	1920	312	fig|287.36780.peg.1920			Transcriptional regulator	0.943	0.997	bi (<->)	287.36779.con.0006	3140	316	fig|287.36779.peg.3140			Transcriptional regulator
ASJY01000094	583	155	fig|208964.77.peg.583			PLF_286_00004289	PGF_00761827	Beta-ketoadipate enol-lactone hydrolase (EC 3.1.1.24)	5836	6300	+	bi (<->)	287.36782.con.0004	1506	265	fig|287.36782.peg.1506			Beta-ketoadipate enol-lactone hydrolase (EC 3.1.1.24)	0.994	0.581	bi (<->)	287.36781.con.0005	1404	265	fig|287.36781.peg.1404			Beta-ketoadipate enol-lactone hydrolase (EC 3.1.1.24)	1	0.581	bi (<->)	287.36780.con.0011	1921	265	fig|287.36780.peg.1921			Beta-ketoadipate enol-lactone hydrolase (EC 3.1.1.24)	0.994	0.581	bi (<->)	287.36779.con.0006	3141	265	fig|287.36779.peg.3141			Beta-ketoadipate enol-lactone hydrolase (EC 3.1.1.24)
ASJY01000095	584	89	fig|208964.77.peg.584			PLF_286_00004289	PGF_00761827	Beta-ketoadipate enol-lactone hydrolase (EC 3.1.1.24)	2	271	+	uni (->)	287.36782.con.0004	1506	265	fig|287.36782.peg.1506			Beta-ketoadipate enol-lactone hydrolase (EC 3.1.1.24)	0.989	0.332	uni (->)	287.36781.con.0005	1404	265	fig|287.36781.peg.1404			Beta-ketoadipate enol-lactone hydrolase (EC 3.1.1.24)	1	0.328	uni (->)	287.36780.con.0011	1921	265	fig|287.36780.peg.1921			Beta-ketoadipate enol-lactone hydrolase (EC 3.1.1.24)	0.989	0.332	uni (->)	287.36779.con.0006	3141	265	fig|287.36779.peg.3141			Beta-ketoadipate enol-lactone hydrolase (EC 3.1.1.24)
ASJY01000095	585	147	fig|208964.77.peg.585			PLF_286_00005254	PGF_00302808	hypothetical protein	314	757	+	bi (<->)	287.36782.con.0004	1505	147	fig|287.36782.peg.1505			hypothetical protein	0.986	0.993	bi (<->)	287.36781.con.0005	1403	147	fig|287.36781.peg.1403			hypothetical protein	0.993	0.993	bi (<->)	287.36780.con.0011	1922	147	fig|287.36780.peg.1922			hypothetical protein	0.986	0.993	bi (<->)	287.36779.con.0006	3142	147	fig|287.36779.peg.3142			hypothetical protein
ASJY01000095	586	725	fig|208964.77.peg.586			PLF_286_00000044	PGF_00018965	Malate synthase G (EC 2.3.3.9)	805	2982	-	bi (<->)	287.36782.con.0004	1504	725	fig|287.36782.peg.1504			Malate synthase G (EC 2.3.3.9)	0.997	0.999	bi (<->)	287.36781.con.0005	1402	725	fig|287.36781.peg.1402			Malate synthase G (EC 2.3.3.9)	0.999	0.999	bi (<->)	287.36780.con.0011	1923	725	fig|287.36780.peg.1923			Malate synthase G (EC 2.3.3.9)	0.999	0.999	bi (<->)	287.36779.con.0006	3143	725	fig|287.36779.peg.3143			Malate synthase G (EC 2.3.3.9)
ASJY01000095	587	147	fig|208964.77.peg.587			PLF_286_00003386	PGF_12669020	Histone acetyltransferase HPA2 and related acetyltransferases	3289	3732	+	bi (<->)	287.36782.con.0004	1503	147	fig|287.36782.peg.1503			Histone acetyltransferase HPA2 and related acetyltransferases	0.993	0.993	bi (<->)	287.36781.con.0005	1401	147	fig|287.36781.peg.1401			Histone acetyltransferase HPA2 and related acetyltransferases	0.986	0.993	bi (<->)	287.36780.con.0011	1924	147	fig|287.36780.peg.1924			Histone acetyltransferase HPA2 and related acetyltransferases	0.993	0.993	bi (<->)	287.36779.con.0006	3144	147	fig|287.36779.peg.3144			Histone acetyltransferase HPA2 and related acetyltransferases
ASJY01000095	588	171	fig|208964.77.peg.588			PLF_286_00276933	PGF_03063421	GcvR-like protein	3764	4279	+	bi (<->)	287.36782.con.0004	1502	171	fig|287.36782.peg.1502			GcvR-like protein	1	0.994	bi (<->)	287.36781.con.0005	1400	171	fig|287.36781.peg.1400			GcvR-like protein	1	0.994	bi (<->)	287.36780.con.0011	1925	171	fig|287.36780.peg.1925			GcvR-like protein	1	0.994	bi (<->)	287.36779.con.0006	3145	171	fig|287.36779.peg.3145			GcvR-like protein
ASJY01000095	589	298	fig|208964.77.peg.589			PLF_286_00172177	PGF_05091456	Uncharacterized inner membrane protein RarD	4969	5865	-	bi (<->)	287.36782.con.0004	1501	298	fig|287.36782.peg.1501			Uncharacterized inner membrane protein RarD	1	0.997	bi (<->)	287.36781.con.0005	1399	298	fig|287.36781.peg.1399			Uncharacterized inner membrane protein RarD	1	0.997	bi (<->)	287.36780.con.0011	1926	298	fig|287.36780.peg.1926			Uncharacterized inner membrane protein RarD	0.997	0.997	bi (<->)	287.36779.con.0006	3146	298	fig|287.36779.peg.3146			Uncharacterized inner membrane protein RarD
ASJY01000095	590	324	fig|208964.77.peg.590			PLF_286_00000434	PGF_00067361	YihE protein, required for LPS synthesis	6067	7041	-	bi (<->)	287.36782.con.0004	1500	324	fig|287.36782.peg.1500			YihE protein, required for LPS synthesis	0.997	0.997	bi (<->)	287.36781.con.0005	1398	324	fig|287.36781.peg.1398			YihE protein, required for LPS synthesis	0.997	0.997	bi (<->)	287.36780.con.0011	1927	324	fig|287.36780.peg.1927			YihE protein, required for LPS synthesis	0.994	0.997	bi (<->)	287.36779.con.0006	3147	324	fig|287.36779.peg.3147			YihE protein, required for LPS synthesis
ASJY01000095	591	252	fig|208964.77.peg.591			PLF_286_00003216	PGF_07478126	DNA-binding domain of ModE / Molybdate-binding domain of ModE	7103	7861	-	bi (<->)	287.36782.con.0004	1499	252	fig|287.36782.peg.1499			DNA-binding domain of ModE / Molybdate-binding domain of ModE	1	0.996	bi (<->)	287.36781.con.0005	1397	252	fig|287.36781.peg.1397			DNA-binding domain of ModE / Molybdate-binding domain of ModE	1	0.996	bi (<->)	287.36780.con.0011	1928	252	fig|287.36780.peg.1928			DNA-binding domain of ModE / Molybdate-binding domain of ModE	1	0.996	bi (<->)	287.36779.con.0006	3148	252	fig|287.36779.peg.3148			DNA-binding domain of ModE / Molybdate-binding domain of ModE
ASJY01000095	592	106	fig|208964.77.peg.592			PLF_286_00004872	PGF_03326496	Putative outer membrane lipoprotein	7929	8249	-	bi (<->)	287.36782.con.0004	1498	106	fig|287.36782.peg.1498			Putative outer membrane lipoprotein	0.953	0.991	bi (<->)	287.36781.con.0005	1396	106	fig|287.36781.peg.1396			Putative outer membrane lipoprotein	0.991	0.991	bi (<->)	287.36780.con.0011	1929	106	fig|287.36780.peg.1929			Putative outer membrane lipoprotein	0.962	0.991	bi (<->)	287.36779.con.0006	3149	106	fig|287.36779.peg.3149			Putative outer membrane lipoprotein
ASJY01000096	593	119	fig|208964.77.peg.593			PLF_286_00015361	PGF_07275226	Competence protein F homolog, phosphoribosyltransferase domain; protein YhgH required for utilization of DNA as sole source of carbon and energy	1	357	-	bi (<->)	287.36782.con.0004	1497	241	fig|287.36782.peg.1497			Competence protein F homolog, phosphoribosyltransferase domain; protein YhgH required for utilization of DNA as sole source of carbon and energy	0.992	0.49	bi (<->)	287.36781.con.0005	1395	241	fig|287.36781.peg.1395			Competence protein F homolog, phosphoribosyltransferase domain; protein YhgH required for utilization of DNA as sole source of carbon and energy	0.992	0.49	bi (<->)	287.36780.con.0011	1930	241	fig|287.36780.peg.1930			Competence protein F homolog, phosphoribosyltransferase domain; protein YhgH required for utilization of DNA as sole source of carbon and energy	0.992	0.49	bi (<->)	287.36779.con.0006	3150	241	fig|287.36779.peg.3150			Competence protein F homolog, phosphoribosyltransferase domain; protein YhgH required for utilization of DNA as sole source of carbon and energy
ASJY01000097	594	41	fig|208964.77.peg.594			PLF_286_00061310	PGF_07275226	Competence protein F homolog, phosphoribosyltransferase domain; protein YhgH required for utilization of DNA as sole source of carbon and energy	2	124	-
ASJY01000097	595	97	fig|208964.77.peg.595			PLF_286_00003397	PGF_06974294	Uncharacterized MFS-type transporter	263	556	-	bi (<->)	287.36782.con.0004	1496	97	fig|287.36782.peg.1496			Uncharacterized MFS-type transporter	0.99	0.99	bi (<->)	287.36781.con.0005	1394	97	fig|287.36781.peg.1394			Uncharacterized MFS-type transporter	0.99	0.99	bi (<->)	287.36780.con.0011	1931	97	fig|287.36780.peg.1931			Uncharacterized MFS-type transporter	0.99	0.99	bi (<->)	287.36779.con.0006	3151	97	fig|287.36779.peg.3151			Uncharacterized MFS-type transporter
ASJY01000097	596	305	fig|208964.77.peg.596			PLF_286_00004222	PGF_07987589	Transcriptional regulator, LysR family	610	1527	-	bi (<->)	287.36782.con.0004	1495	305	fig|287.36782.peg.1495			Transcriptional regulator, LysR family	0.997	0.997	bi (<->)	287.36781.con.0005	1393	305	fig|287.36781.peg.1393			Transcriptional regulator, LysR family	1	0.997	bi (<->)	287.36780.con.0011	1932	308	fig|287.36780.peg.1932			Transcriptional regulator, LysR family	0.997	0.987	bi (<->)	287.36779.con.0006	3152	305	fig|287.36779.peg.3152			Transcriptional regulator, LysR family
ASJY01000097	597	252	fig|208964.77.peg.597			PLF_286_00006974	PGF_04710902	Lactam utilization protein LamB	1654	2412	+	bi (<->)	287.36782.con.0004	1494	252	fig|287.36782.peg.1494			Lactam utilization protein LamB	0.996	0.996	bi (<->)	287.36781.con.0005	1392	252	fig|287.36781.peg.1392			Lactam utilization protein LamB	1	0.996	bi (<->)	287.36780.con.0011	1933	252	fig|287.36780.peg.1933			Lactam utilization protein LamB	0.992	0.996	bi (<->)	287.36779.con.0006	3153	252	fig|287.36779.peg.3153			Lactam utilization protein LamB
ASJY01000097	598	82	fig|208964.77.peg.598			PLF_286_00002413	PGF_00404065	Biotin carboxyl carrier protein	2489	2737	+	bi (<->)	287.36782.con.0004	1493	82	fig|287.36782.peg.1493			Biotin carboxyl carrier protein	1	0.988	bi (<->)	287.36781.con.0005	1391	82	fig|287.36781.peg.1391			Biotin carboxyl carrier protein	1	0.976	bi (<->)	287.36780.con.0011	1934	82	fig|287.36780.peg.1934			Biotin carboxyl carrier protein	1	0.988	bi (<->)	287.36779.con.0006	3154	82	fig|287.36779.peg.3154			Biotin carboxyl carrier protein
ASJY01000097	599	138	fig|208964.77.peg.599			PLF_286_00004157	PGF_09867549	Biotin carboxylase (EC 6.3.4.14)	2748	3161	+
ASJY01000098	600	306	fig|208964.77.peg.600			PLF_286_00004157	PGF_09867549	Biotin carboxylase (EC 6.3.4.14)	3	923	+	bi (<->)	287.36782.con.0004	1492	458	fig|287.36782.peg.1492			Biotin carboxylase (EC 6.3.4.14)	0.997	0.666	bi (<->)	287.36781.con.0005	1390	458	fig|287.36781.peg.1390			Biotin carboxylase (EC 6.3.4.14)	1	0.666	bi (<->)	287.36780.con.0011	1935	458	fig|287.36780.peg.1935			Biotin carboxylase (EC 6.3.4.14)	1	0.666	bi (<->)	287.36779.con.0006	3155	458	fig|287.36779.peg.3155			Biotin carboxylase (EC 6.3.4.14)
ASJY01000098	601	292	fig|208964.77.peg.601			PLF_286_00006817	PGF_10380727	Allophanate hydrolase 2 subunit 1 (EC 3.5.1.54)	925	1803	+	bi (<->)	287.36782.con.0004	1491	292	fig|287.36782.peg.1491			Allophanate hydrolase 2 subunit 1 (EC 3.5.1.54)	0.983	0.997	bi (<->)	287.36781.con.0005	1389	292	fig|287.36781.peg.1389			Allophanate hydrolase 2 subunit 1 (EC 3.5.1.54)	0.979	0.997	bi (<->)	287.36780.con.0011	1936	292	fig|287.36780.peg.1936			Allophanate hydrolase 2 subunit 1 (EC 3.5.1.54)	0.983	0.997	bi (<->)	287.36779.con.0006	3156	292	fig|287.36779.peg.3156			Allophanate hydrolase 2 subunit 1 (EC 3.5.1.54)
ASJY01000098	602	325	fig|208964.77.peg.602			PLF_286_00004478	PGF_01072023	Allophanate hydrolase 2 subunit 2 (EC 3.5.1.54)	1793	2770	+	bi (<->)	287.36782.con.0004	1490	325	fig|287.36782.peg.1490			Allophanate hydrolase 2 subunit 2 (EC 3.5.1.54)	0.997	0.997	bi (<->)	287.36781.con.0005	1388	325	fig|287.36781.peg.1388			Allophanate hydrolase 2 subunit 2 (EC 3.5.1.54)	1	0.997	bi (<->)	287.36780.con.0011	1937	325	fig|287.36780.peg.1937			Allophanate hydrolase 2 subunit 2 (EC 3.5.1.54)	0.997	0.997	bi (<->)	287.36779.con.0006	3157	325	fig|287.36779.peg.3157			Allophanate hydrolase 2 subunit 2 (EC 3.5.1.54)
ASJY01000098	603	360	fig|208964.77.peg.603			PLF_286_00006162	PGF_00404219	probable exported protein YPO4040	2817	3899	-											bi (<->)	287.36781.con.0005	1387	333	fig|287.36781.peg.1387			probable exported protein YPO4040	0.997	0.997											bi (<->)	287.36779.con.0006	3158	360	fig|287.36779.peg.3158			probable exported protein YPO4040
ASJY01000098	604	335	fig|208964.77.peg.604			PLF_286_00006372	PGF_00404219	probable exported protein YPO4040	3896	4903	-											bi (<->)	287.36781.con.0005	1386	335	fig|287.36781.peg.1386			probable exported protein YPO4040	0.997	0.997											bi (<->)	287.36779.con.0006	3159	335	fig|287.36779.peg.3159			probable exported protein YPO4040
ASJY01000098	605	233	fig|208964.77.peg.605			PLF_286_00008143	PGF_07324251	hypothetical protein	4919	5620	-	uni (->)	287.36782.con.0016	4187	237	fig|287.36782.peg.4187			hypothetical protein	0.296	0.954	bi (<->)	287.36781.con.0005	1385	222	fig|287.36781.peg.1385			probable pili assembly chaperone	0.995	0.995	uni (->)	287.36780.con.0022	3304	237	fig|287.36780.peg.3304			hypothetical protein	0.292	0.954	bi (<->)	287.36779.con.0006	3160	222	fig|287.36779.peg.3160			probable pili assembly chaperone
ASJY01000098	606	58	fig|208964.77.peg.606			PLF_286_00005415	PGF_01072768	hypothetical protein	6042	6218	-
ASJY01000098	607	352	fig|208964.77.peg.607			PLF_286_00000599	PGF_01400330	Biotin synthase (EC 2.8.1.6)	6186	7244	+	bi (<->)	287.36782.con.0004	1488	352	fig|287.36782.peg.1488			Biotin synthase (EC 2.8.1.6)	1	0.997	bi (<->)	287.36781.con.0005	1384	352	fig|287.36781.peg.1384			Biotin synthase (EC 2.8.1.6)	0.997	0.997	bi (<->)	287.36780.con.0011	1939	352	fig|287.36780.peg.1939			Biotin synthase (EC 2.8.1.6)	0.997	0.997	bi (<->)	287.36779.con.0006	3161	352	fig|287.36779.peg.3161			Biotin synthase (EC 2.8.1.6)
ASJY01000098	608	55	fig|208964.77.peg.608			PLF_286_00170131	PGF_07541421	8-amino-7-oxononanoate synthase (EC 2.3.1.47)	7350	7514	+
ASJY01000099	609	227	fig|208964.77.peg.609			PLF_286_00000815	PGF_07541421	8-amino-7-oxononanoate synthase (EC 2.3.1.47)	2	685	+	bi (<->)	287.36782.con.0004	1487	401	fig|287.36782.peg.1487			8-amino-7-oxononanoate synthase (EC 2.3.1.47)	0.996	0.564	bi (<->)	287.36781.con.0005	1383	401	fig|287.36781.peg.1383			8-amino-7-oxononanoate synthase (EC 2.3.1.47)	1	0.564	bi (<->)	287.36780.con.0011	1940	401	fig|287.36780.peg.1940			8-amino-7-oxononanoate synthase (EC 2.3.1.47)	1	0.564	bi (<->)	287.36779.con.0006	3162	401	fig|287.36779.peg.3162			8-amino-7-oxononanoate synthase (EC 2.3.1.47)
ASJY01000099	610	240	fig|208964.77.peg.610			PLF_286_00002659	PGF_00404496	Pimeloyl-[acyl-carrier protein] methyl ester esterase BioH (EC 3.1.1.85)	678	1400	+	bi (<->)	287.36782.con.0004	1486	240	fig|287.36782.peg.1486			Pimeloyl-[acyl-carrier protein] methyl ester esterase BioH (EC 3.1.1.85)	0.992	0.996	bi (<->)	287.36781.con.0005	1382	240	fig|287.36781.peg.1382			Pimeloyl-[acyl-carrier protein] methyl ester esterase BioH (EC 3.1.1.85)	1	0.996	bi (<->)	287.36780.con.0011	1941	240	fig|287.36780.peg.1941			Pimeloyl-[acyl-carrier protein] methyl ester esterase BioH (EC 3.1.1.85)	0.992	0.996	bi (<->)	287.36779.con.0006	3163	240	fig|287.36779.peg.3163			Pimeloyl-[acyl-carrier protein] methyl ester esterase BioH (EC 3.1.1.85)
ASJY01000099	611	274	fig|208964.77.peg.611			PLF_286_00095805	PGF_02931312	Malonyl-[acyl-carrier protein] O-methyltransferase (EC 2.1.1.197)	1393	2217	+	bi (<->)	287.36782.con.0004	1485	274	fig|287.36782.peg.1485			Malonyl-[acyl-carrier protein] O-methyltransferase (EC 2.1.1.197)	0.985	0.996	bi (<->)	287.36781.con.0005	1381	274	fig|287.36781.peg.1381			Malonyl-[acyl-carrier protein] O-methyltransferase (EC 2.1.1.197)	0.993	0.996	bi (<->)	287.36780.con.0011	1942	274	fig|287.36780.peg.1942			Malonyl-[acyl-carrier protein] O-methyltransferase (EC 2.1.1.197)	0.985	0.996	bi (<->)	287.36779.con.0006	3164	274	fig|287.36779.peg.3164			Malonyl-[acyl-carrier protein] O-methyltransferase (EC 2.1.1.197)
ASJY01000099	612	247	fig|208964.77.peg.612			PLF_286_00006023	PGF_03760224	Dethiobiotin synthase BioD (EC 6.3.3.3)	2221	2964	+	bi (<->)	287.36782.con.0004	1484	228	fig|287.36782.peg.1484			Dethiobiotin synthase BioD (EC 6.3.3.3)	0.964	0.719	bi (<->)	287.36781.con.0005	1380	228	fig|287.36781.peg.1380			Dethiobiotin synthase BioD (EC 6.3.3.3)	0.988	0.719	bi (<->)	287.36780.con.0011	1943	228	fig|287.36780.peg.1943			Dethiobiotin synthase BioD (EC 6.3.3.3)	0.964	0.719	bi (<->)	287.36779.con.0006	3165	228	fig|287.36779.peg.3165			Dethiobiotin synthase BioD (EC 6.3.3.3)
ASJY01000099	613	76	fig|208964.77.peg.613			PLF_286_00003268	PGF_08225224	hypothetical protein	3017	3247	+	bi (<->)	287.36782.con.0004	1483	76	fig|287.36782.peg.1483			hypothetical protein	0.987	0.987	bi (<->)	287.36781.con.0005	1379	76	fig|287.36781.peg.1379			hypothetical protein	0.987	0.987	bi (<->)	287.36780.con.0011	1944	76	fig|287.36780.peg.1944			hypothetical protein	0.987	0.987	bi (<->)	287.36779.con.0006	3166	76	fig|287.36779.peg.3166			hypothetical protein
ASJY01000099	614	58	fig|208964.77.peg.614			PLF_286_00005346	PGF_00927648	hypothetical protein	3341	3517	-	bi (<->)	287.36782.con.0004	1482	58	fig|287.36782.peg.1482			FIG00958202: hypothetical protein	0.897	0.983	bi (<->)	287.36781.con.0005	1378	58	fig|287.36781.peg.1378			FIG00958202: hypothetical protein	0.983	0.983	bi (<->)	287.36780.con.0011	1945	58	fig|287.36780.peg.1945			FIG00958202: hypothetical protein	0.897	0.983	bi (<->)	287.36779.con.0006	3167	58	fig|287.36779.peg.3167			FIG00958202: hypothetical protein
ASJY01000099	615	601	fig|208964.77.peg.615			PLF_286_00000152	PGF_01007860	Long chain acyl-CoA dehydrogenase [fadN-fadA-fadE operon] (EC 1.3.8.8)	3587	5392	+	bi (<->)	287.36782.con.0004	1481	601	fig|287.36782.peg.1481			Long chain acyl-CoA dehydrogenase [fadN-fadA-fadE operon] (EC 1.3.8.8)	0.998	0.998	bi (<->)	287.36781.con.0005	1377	601	fig|287.36781.peg.1377			Long chain acyl-CoA dehydrogenase [fadN-fadA-fadE operon] (EC 1.3.8.8)	1	0.998	bi (<->)	287.36780.con.0011	1946	601	fig|287.36780.peg.1946			Long chain acyl-CoA dehydrogenase [fadN-fadA-fadE operon] (EC 1.3.8.8)	1	0.998	bi (<->)	287.36779.con.0006	3168	601	fig|287.36779.peg.3168			Long chain acyl-CoA dehydrogenase [fadN-fadA-fadE operon] (EC 1.3.8.8)
ASJY01000099	616	598	fig|208964.77.peg.616			PLF_286_00087441	PGF_01007860	Long chain acyl-CoA dehydrogenase [fadN-fadA-fadE operon] (EC 1.3.8.8)	5605	7401	+	bi (<->)	287.36782.con.0004	1480	598	fig|287.36782.peg.1480			Long chain acyl-CoA dehydrogenase [fadN-fadA-fadE operon] (EC 1.3.8.8)	0.993	0.998	bi (<->)	287.36781.con.0005	1376	598	fig|287.36781.peg.1376			Long chain acyl-CoA dehydrogenase [fadN-fadA-fadE operon] (EC 1.3.8.8)	1	0.998	bi (<->)	287.36780.con.0011	1947	598	fig|287.36780.peg.1947			Long chain acyl-CoA dehydrogenase [fadN-fadA-fadE operon] (EC 1.3.8.8)	0.998	0.998	bi (<->)	287.36779.con.0006	3169	598	fig|287.36779.peg.3169			Long chain acyl-CoA dehydrogenase [fadN-fadA-fadE operon] (EC 1.3.8.8)
ASJY01000099	617	41	fig|208964.77.peg.617			PLF_286_00007295	PGF_03008078	hypothetical protein	7549	7674	-	bi (<->)	287.36782.con.0004	1479	41	fig|287.36782.peg.1479			FIG00954109: hypothetical protein	0.976	0.976											bi (<->)	287.36780.con.0011	1948	41	fig|287.36780.peg.1948			FIG00954109: hypothetical protein	0.976	0.976
ASJY01000099	618	592	fig|208964.77.peg.618			PLF_286_00096499	PGF_03009611	Acyl-CoA dehydrogenase 2 [fadN-fadA-fadE operon] (EC 1.3.8.7)	7675	9453	+	bi (<->)	287.36782.con.0004	1478	592	fig|287.36782.peg.1478			Acyl-CoA dehydrogenase 2 [fadN-fadA-fadE operon] (EC 1.3.8.7)	0.998	0.998	bi (<->)	287.36781.con.0005	1374	592	fig|287.36781.peg.1374			Acyl-CoA dehydrogenase 2 [fadN-fadA-fadE operon] (EC 1.3.8.7)	1	0.998	bi (<->)	287.36780.con.0011	1949	592	fig|287.36780.peg.1949			Acyl-CoA dehydrogenase 2 [fadN-fadA-fadE operon] (EC 1.3.8.7)	0.998	0.998	bi (<->)	287.36779.con.0006	3171	592	fig|287.36779.peg.3171			Acyl-CoA dehydrogenase 2 [fadN-fadA-fadE operon] (EC 1.3.8.7)
ASJY01000099	619	466	fig|208964.77.peg.619			PLF_286_00001903	PGF_00025849	Nitrite reductase associated c-type cytochorome NirN	9784	11184	-	bi (<->)	287.36782.con.0004	1477	493	fig|287.36782.peg.1477			Nitrite reductase associated c-type cytochorome NirN	0.998	0.943	bi (<->)	287.36781.con.0005	1373	493	fig|287.36781.peg.1373			Nitrite reductase associated c-type cytochorome NirN	0.998	0.943	bi (<->)	287.36780.con.0011	1950	493	fig|287.36780.peg.1950			Nitrite reductase associated c-type cytochorome NirN	0.998	0.943	bi (<->)	287.36779.con.0006	3172	493	fig|287.36779.peg.3172			Nitrite reductase associated c-type cytochorome NirN
ASJY01000100	620	197	fig|208964.77.peg.620			PLF_286_00004878	PGF_05317494	Uroporphyrinogen-III methyltransferase (EC 2.1.1.107)	2	592	-	bi (<->)	287.36782.con.0004	1476	279	fig|287.36782.peg.1476			Uroporphyrinogen-III methyltransferase (EC 2.1.1.107)	1	0.703	bi (<->)	287.36781.con.0005	1372	279	fig|287.36781.peg.1372			Uroporphyrinogen-III methyltransferase (EC 2.1.1.107)	1	0.703	bi (<->)	287.36780.con.0011	1951	279	fig|287.36780.peg.1951			Uroporphyrinogen-III methyltransferase (EC 2.1.1.107)	1	0.703	bi (<->)	287.36779.con.0006	3173	279	fig|287.36779.peg.3173			Uroporphyrinogen-III methyltransferase (EC 2.1.1.107)
ASJY01000100	621	387	fig|208964.77.peg.621			PLF_286_00001921	PGF_00011335	Heme d1 biosynthesis protein NirJ	603	1766	-	bi (<->)	287.36782.con.0004	1475	387	fig|287.36782.peg.1475			Heme d1 biosynthesis protein NirJ	0.992	0.997	bi (<->)	287.36781.con.0005	1371	387	fig|287.36781.peg.1371			Heme d1 biosynthesis protein NirJ	0.992	0.997	bi (<->)	287.36780.con.0011	1952	387	fig|287.36780.peg.1952			Heme d1 biosynthesis protein NirJ	0.992	0.997	bi (<->)	287.36779.con.0006	3174	387	fig|287.36779.peg.3174			Heme d1 biosynthesis protein NirJ
ASJY01000100	622	171	fig|208964.77.peg.622			PLF_286_00002054	PGF_00011334	Heme d1 biosynthesis protein NirH	1760	2275	-	bi (<->)	287.36782.con.0004	1474	171	fig|287.36782.peg.1474			Heme d1 biosynthesis protein NirH	0.994	0.994	bi (<->)	287.36781.con.0005	1370	171	fig|287.36781.peg.1370			Heme d1 biosynthesis protein NirH	1	0.994	bi (<->)	287.36780.con.0011	1953	171	fig|287.36780.peg.1953			Heme d1 biosynthesis protein NirH	1	0.994	bi (<->)	287.36779.con.0006	3175	171	fig|287.36779.peg.3175			Heme d1 biosynthesis protein NirH
ASJY01000100	623	147	fig|208964.77.peg.623			PLF_286_00001999	PGF_00011333	Heme d1 biosynthesis protein NirG	2250	2693	-	bi (<->)	287.36782.con.0004	1473	147	fig|287.36782.peg.1473			Heme d1 biosynthesis protein NirG	1	0.993	bi (<->)	287.36781.con.0005	1369	147	fig|287.36781.peg.1369			Heme d1 biosynthesis protein NirG	1	0.993	bi (<->)	287.36780.con.0011	1954	147	fig|287.36780.peg.1954			Heme d1 biosynthesis protein NirG	1	0.993	bi (<->)	287.36779.con.0006	3176	147	fig|287.36779.peg.3176			Heme d1 biosynthesis protein NirG
ASJY01000100	624	174	fig|208964.77.peg.624			PLF_286_00004179	PGF_00011336	Heme d1 biosynthesis protein NirL	2686	3210	-	bi (<->)	287.36782.con.0004	1472	174	fig|287.36782.peg.1472			Heme d1 biosynthesis protein NirL	1	0.994	bi (<->)	287.36781.con.0005	1368	174	fig|287.36781.peg.1368			Heme d1 biosynthesis protein NirL	1	0.994	bi (<->)	287.36780.con.0011	1955	174	fig|287.36780.peg.1955			Heme d1 biosynthesis protein NirL	0.994	0.994	bi (<->)	287.36779.con.0006	3177	174	fig|287.36779.peg.3177			Heme d1 biosynthesis protein NirL
ASJY01000100	625	150	fig|208964.77.peg.625			PLF_286_00004178	PGF_00011328	Heme d1 biosynthesis protein NirD	3207	3659	-	bi (<->)	287.36782.con.0004	1471	150	fig|287.36782.peg.1471			Heme d1 biosynthesis protein NirD	1	0.993	bi (<->)	287.36781.con.0005	1367	150	fig|287.36781.peg.1367			Heme d1 biosynthesis protein NirD	0.993	0.993	bi (<->)	287.36780.con.0011	1956	150	fig|287.36780.peg.1956			Heme d1 biosynthesis protein NirD	1	0.993	bi (<->)	287.36779.con.0006	3178	150	fig|287.36779.peg.3178			Heme d1 biosynthesis protein NirD
ASJY01000100	626	370	fig|208964.77.peg.626			PLF_286_00001839	PGF_00011331	Heme d1 biosynthesis protein NirF	3668	4780	-	bi (<->)	287.36782.con.0004	1470	392	fig|287.36782.peg.1470			Heme d1 biosynthesis protein NirF	0.997	0.941	bi (<->)	287.36781.con.0005	1366	392	fig|287.36781.peg.1366			Heme d1 biosynthesis protein NirF	0.997	0.941	bi (<->)	287.36780.con.0011	1957	392	fig|287.36780.peg.1957			Heme d1 biosynthesis protein NirF	0.997	0.941	bi (<->)	287.36779.con.0006	3179	392	fig|287.36779.peg.3179			Heme d1 biosynthesis protein NirF
ASJY01000100	627	136	fig|208964.77.peg.627			PLF_286_00002738	PGF_00420570	Cytochrome c55X precursor NirC	4794	5204	-	bi (<->)	287.36782.con.0004	1469	119	fig|287.36782.peg.1469			Cytochrome c55X precursor NirC	0.979	0.79	bi (<->)	287.36781.con.0005	1365	119	fig|287.36781.peg.1365			Cytochrome c55X precursor NirC	0.979	0.79	bi (<->)	287.36780.con.0011	1958	119	fig|287.36780.peg.1958			Cytochrome c55X precursor NirC	0.979	0.79	bi (<->)	287.36779.con.0006	3180	119	fig|287.36779.peg.3180			Cytochrome c55X precursor NirC
ASJY01000100	628	104	fig|208964.77.peg.628			PLF_286_00003105	PGF_00420547	Cytochrome c551 NirM	5201	5515	-	bi (<->)	287.36782.con.0004	1468	104	fig|287.36782.peg.1468			Cytochrome c551 NirM	1	0.99	bi (<->)	287.36781.con.0005	1364	104	fig|287.36781.peg.1364			Cytochrome c551 NirM	1	0.99	bi (<->)	287.36780.con.0011	1959	104	fig|287.36780.peg.1959			Cytochrome c551 NirM	1	0.99	bi (<->)	287.36779.con.0006	3181	104	fig|287.36779.peg.3181			Cytochrome c551 NirM
ASJY01000100	629	568	fig|208964.77.peg.629			PLF_286_00001902	PGF_00025829	Nitrite reductase (EC 1.7.2.1)	5566	7272	-	bi (<->)	287.36782.con.0004	1467	568	fig|287.36782.peg.1467			Nitrite reductase (EC 1.7.2.1)	1	0.998	bi (<->)	287.36781.con.0005	1363	568	fig|287.36781.peg.1363			Nitrite reductase (EC 1.7.2.1)	1	0.998	bi (<->)	287.36780.con.0011	1960	568	fig|287.36780.peg.1960			Nitrite reductase (EC 1.7.2.1)	0.996	0.998	bi (<->)	287.36779.con.0006	3182	568	fig|287.36779.peg.3182			Nitrite reductase (EC 1.7.2.1)
ASJY01000100	630	260	fig|208964.77.peg.630			PLF_286_00001692	PGF_04886077	Nitric oxide reductase activation protein NorQ	7488	8270	+	bi (<->)	287.36782.con.0004	1466	260	fig|287.36782.peg.1466			Nitric oxide reductase activation protein NorQ	0.996	0.996	bi (<->)	287.36781.con.0005	1362	260	fig|287.36781.peg.1362			Nitric oxide reductase activation protein NorQ	0.996	0.996	bi (<->)	287.36780.con.0011	1961	260	fig|287.36780.peg.1961			Nitric oxide reductase activation protein NorQ	0.992	0.996	bi (<->)	287.36779.con.0006	3183	260	fig|287.36779.peg.3183			Nitric oxide reductase activation protein NorQ
ASJY01000100	631	190	fig|208964.77.peg.631			PLF_286_00001802	PGF_00025762	Nitric oxide reductase activation protein NorE	8260	8832	+	bi (<->)	287.36782.con.0004	1465	190	fig|287.36782.peg.1465			Nitric oxide reductase activation protein NorE	0.995	0.995	bi (<->)	287.36781.con.0005	1361	190	fig|287.36781.peg.1361			Nitric oxide reductase activation protein NorE	1	0.995	bi (<->)	287.36780.con.0011	1962	190	fig|287.36780.peg.1962			Nitric oxide reductase activation protein NorE	1	0.995	bi (<->)	287.36779.con.0006	3184	190	fig|287.36779.peg.3184			Nitric oxide reductase activation protein NorE
ASJY01000100	632	85	fig|208964.77.peg.632			PLF_286_00004418	PGF_00025767	Nitric oxide reductase activation protein NorF	8840	9097	+	bi (<->)	287.36782.con.0004	1464	85	fig|287.36782.peg.1464			Nitric oxide reductase activation protein NorF	0.988	0.988	bi (<->)	287.36781.con.0005	1360	85	fig|287.36781.peg.1360			Nitric oxide reductase activation protein NorF	1	0.988	bi (<->)	287.36780.con.0011	1963	85	fig|287.36780.peg.1963			Nitric oxide reductase activation protein NorF	0.988	0.988	bi (<->)	287.36779.con.0006	3185	85	fig|287.36779.peg.3185			Nitric oxide reductase activation protein NorF
ASJY01000100	633	146	fig|208964.77.peg.633			PLF_286_00001771	PGF_00025788	Nitric-oxide reductase subunit C (EC 1.7.99.7)	9187	9627	+	bi (<->)	287.36782.con.0004	1463	146	fig|287.36782.peg.1463			Nitric-oxide reductase subunit C (EC 1.7.99.7)	0.993	0.993	bi (<->)	287.36781.con.0005	1359	146	fig|287.36781.peg.1359			Nitric-oxide reductase subunit C (EC 1.7.99.7)	0.993	0.993	bi (<->)	287.36780.con.0011	1964	146	fig|287.36780.peg.1964			Nitric-oxide reductase subunit C (EC 1.7.99.7)	0.993	0.993	bi (<->)	287.36779.con.0006	3186	146	fig|287.36779.peg.3186			Nitric-oxide reductase subunit C (EC 1.7.99.7)
ASJY01000100	634	466	fig|208964.77.peg.634			PLF_286_00001757	PGF_00025786	Nitric-oxide reductase subunit B (EC 1.7.99.7)	9627	11027	+	bi (<->)	287.36782.con.0004	1462	465	fig|287.36782.peg.1462			Nitric-oxide reductase subunit B (EC 1.7.99.7)	0.998	0.998	bi (<->)	287.36781.con.0005	1358	465	fig|287.36781.peg.1358			Nitric-oxide reductase subunit B (EC 1.7.99.7)	0.998	0.998	bi (<->)	287.36780.con.0011	1965	465	fig|287.36780.peg.1965			Nitric-oxide reductase subunit B (EC 1.7.99.7)	0.996	0.998	bi (<->)	287.36779.con.0006	3187	465	fig|287.36779.peg.3187			Nitric-oxide reductase subunit B (EC 1.7.99.7)
ASJY01000100	635	129	fig|208964.77.peg.635			PLF_286_00097593	PGF_01448253	Nitric oxide reductase activation protein NorD	11029	11415	+
ASJY01000101	636	237	fig|208964.77.peg.636			PLF_286_00442378	PGF_01448253	Nitric oxide reductase activation protein NorD	3	716	+	bi (<->)	287.36782.con.0004	1461	612	fig|287.36782.peg.1461			Nitric oxide reductase activation protein NorD	1	0.386	bi (<->)	287.36781.con.0005	1357	612	fig|287.36781.peg.1357			Nitric oxide reductase activation protein NorD	1	0.386	bi (<->)	287.36780.con.0011	1966	612	fig|287.36780.peg.1966			Nitric oxide reductase activation protein NorD	0.996	0.386	bi (<->)	287.36779.con.0006	3188	612	fig|287.36779.peg.3188			Nitric oxide reductase activation protein NorD
ASJY01000101	637	64	fig|208964.77.peg.637			PLF_286_00004460	PGF_00377911	hypothetical protein	723	917	-	bi (<->)	287.36782.con.0004	1460	64	fig|287.36782.peg.1460			hypothetical protein	0.969	0.984	bi (<->)	287.36781.con.0005	1356	64	fig|287.36781.peg.1356			hypothetical protein	1	0.984	bi (<->)	287.36780.con.0011	1967	64	fig|287.36780.peg.1967			hypothetical protein	0.969	0.984	bi (<->)	287.36779.con.0006	3189	64	fig|287.36779.peg.3189			hypothetical protein
ASJY01000101	638	227	fig|208964.77.peg.638			PLF_286_00001798	PGF_00025748	Nitric oxide -responding transcriptional regulator NnrA (Crp/Fnr family)	1001	1684	-	bi (<->)	287.36782.con.0004	1459	227	fig|287.36782.peg.1459			Nitric oxide -responding transcriptional regulator NnrA (Crp/Fnr family)	0.996	0.996	bi (<->)	287.36781.con.0005	1355	227	fig|287.36781.peg.1355			Nitric oxide -responding transcriptional regulator NnrA (Crp/Fnr family)	1	0.996	bi (<->)	287.36780.con.0011	1968	227	fig|287.36780.peg.1968			Nitric oxide -responding transcriptional regulator NnrA (Crp/Fnr family)	0.996	0.996	bi (<->)	287.36779.con.0006	3190	227	fig|287.36779.peg.3190			Nitric oxide -responding transcriptional regulator NnrA (Crp/Fnr family)
ASJY01000101	639	292	fig|208964.77.peg.639			PLF_286_00002834	PGF_07987589	Transcriptional regulator, LysR family	2038	2916	-	bi (<->)	287.36782.con.0004	1458	292	fig|287.36782.peg.1458			Transcriptional regulator, LysR family	1	0.997	bi (<->)	287.36781.con.0005	1354	292	fig|287.36781.peg.1354			Transcriptional regulator, LysR family	1	0.997	bi (<->)	287.36780.con.0011	1969	292	fig|287.36780.peg.1969			Transcriptional regulator, LysR family	1	0.997	bi (<->)	287.36779.con.0006	3191	292	fig|287.36779.peg.3191			Transcriptional regulator, LysR family
ASJY01000101	640	233	fig|208964.77.peg.640			PLF_286_00002358	PGF_08225224	hypothetical protein	3018	3719	+	bi (<->)	287.36782.con.0004	1457	233	fig|287.36782.peg.1457			hypothetical protein	0.991	0.996	bi (<->)	287.36781.con.0005	1353	233	fig|287.36781.peg.1353			hypothetical protein	1	0.996	bi (<->)	287.36780.con.0011	1970	233	fig|287.36780.peg.1970			hypothetical protein	1	0.996	bi (<->)	287.36779.con.0006	3192	233	fig|287.36779.peg.3192			hypothetical protein
ASJY01000101	641	78	fig|208964.77.peg.641			PLF_286_00004888	PGF_00240759	hypothetical protein	3716	3952	+	bi (<->)	287.36782.con.0004	1456	78	fig|287.36782.peg.1456			FIG00956468: hypothetical protein	1	0.987	bi (<->)	287.36781.con.0005	1352	78	fig|287.36781.peg.1352			FIG00956468: hypothetical protein	0.974	0.987	bi (<->)	287.36780.con.0011	1971	78	fig|287.36780.peg.1971			FIG00956468: hypothetical protein	0.974	0.987	bi (<->)	287.36779.con.0006	3193	78	fig|287.36779.peg.3193			FIG00956468: hypothetical protein
ASJY01000101	642	393	fig|208964.77.peg.642			PLF_286_00003099	PGF_00027514	N-acetylornithine aminotransferase (EC 2.6.1.11)	3945	5126	+	bi (<->)	287.36782.con.0004	1455	393	fig|287.36782.peg.1455			N-acetylornithine aminotransferase (EC 2.6.1.11)	1	0.997	bi (<->)	287.36781.con.0005	1351	393	fig|287.36781.peg.1351			N-acetylornithine aminotransferase (EC 2.6.1.11)	0.992	0.997	bi (<->)	287.36780.con.0011	1972	393	fig|287.36780.peg.1972			N-acetylornithine aminotransferase (EC 2.6.1.11)	1	0.997	bi (<->)	287.36779.con.0006	3194	393	fig|287.36779.peg.3194			N-acetylornithine aminotransferase (EC 2.6.1.11)
ASJY01000101	643	238	fig|208964.77.peg.643			PLF_286_00002928	PGF_10294766	Glutamine amidotransferase, class I	5126	5842	+	bi (<->)	287.36782.con.0004	1454	238	fig|287.36782.peg.1454			Glutamine amidotransferase, class I	0.996	0.996	bi (<->)	287.36781.con.0005	1350	238	fig|287.36781.peg.1350			Glutamine amidotransferase, class I	1	0.996	bi (<->)	287.36780.con.0011	1973	238	fig|287.36780.peg.1973			Glutamine amidotransferase, class I	1	0.996	bi (<->)	287.36779.con.0006	3195	238	fig|287.36779.peg.3195			Glutamine amidotransferase, class I
ASJY01000101	644	87	fig|208964.77.peg.644			PLF_286_00004464	PGF_00078007	hypothetical protein	5917	6180	-	bi (<->)	287.36782.con.0004	1453	87	fig|287.36782.peg.1453			hypothetical protein	1	0.989	bi (<->)	287.36781.con.0005	1349	87	fig|287.36781.peg.1349			hypothetical protein	1	0.989	bi (<->)	287.36780.con.0011	1974	87	fig|287.36780.peg.1974			hypothetical protein	1	0.989	bi (<->)	287.36779.con.0006	3196	87	fig|287.36779.peg.3196			hypothetical protein
ASJY01000101	645	496	fig|208964.77.peg.645			PLF_286_00003184	PGF_09860097	Sensory box transcriptional regulator, LuxR family	6466	7956	+	bi (<->)	287.36782.con.0004	1452	496	fig|287.36782.peg.1452			Sensory box transcriptional regulator, LuxR family	0.998	0.998	bi (<->)	287.36781.con.0005	1348	496	fig|287.36781.peg.1348			Sensory box transcriptional regulator, LuxR family	1	0.998	bi (<->)	287.36780.con.0011	1975	496	fig|287.36780.peg.1975			Sensory box transcriptional regulator, LuxR family	0.996	0.998	bi (<->)	287.36779.con.0006	3197	496	fig|287.36779.peg.3197			Sensory box transcriptional regulator, LuxR family
ASJY01000101	646	82	fig|208964.77.peg.646			PLF_286_00005424	PGF_00334374	hypothetical protein	7989	8237	+	bi (<->)	287.36782.con.0004	1451	82	fig|287.36782.peg.1451			FIG00960964: hypothetical protein	1	0.988	bi (<->)	287.36781.con.0005	1347	82	fig|287.36781.peg.1347			FIG00960964: hypothetical protein	0.988	0.988	bi (<->)	287.36780.con.0011	1976	88	fig|287.36780.peg.1976			FIG00960964: hypothetical protein	0.895	0.42	bi (<->)	287.36779.con.0006	3198	82	fig|287.36779.peg.3198			FIG00960964: hypothetical protein
ASJY01000101	647	429	fig|208964.77.peg.647			PLF_286_00002151	PGF_01112149	Oxidoreductase	8295	9584	+	bi (<->)	287.36782.con.0004	1450	429	fig|287.36782.peg.1450			Oxidoreductase	0.998	0.998	bi (<->)	287.36781.con.0005	1346	429	fig|287.36781.peg.1346			Oxidoreductase	0.998	0.998	bi (<->)	287.36780.con.0011	1977	441	fig|287.36780.peg.1977			Oxidoreductase	0.995	0.971	bi (<->)	287.36779.con.0006	3199	429	fig|287.36779.peg.3199			Oxidoreductase
ASJY01000101	648	184	fig|208964.77.peg.648			PLF_286_00005097	PGF_00059114	Transcriptional regulator, Xre family	9602	10156	+	bi (<->)	287.36782.con.0004	1449	184	fig|287.36782.peg.1449			Transcriptional regulator, Xre family	0.995	0.995	bi (<->)	287.36781.con.0005	1345	184	fig|287.36781.peg.1345			Transcriptional regulator, Xre family	1	0.995	bi (<->)	287.36780.con.0011	1978	184	fig|287.36780.peg.1978			Transcriptional regulator, Xre family	0.995	0.995	bi (<->)	287.36779.con.0006	3200	184	fig|287.36779.peg.3200			Transcriptional regulator, Xre family
ASJY01000101	649	341	fig|208964.77.peg.649			PLF_286_00005085	PGF_05672678	Beta-propeller domains of methanol dehydrogenase type	10267	11292	-	bi (<->)	287.36782.con.0004	1448	341	fig|287.36782.peg.1448			Beta-propeller domains of methanol dehydrogenase type	0.997	0.997	bi (<->)	287.36781.con.0005	1344	341	fig|287.36781.peg.1344			Beta-propeller domains of methanol dehydrogenase type	0.988	0.997	bi (<->)	287.36780.con.0011	1979	341	fig|287.36780.peg.1979			Beta-propeller domains of methanol dehydrogenase type	0.997	0.997	bi (<->)	287.36779.con.0006	3201	341	fig|287.36779.peg.3201			Beta-propeller domains of methanol dehydrogenase type
ASJY01000101	650	202	fig|208964.77.peg.650			PLF_286_00002970	PGF_01416568	LemA family protein	11296	11904	-	bi (<->)	287.36782.con.0004	1447	202	fig|287.36782.peg.1447			LemA family protein	1	0.995	bi (<->)	287.36781.con.0005	1343	202	fig|287.36781.peg.1343			LemA family protein	1	0.995	bi (<->)	287.36780.con.0011	1980	202	fig|287.36780.peg.1980			LemA family protein	1	0.995	bi (<->)	287.36779.con.0006	3202	202	fig|287.36779.peg.3202			LemA family protein
ASJY01000101	651	169	fig|208964.77.peg.651			PLF_286_00004197	PGF_07549903	Periplasmic thiol:disulfide oxidoreductase DsbB, required for DsbA reoxidation	11992	12501	-	bi (<->)	287.36782.con.0004	1446	169	fig|287.36782.peg.1446			Periplasmic thiol:disulfide oxidoreductase DsbB, required for DsbA reoxidation	0.994	0.994	bi (<->)	287.36781.con.0005	1342	169	fig|287.36781.peg.1342			Periplasmic thiol:disulfide oxidoreductase DsbB, required for DsbA reoxidation	1	0.994	bi (<->)	287.36780.con.0011	1981	169	fig|287.36780.peg.1981			Periplasmic thiol:disulfide oxidoreductase DsbB, required for DsbA reoxidation	1	0.994	bi (<->)	287.36779.con.0006	3203	169	fig|287.36779.peg.3203			Periplasmic thiol:disulfide oxidoreductase DsbB, required for DsbA reoxidation
ASJY01000101	652	276	fig|208964.77.peg.652			PLF_286_00003018	PGF_00785249	Integral membrane protein	12730	13560	+	bi (<->)	287.36782.con.0004	1445	276	fig|287.36782.peg.1445			Integral membrane protein	0.996	0.996	bi (<->)	287.36781.con.0005	1341	276	fig|287.36781.peg.1341			Integral membrane protein	1	0.996	bi (<->)	287.36780.con.0011	1982	276	fig|287.36780.peg.1982			Integral membrane protein	0.996	0.996	bi (<->)	287.36779.con.0006	3204	276	fig|287.36779.peg.3204			Integral membrane protein
ASJY01000101	653	128	fig|208964.77.peg.653			PLF_286_00002735	PGF_00404369	probable membrane protein NMA1176	13630	14016	+	bi (<->)	287.36782.con.0004	1444	128	fig|287.36782.peg.1444			probable membrane protein NMA1176	1	0.992	bi (<->)	287.36781.con.0005	1340	128	fig|287.36781.peg.1340			probable membrane protein NMA1176	1	0.992	bi (<->)	287.36780.con.0011	1983	128	fig|287.36780.peg.1983			probable membrane protein NMA1176	1	0.992	bi (<->)	287.36779.con.0006	3205	128	fig|287.36779.peg.3205			probable membrane protein NMA1176
ASJY01000101	654	152	fig|208964.77.peg.654			PLF_286_00003293	PGF_00420569	Cytochrome c556	14129	14587	+	bi (<->)	287.36782.con.0004	1443	152	fig|287.36782.peg.1443			Cytochrome c556	1	0.993	bi (<->)	287.36781.con.0005	1339	152	fig|287.36781.peg.1339			Cytochrome c556	1	0.993	bi (<->)	287.36780.con.0011	1984	152	fig|287.36780.peg.1984			Cytochrome c556	1	0.993	bi (<->)	287.36779.con.0006	3206	152	fig|287.36779.peg.3206			Cytochrome c556
ASJY01000101	655	139	fig|208964.77.peg.655			PLF_286_00003645	PGF_00038762	Protein yqjC precursor	14779	15198	-	bi (<->)	287.36782.con.0004	1442	139	fig|287.36782.peg.1442			Protein yqjC precursor	0.978	0.993	bi (<->)	287.36781.con.0005	1338	139	fig|287.36781.peg.1338			Protein yqjC precursor	1	0.993	bi (<->)	287.36780.con.0011	1985	139	fig|287.36780.peg.1985			Protein yqjC precursor	0.978	0.993	bi (<->)	287.36779.con.0006	3207	139	fig|287.36779.peg.3207			Protein yqjC precursor
ASJY01000101	656	45	fig|208964.77.peg.656			PLF_286_00034024	PGF_01058253	hypothetical protein	15448	15585	+
ASJY01000101	657	207	fig|208964.77.peg.657			PLF_286_00230539	PGF_05378886	hypothetical protein	15672	16295	-
ASJY01000101	658	39	fig|208964.77.peg.658			PLF_286_00039859	PGF_09078191	hypothetical protein	16294	16413	+
ASJY01000101	659	247	fig|208964.77.peg.659			PLF_286_00003133	PGF_01061120	Ser/Thr protein phosphatase family protein	16417	17160	-	bi (<->)	287.36782.con.0004	1440	247	fig|287.36782.peg.1440			Ser/Thr protein phosphatase family protein	0.996	0.996	bi (<->)	287.36781.con.0005	1336	247	fig|287.36781.peg.1336			Ser/Thr protein phosphatase family protein	0.996	0.996	bi (<->)	287.36780.con.0011	1987	247	fig|287.36780.peg.1987			Ser/Thr protein phosphatase family protein	0.988	0.996	bi (<->)	287.36779.con.0006	3209	247	fig|287.36779.peg.3209			Ser/Thr protein phosphatase family protein
ASJY01000101	660	434	fig|208964.77.peg.660			PLF_286_00003330	PGF_08123051	Putative oxidoreductase	17365	18669	+	bi (<->)	287.36782.con.0004	1439	434	fig|287.36782.peg.1439			Putative oxidoreductase	0.993	0.998	bi (<->)	287.36781.con.0005	1335	434	fig|287.36781.peg.1335			Putative oxidoreductase	0.991	0.998	bi (<->)	287.36780.con.0011	1988	434	fig|287.36780.peg.1988			Putative oxidoreductase	0.988	0.998	bi (<->)	287.36779.con.0006	3210	434	fig|287.36779.peg.3210			Putative oxidoreductase
ASJY01000101	661	396	fig|208964.77.peg.661			PLF_286_00000157	PGF_03202156	S-adenosylmethionine synthetase (EC 2.5.1.6)	18725	19915	-	bi (<->)	287.36782.con.0004	1438	396	fig|287.36782.peg.1438			S-adenosylmethionine synthetase (EC 2.5.1.6)	1	0.997	bi (<->)	287.36781.con.0005	1334	396	fig|287.36781.peg.1334			S-adenosylmethionine synthetase (EC 2.5.1.6)	1	0.997	bi (<->)	287.36780.con.0011	1989	396	fig|287.36780.peg.1989			S-adenosylmethionine synthetase (EC 2.5.1.6)	1	0.997	bi (<->)	287.36779.con.0006	3211	396	fig|287.36779.peg.3211			S-adenosylmethionine synthetase (EC 2.5.1.6)
ASJY01000101	662	333	fig|208964.77.peg.662			PLF_286_00000721	PGF_00059033	Transcriptional regulator, ArsR family / Methyltransferase fusion	19931	20932	-	bi (<->)	287.36782.con.0004	1437	333	fig|287.36782.peg.1437			Transcriptional regulator, ArsR family / Methyltransferase fusion	1	0.997	bi (<->)	287.36781.con.0005	1333	333	fig|287.36781.peg.1333			Transcriptional regulator, ArsR family / Methyltransferase fusion	1	0.997	bi (<->)	287.36780.con.0011	1990	333	fig|287.36780.peg.1990			Transcriptional regulator, ArsR family / Methyltransferase fusion	1	0.997	bi (<->)	287.36779.con.0006	3212	333	fig|287.36779.peg.3212			Transcriptional regulator, ArsR family / Methyltransferase fusion
ASJY01000101	663	665	fig|208964.77.peg.663			PLF_286_00000256	PGF_01136362	Transketolase (EC 2.2.1.1)	21179	23176	+	bi (<->)	287.36782.con.0004	1436	665	fig|287.36782.peg.1436			Transketolase (EC 2.2.1.1)	1	0.998	bi (<->)	287.36781.con.0005	1332	665	fig|287.36781.peg.1332			Transketolase (EC 2.2.1.1)	1	0.998	bi (<->)	287.36780.con.0011	1991	665	fig|287.36780.peg.1991			Transketolase (EC 2.2.1.1)	1	0.998	bi (<->)	287.36779.con.0006	3213	665	fig|287.36779.peg.3213			Transketolase (EC 2.2.1.1)
ASJY01000101	664	354	fig|208964.77.peg.664			PLF_286_00004593	PGF_07973160	hypothetical protein	23176	24240	+	bi (<->)	287.36782.con.0004	1435	354	fig|287.36782.peg.1435			hypothetical protein	0.997	0.997	bi (<->)	287.36781.con.0005	1331	354	fig|287.36781.peg.1331			hypothetical protein	1	0.997	bi (<->)	287.36780.con.0011	1992	354	fig|287.36780.peg.1992			hypothetical protein	0.986	0.997	bi (<->)	287.36779.con.0006	3214	354	fig|287.36779.peg.3214			hypothetical protein
ASJY01000101	665	265	fig|208964.77.peg.665			PLF_286_00004315	PGF_10319574	Hydroxypyruvate isomerase (EC 5.3.1.22)	24221	25018	-	bi (<->)	287.36782.con.0004	1434	265	fig|287.36782.peg.1434			Hydroxypyruvate isomerase (EC 5.3.1.22)	0.992	0.996	bi (<->)	287.36781.con.0005	1330	265	fig|287.36781.peg.1330			Hydroxypyruvate isomerase (EC 5.3.1.22)	1	0.996	bi (<->)	287.36780.con.0011	1993	265	fig|287.36780.peg.1993			Hydroxypyruvate isomerase (EC 5.3.1.22)	0.989	0.996	bi (<->)	287.36779.con.0006	3215	265	fig|287.36779.peg.3215			Hydroxypyruvate isomerase (EC 5.3.1.22)
ASJY01000101	666	353	fig|208964.77.peg.666			PLF_286_00000412	PGF_00008509	D-erythrose-4-phosphate dehydrogenase (EC 1.2.1.72)	25233	26294	+	bi (<->)	287.36782.con.0004	1433	353	fig|287.36782.peg.1433			D-erythrose-4-phosphate dehydrogenase (EC 1.2.1.72)	0.997	0.997	bi (<->)	287.36781.con.0005	1329	353	fig|287.36781.peg.1329			D-erythrose-4-phosphate dehydrogenase (EC 1.2.1.72)	0.997	0.997	bi (<->)	287.36780.con.0011	1994	353	fig|287.36780.peg.1994			D-erythrose-4-phosphate dehydrogenase (EC 1.2.1.72)	1	0.997	bi (<->)	287.36779.con.0006	3216	353	fig|287.36779.peg.3216			D-erythrose-4-phosphate dehydrogenase (EC 1.2.1.72)
ASJY01000101	667	386	fig|208964.77.peg.667			PLF_286_00000391	PGF_02277678	Phosphoglycerate kinase (EC 2.7.2.3)	26300	27460	+	bi (<->)	287.36782.con.0004	1432	387	fig|287.36782.peg.1432			Phosphoglycerate kinase (EC 2.7.2.3)	0.99	0.997	bi (<->)	287.36781.con.0005	1328	387	fig|287.36781.peg.1328			Phosphoglycerate kinase (EC 2.7.2.3)	0.992	0.997	bi (<->)	287.36780.con.0011	1995	387	fig|287.36780.peg.1995			Phosphoglycerate kinase (EC 2.7.2.3)	0.992	0.997	bi (<->)	287.36779.con.0006	3217	387	fig|287.36779.peg.3217			Phosphoglycerate kinase (EC 2.7.2.3)
ASJY01000101	668	66	fig|208964.77.peg.668			PLF_286_00004266	PGF_00319402	hypothetical protein	27533	27733	+	bi (<->)	287.36782.con.0004	1431	66	fig|287.36782.peg.1431			hypothetical protein	1	0.985	bi (<->)	287.36781.con.0005	1327	66	fig|287.36781.peg.1327			hypothetical protein	1	0.985	bi (<->)	287.36780.con.0011	1996	66	fig|287.36780.peg.1996			hypothetical protein	1	0.985	bi (<->)	287.36779.con.0006	3218	66	fig|287.36779.peg.3218			hypothetical protein
ASJY01000101	669	113	fig|208964.77.peg.669			PLF_286_00003945	PGF_00407931	Inhibitor of vertebrate c-type lysozyme, outer membrane	27893	28234	+	bi (<->)	287.36782.con.0004	1430	113	fig|287.36782.peg.1430			Inhibitor of vertebrate c-type lysozyme, outer membrane	1	0.991	bi (<->)	287.36781.con.0005	1326	113	fig|287.36781.peg.1326			Inhibitor of vertebrate c-type lysozyme, outer membrane	1	0.991	bi (<->)	287.36780.con.0011	1997	113	fig|287.36780.peg.1997			Inhibitor of vertebrate c-type lysozyme, outer membrane	0.973	0.991	bi (<->)	287.36779.con.0006	3219	113	fig|287.36779.peg.3219			Inhibitor of vertebrate c-type lysozyme, outer membrane
ASJY01000101	670	354	fig|208964.77.peg.670			PLF_286_00000329	PGF_10143857	Fructose-bisphosphate aldolase class II (EC 4.1.2.13)	28354	29418	+	bi (<->)	287.36782.con.0004	1429	354	fig|287.36782.peg.1429			Fructose-bisphosphate aldolase class II (EC 4.1.2.13)	1	0.997	bi (<->)	287.36781.con.0005	1325	354	fig|287.36781.peg.1325			Fructose-bisphosphate aldolase class II (EC 4.1.2.13)	1	0.997	bi (<->)	287.36780.con.0011	1998	354	fig|287.36780.peg.1998			Fructose-bisphosphate aldolase class II (EC 4.1.2.13)	1	0.997	bi (<->)	287.36779.con.0006	3220	354	fig|287.36779.peg.3220			Fructose-bisphosphate aldolase class II (EC 4.1.2.13)
ASJY01000101	671	160	fig|208964.77.peg.671			PLF_286_00003192	PGF_08225224	hypothetical protein	29484	29966	+	bi (<->)	287.36782.con.0004	1428	160	fig|287.36782.peg.1428			hypothetical protein	0.963	0.994	bi (<->)	287.36781.con.0005	1324	160	fig|287.36781.peg.1324			hypothetical protein	1	0.994	bi (<->)	287.36780.con.0011	1999	160	fig|287.36780.peg.1999			hypothetical protein	0.981	0.994	bi (<->)	287.36779.con.0006	3221	160	fig|287.36779.peg.3221			hypothetical protein
ASJY01000101	672	141	fig|208964.77.peg.672			PLF_286_00004317	PGF_00015865	Ketosteroid isomerase homolog	29968	30393	-	bi (<->)	287.36782.con.0004	1427	141	fig|287.36782.peg.1427			Ketosteroid isomerase homolog	0.986	0.993	bi (<->)	287.36781.con.0005	1323	141	fig|287.36781.peg.1323			Ketosteroid isomerase homolog	1	0.993	bi (<->)	287.36780.con.0011	2000	141	fig|287.36780.peg.2000			Ketosteroid isomerase homolog	0.993	0.993	bi (<->)	287.36779.con.0006	3222	141	fig|287.36779.peg.3222			Ketosteroid isomerase homolog
ASJY01000101	673	255	fig|208964.77.peg.673			PLF_286_00002938	PGF_06788576	SAM-dependent methyltransferase	30623	31390	+	bi (<->)	287.36782.con.0004	1426	255	fig|287.36782.peg.1426			SAM-dependent methyltransferase	1	0.996	bi (<->)	287.36781.con.0005	1322	255	fig|287.36781.peg.1322			SAM-dependent methyltransferase	0.996	0.996	bi (<->)	287.36780.con.0011	2001	255	fig|287.36780.peg.2001			SAM-dependent methyltransferase	1	0.996	bi (<->)	287.36779.con.0006	3223	255	fig|287.36779.peg.3223			SAM-dependent methyltransferase
ASJY01000101	674	392	fig|208964.77.peg.674			PLF_286_00007312	PGF_00000939	Uncharacterized protein YhiN	31387	32565	-	bi (<->)	287.36782.con.0004	1425	392	fig|287.36782.peg.1425			Uncharacterized protein YhiN	0.997	0.997	bi (<->)	287.36781.con.0005	1321	392	fig|287.36781.peg.1321			Uncharacterized protein YhiN	0.992	0.997	bi (<->)	287.36780.con.0011	2002	392	fig|287.36780.peg.2002			Uncharacterized protein YhiN	1	0.997	bi (<->)	287.36779.con.0006	3224	392	fig|287.36779.peg.3224			Uncharacterized protein YhiN
ASJY01000101	675	162	fig|208964.77.peg.675			PLF_286_00005914	PGF_00415463	UTP pyrophosphatase (EC 3.6.1.9)	32678	33166	+	bi (<->)	287.36782.con.0004	1424	162	fig|287.36782.peg.1424			UTP pyrophosphatase (EC 3.6.1.9)	1	0.994	bi (<->)	287.36781.con.0005	1320	162	fig|287.36781.peg.1320			UTP pyrophosphatase (EC 3.6.1.9)	0.994	0.994	bi (<->)	287.36780.con.0011	2003	162	fig|287.36780.peg.2003			UTP pyrophosphatase (EC 3.6.1.9)	1	0.994	bi (<->)	287.36779.con.0006	3225	162	fig|287.36779.peg.3225			UTP pyrophosphatase (EC 3.6.1.9)
ASJY01000101	676	384	fig|208964.77.peg.676			PLF_286_00007530	PGF_03009637	hypothetical protein	33192	34346	+																					bi (<->)	287.36780.con.0011	2004	384	fig|287.36780.peg.2004			hypothetical protein	0.99	0.997	bi (<->)	287.36779.con.0006	3226	384	fig|287.36779.peg.3226			hypothetical protein
ASJY01000101	677	224	fig|208964.77.peg.677			PLF_286_00004201	PGF_10530299	Putative hydrolase	34348	35022	-	bi (<->)	287.36782.con.0004	1423	231	fig|287.36782.peg.1423			Putative hydrolase	1	0.957	bi (<->)	287.36781.con.0005	1319	231	fig|287.36781.peg.1319			Putative hydrolase	0.995	0.957	bi (<->)	287.36780.con.0011	2005	224	fig|287.36780.peg.2005			Putative hydrolase	1	0.996	bi (<->)	287.36779.con.0006	3227	224	fig|287.36779.peg.3227			Putative hydrolase
ASJY01000101	678	117	fig|208964.77.peg.678			PLF_286_00003882	PGF_03097008	Integral membrane protein	35151	35504	-	bi (<->)	287.36782.con.0004	1422	117	fig|287.36782.peg.1422			Integral membrane protein	1	0.991	bi (<->)	287.36781.con.0005	1318	117	fig|287.36781.peg.1318			Integral membrane protein	1	0.991	bi (<->)	287.36780.con.0011	2006	117	fig|287.36780.peg.2006			Integral membrane protein	1	0.991	bi (<->)	287.36779.con.0006	3228	117	fig|287.36779.peg.3228			Integral membrane protein
ASJY01000101	679	303	fig|208964.77.peg.679			PLF_286_00004505	PGF_01671660	Transcriptional regulator, AraC family	35682	36593	-	bi (<->)	287.36782.con.0004	1421	303	fig|287.36782.peg.1421			Transcriptional regulator, AraC family	0.993	0.997	bi (<->)	287.36781.con.0005	1317	303	fig|287.36781.peg.1317			Transcriptional regulator, AraC family	1	0.997	bi (<->)	287.36780.con.0011	2007	303	fig|287.36780.peg.2007			Transcriptional regulator, AraC family	0.993	0.997	bi (<->)	287.36779.con.0006	3229	303	fig|287.36779.peg.3229			Transcriptional regulator, AraC family
ASJY01000101	680	112	fig|208964.77.peg.680			PLF_286_00001963	PGF_00416617	Carboxymuconolactone decarboxylase family protein	36711	37049	+	bi (<->)	287.36782.con.0004	1420	112	fig|287.36782.peg.1420			Carboxymuconolactone decarboxylase family protein	1	0.991	bi (<->)	287.36781.con.0005	1316	112	fig|287.36781.peg.1316			Carboxymuconolactone decarboxylase family protein	1	0.991	bi (<->)	287.36780.con.0011	2008	112	fig|287.36780.peg.2008			Carboxymuconolactone decarboxylase family protein	1	0.991	bi (<->)	287.36779.con.0006	3230	112	fig|287.36779.peg.3230			Carboxymuconolactone decarboxylase family protein
ASJY01000101	681	171	fig|208964.77.peg.681			PLF_286_00003932	PGF_00096065	hypothetical protein	37039	37554	-	bi (<->)	287.36782.con.0004	1419	171	fig|287.36782.peg.1419			hypothetical protein	0.988	0.994	bi (<->)	287.36781.con.0005	1315	171	fig|287.36781.peg.1315			hypothetical protein	0.982	0.994	bi (<->)	287.36780.con.0011	2009	171	fig|287.36780.peg.2009			hypothetical protein	0.988	0.994	bi (<->)	287.36779.con.0006	3231	171	fig|287.36779.peg.3231			hypothetical protein
ASJY01000101	682	52	fig|208964.77.peg.682			PLF_286_00066118	PGF_10444495	UPF0057 membrane protein YqaE	37742	37900	+	bi (<->)	287.36782.con.0004	1418	52	fig|287.36782.peg.1418			UPF0057 membrane protein YqaE	1	0.981	bi (<->)	287.36781.con.0005	1314	52	fig|287.36781.peg.1314			UPF0057 membrane protein YqaE	1	0.981	bi (<->)	287.36780.con.0011	2010	52	fig|287.36780.peg.2010			UPF0057 membrane protein YqaE	1	0.981	bi (<->)	287.36779.con.0006	3232	52	fig|287.36779.peg.3232			UPF0057 membrane protein YqaE
ASJY01000101	683	152	fig|208964.77.peg.683			PLF_286_00004365	PGF_08225224	hypothetical protein	37910	38368	-	bi (<->)	287.36782.con.0004	1417	152	fig|287.36782.peg.1417			hypothetical protein	0.993	0.993	bi (<->)	287.36781.con.0005	1313	152	fig|287.36781.peg.1313			hypothetical protein	0.993	0.993	bi (<->)	287.36780.con.0011	2011	152	fig|287.36780.peg.2011			hypothetical protein	0.993	0.993	bi (<->)	287.36779.con.0006	3233	152	fig|287.36779.peg.3233			hypothetical protein
ASJY01000101	684	156	fig|208964.77.peg.684			PLF_286_00004450	PGF_00355214	hypothetical protein	38384	38854	-	bi (<->)	287.36782.con.0004	1416	156	fig|287.36782.peg.1416			hypothetical protein	0.987	0.994	bi (<->)	287.36781.con.0005	1312	156	fig|287.36781.peg.1312			hypothetical protein	1	0.994	bi (<->)	287.36780.con.0011	2012	156	fig|287.36780.peg.2012			hypothetical protein	0.981	0.994	bi (<->)	287.36779.con.0006	3234	156	fig|287.36779.peg.3234			hypothetical protein
ASJY01000101	685	115	fig|208964.77.peg.685			PLF_286_00004116	PGF_01929409	hypothetical protein	38868	39215	-	bi (<->)	287.36782.con.0004	1415	115	fig|287.36782.peg.1415			hypothetical protein	0.974	0.991	bi (<->)	287.36781.con.0005	1311	115	fig|287.36781.peg.1311			hypothetical protein	1	0.991	bi (<->)	287.36780.con.0011	2013	115	fig|287.36780.peg.2013			hypothetical protein	0.991	0.991	bi (<->)	287.36779.con.0006	3235	111	fig|287.36779.peg.3235			hypothetical protein
ASJY01000101	686	204	fig|208964.77.peg.686			PLF_286_00003046	PGF_05668355	hypothetical protein	39205	39819	-	bi (<->)	287.36782.con.0004	1414	204	fig|287.36782.peg.1414			hypothetical protein	0.99	0.995	bi (<->)	287.36781.con.0005	1310	204	fig|287.36781.peg.1310			hypothetical protein	0.99	0.995	bi (<->)	287.36780.con.0011	2014	204	fig|287.36780.peg.2014			hypothetical protein	0.975	0.995	bi (<->)	287.36779.con.0006	3236	204	fig|287.36779.peg.3236			hypothetical protein
ASJY01000101	687	908	fig|208964.77.peg.687			PLF_286_00003492	PGF_08225224	hypothetical protein	40010	42736	-	bi (<->)	287.36782.con.0004	1413	908	fig|287.36782.peg.1413			hypothetical protein	0.99	0.999	bi (<->)	287.36781.con.0005	1309	908	fig|287.36781.peg.1309			hypothetical protein	0.994	0.999	bi (<->)	287.36780.con.0011	2015	908	fig|287.36780.peg.2015			hypothetical protein	0.992	0.999	bi (<->)	287.36779.con.0006	3237	908	fig|287.36779.peg.3237			hypothetical protein
ASJY01000101	688	47	fig|208964.77.peg.688			PLF_286_00057209	PGF_00240150	hypothetical protein	42881	43024	+	bi (<->)	287.36782.con.0004	1412	47	fig|287.36782.peg.1412			ATP-dependent Clp protease proteolytic subunit (EC 3.4.21.92)	0.979	0.979	bi (<->)	287.36781.con.0005	1308	52	fig|287.36781.peg.1308			hypothetical protein	1	0.885	bi (<->)	287.36780.con.0011	2016	52	fig|287.36780.peg.2016			hypothetical protein	0.979	0.885	bi (<->)	287.36779.con.0006	3238	52	fig|287.36779.peg.3238			hypothetical protein
ASJY01000101	689	41	fig|208964.77.peg.689			PLF_286_00007275	PGF_01644927	hypothetical protein	43229	43354	-
ASJY01000101	690	111	fig|208964.77.peg.690			PLF_286_00005599	PGF_08225224	hypothetical protein	43351	43686	-	bi (<->)	287.36782.con.0004	1411	111	fig|287.36782.peg.1411			hypothetical protein	0.964	0.991	bi (<->)	287.36781.con.0005	1307	111	fig|287.36781.peg.1307			hypothetical protein	0.973	0.991	bi (<->)	287.36780.con.0011	2017	111	fig|287.36780.peg.2017			hypothetical protein	0.973	0.991	bi (<->)	287.36779.con.0006	3244	256	fig|287.36779.peg.3244			hypothetical protein
ASJY01000101	691	373	fig|208964.77.peg.691			PLF_286_00001570	PGF_02742447	Fic domain protein, PA0574 type	43779	44900	-	bi (<->)	287.36782.con.0004	1410	373	fig|287.36782.peg.1410			Fic domain protein, PA0574 type	0.957	0.997	bi (<->)	287.36781.con.0005	1306	373	fig|287.36781.peg.1306			Fic domain protein, PA0574 type	0.965	0.997	bi (<->)	287.36780.con.0011	2018	373	fig|287.36780.peg.2018			Fic domain protein, PA0574 type	0.965	0.997	bi (<->)	287.36779.con.0006	3245	373	fig|287.36779.peg.3245			Fic domain protein, PA0574 type
ASJY01000101	692	45	fig|208964.77.peg.692			PLF_286_00001767	PGF_08759457	Shufflon-specific DNA recombinase	45159	45296	-	bi (<->)	287.36782.con.0004	1409	53	fig|287.36782.peg.1409			Shufflon-specific DNA recombinase	0.977	0.792											bi (<->)	287.36780.con.0011	2019	53	fig|287.36780.peg.2019			Shufflon-specific DNA recombinase	1	0.623	bi (<->)	287.36779.con.0006	3246	53	fig|287.36779.peg.3246			Shufflon-specific DNA recombinase
ASJY01000101	693	1245	fig|208964.77.peg.693			PLF_286_00002370	PGF_10538082	Sensory box/GGDEF family protein	45543	49280	-	bi (<->)	287.36782.con.0004	1407	1245	fig|287.36782.peg.1407			Sensory box/GGDEF family protein	0.993	0.999	bi (<->)	287.36781.con.0005	1300	1245	fig|287.36781.peg.1300			Sensory box/GGDEF family protein	0.991	0.999	bi (<->)	287.36780.con.0025	3535	1245	fig|287.36780.peg.3535			Sensory box/GGDEF family protein	0.991	0.999	bi (<->)	287.36779.con.0006	3247	1245	fig|287.36779.peg.3247			Sensory box/GGDEF family protein
ASJY01000101	694	617	fig|208964.77.peg.694			PLF_286_00000156	PGF_07072582	RNA polymerase sigma factor RpoD	49387	51240	-	bi (<->)	287.36782.con.0004	1406	617	fig|287.36782.peg.1406			RNA polymerase sigma factor RpoD	1	0.998	bi (<->)	287.36781.con.0005	1299	617	fig|287.36781.peg.1299			RNA polymerase sigma factor RpoD	1	0.998	bi (<->)	287.36780.con.0025	3536	617	fig|287.36780.peg.3536			RNA polymerase sigma factor RpoD	1	0.998	bi (<->)	287.36779.con.0006	3248	617	fig|287.36779.peg.3248			RNA polymerase sigma factor RpoD
ASJY01000101	695	664	fig|208964.77.peg.695			PLF_286_00005710	PGF_00421679	DNA primase DnaG	51320	53314	-	bi (<->)	287.36782.con.0004	1405	664	fig|287.36782.peg.1405			DNA primase DnaG	0.997	0.998	bi (<->)	287.36781.con.0005	1298	664	fig|287.36781.peg.1298			DNA primase DnaG	0.995	0.998	bi (<->)	287.36780.con.0025	3537	664	fig|287.36780.peg.3537			DNA primase DnaG	0.998	0.998	bi (<->)	287.36779.con.0006	3249	664	fig|287.36779.peg.3249			DNA primase DnaG
ASJY01000101	696	149	fig|208964.77.peg.696			PLF_286_00004014	PGF_10054809	Transamidase GatB domain protein	53397	53846	-	bi (<->)	287.36782.con.0004	1404	149	fig|287.36782.peg.1404			Transamidase GatB domain protein	1	0.993	bi (<->)	287.36781.con.0005	1297	149	fig|287.36781.peg.1297			Transamidase GatB domain protein	1	0.993	bi (<->)	287.36780.con.0025	3538	149	fig|287.36780.peg.3538			Transamidase GatB domain protein	0.993	0.993	bi (<->)	287.36779.con.0006	3250	149	fig|287.36779.peg.3250			Transamidase GatB domain protein
ASJY01000101	697	71	fig|208964.77.peg.697			PLF_286_00000761	PGF_04034430	SSU ribosomal protein S21p	53916	54131	-	bi (<->)	287.36782.con.0004	1403	71	fig|287.36782.peg.1403			SSU ribosomal protein S21p	1	0.986	bi (<->)	287.36781.con.0005	1296	71	fig|287.36781.peg.1296			SSU ribosomal protein S21p	1	0.986	bi (<->)	287.36780.con.0025	3539	71	fig|287.36780.peg.3539			SSU ribosomal protein S21p	1	0.986	bi (<->)	287.36779.con.0006	3251	71	fig|287.36779.peg.3251			SSU ribosomal protein S21p
ASJY01000101	698	341	fig|208964.77.peg.698			PLF_286_00000357	PGF_07915158	N(6)-L-threonylcarbamoyladenine synthase (EC 2.3.1.234)	54332	55357	+	bi (<->)	287.36782.con.0004	1402	341	fig|287.36782.peg.1402			N(6)-L-threonylcarbamoyladenine synthase (EC 2.3.1.234)	1	0.997	bi (<->)	287.36781.con.0005	1295	341	fig|287.36781.peg.1295			N(6)-L-threonylcarbamoyladenine synthase (EC 2.3.1.234)	0.997	0.997	bi (<->)	287.36780.con.0025	3540	341	fig|287.36780.peg.3540			N(6)-L-threonylcarbamoyladenine synthase (EC 2.3.1.234)	0.997	0.997	bi (<->)	287.36779.con.0006	3252	341	fig|287.36779.peg.3252			N(6)-L-threonylcarbamoyladenine synthase (EC 2.3.1.234)
ASJY01000101	699	189	fig|208964.77.peg.699			PLF_286_00000735	PGF_01323228	Acyl-phosphate:glycerol-3-phosphate O-acyltransferase PlsY (EC 2.3.1.n3)	55435	56004	-	bi (<->)	287.36782.con.0004	1401	189	fig|287.36782.peg.1401			Acyl-phosphate:glycerol-3-phosphate O-acyltransferase PlsY (EC 2.3.1.n3)	1	0.995	bi (<->)	287.36781.con.0005	1294	189	fig|287.36781.peg.1294			Acyl-phosphate:glycerol-3-phosphate O-acyltransferase PlsY (EC 2.3.1.n3)	1	0.995	bi (<->)	287.36780.con.0025	3541	189	fig|287.36780.peg.3541			Acyl-phosphate:glycerol-3-phosphate O-acyltransferase PlsY (EC 2.3.1.n3)	1	0.995	bi (<->)	287.36779.con.0006	3253	189	fig|287.36779.peg.3253			Acyl-phosphate:glycerol-3-phosphate O-acyltransferase PlsY (EC 2.3.1.n3)
ASJY01000101	700	117	fig|208964.77.peg.700			PLF_286_00000643	PGF_01979294	Dihydroneopterin aldolase (EC 4.1.2.25)	56088	56441	+	bi (<->)	287.36782.con.0004	1400	117	fig|287.36782.peg.1400			Dihydroneopterin aldolase (EC 4.1.2.25)	1	0.991	bi (<->)	287.36781.con.0005	1293	117	fig|287.36781.peg.1293			Dihydroneopterin aldolase (EC 4.1.2.25)	1	0.991	bi (<->)	287.36780.con.0025	3542	117	fig|287.36780.peg.3542			Dihydroneopterin aldolase (EC 4.1.2.25)	1	0.991	bi (<->)	287.36779.con.0006	3254	117	fig|287.36779.peg.3254			Dihydroneopterin aldolase (EC 4.1.2.25)
ASJY01000101	701	180	fig|208964.77.peg.701			PLF_286_00208715	PGF_10123167	2-amino-4-hydroxy-6-hydroxymethyldihydropteridine pyrophosphokinase (EC 2.7.6.3)	56432	56974	+	bi (<->)	287.36782.con.0004	1399	180	fig|287.36782.peg.1399			2-amino-4-hydroxy-6-hydroxymethyldihydropteridine pyrophosphokinase (EC 2.7.6.3)	1	0.994	bi (<->)	287.36781.con.0005	1292	180	fig|287.36781.peg.1292			2-amino-4-hydroxy-6-hydroxymethyldihydropteridine pyrophosphokinase (EC 2.7.6.3)	1	0.994	bi (<->)	287.36780.con.0025	3543	180	fig|287.36780.peg.3543			2-amino-4-hydroxy-6-hydroxymethyldihydropteridine pyrophosphokinase (EC 2.7.6.3)	0.989	0.994	bi (<->)	287.36779.con.0006	3255	180	fig|287.36779.peg.3255			2-amino-4-hydroxy-6-hydroxymethyldihydropteridine pyrophosphokinase (EC 2.7.6.3)
ASJY01000101	702	410	fig|208964.77.peg.702			PLF_286_00000326	PGF_08398205	CCA tRNA nucleotidyltransferase (EC 2.7.7.72)	56947	58179	-	bi (<->)	287.36782.con.0004	1398	410	fig|287.36782.peg.1398			CCA tRNA nucleotidyltransferase (EC 2.7.7.72)	0.998	0.998	bi (<->)	287.36781.con.0005	1291	410	fig|287.36781.peg.1291			CCA tRNA nucleotidyltransferase (EC 2.7.7.72)	0.998	0.998	bi (<->)	287.36780.con.0025	3544	410	fig|287.36780.peg.3544			CCA tRNA nucleotidyltransferase (EC 2.7.7.72)	0.995	0.998	bi (<->)	287.36779.con.0006	3256	410	fig|287.36779.peg.3256			CCA tRNA nucleotidyltransferase (EC 2.7.7.72)
ASJY01000101	703	168	fig|208964.77.peg.703			PLF_286_00002732	PGF_02951523	hypothetical protein	58223	58729	-	bi (<->)	287.36782.con.0004	1397	168	fig|287.36782.peg.1397			hypothetical protein	1	0.994	bi (<->)	287.36781.con.0005	1290	168	fig|287.36781.peg.1290			hypothetical protein	1	0.994	bi (<->)	287.36780.con.0025	3545	168	fig|287.36780.peg.3545			hypothetical protein	0.994	0.994	bi (<->)	287.36779.con.0006	3257	168	fig|287.36779.peg.3257			hypothetical protein
ASJY01000101	704	517	fig|208964.77.peg.704			PLF_286_00000217	PGF_00426231	FIG004684: SpoVR-like protein	58823	60376	-	bi (<->)	287.36782.con.0004	1396	517	fig|287.36782.peg.1396			FIG004684: SpoVR-like protein	1	0.998	bi (<->)	287.36781.con.0005	1289	517	fig|287.36781.peg.1289			FIG004684: SpoVR-like protein	1	0.998	bi (<->)	287.36780.con.0025	3546	517	fig|287.36780.peg.3546			FIG004684: SpoVR-like protein	1	0.998	bi (<->)	287.36779.con.0006	3258	517	fig|287.36779.peg.3258			FIG004684: SpoVR-like protein
ASJY01000101	705	423	fig|208964.77.peg.705			PLF_286_00000812	PGF_05990709	UPF0229 protein YeaH	60373	61644	-	bi (<->)	287.36782.con.0004	1395	423	fig|287.36782.peg.1395			UPF0229 protein YeaH	1	0.998	bi (<->)	287.36781.con.0005	1288	423	fig|287.36781.peg.1288			UPF0229 protein YeaH	1	0.998	bi (<->)	287.36780.con.0025	3547	423	fig|287.36780.peg.3547			UPF0229 protein YeaH	1	0.998	bi (<->)	287.36779.con.0006	3259	423	fig|287.36779.peg.3259			UPF0229 protein YeaH
ASJY01000101	706	640	fig|208964.77.peg.706			PLF_286_00000304	PGF_00065482	Uncharacterized protein YeaG	61745	63667	-	bi (<->)	287.36782.con.0004	1394	640	fig|287.36782.peg.1394			Uncharacterized protein YeaG	1	0.998	bi (<->)	287.36781.con.0005	1287	640	fig|287.36781.peg.1287			Uncharacterized protein YeaG	1	0.998	bi (<->)	287.36780.con.0025	3548	640	fig|287.36780.peg.3548			Uncharacterized protein YeaG	1	0.998	bi (<->)	287.36779.con.0006	3260	640	fig|287.36779.peg.3260			Uncharacterized protein YeaG
ASJY01000101	707	57	fig|208964.77.peg.707			PLF_286_00007533	PGF_08225224	hypothetical protein	63689	63862	+	bi (<->)	287.36782.con.0004	1393	57	fig|287.36782.peg.1393			hypothetical protein	1	0.982
ASJY01000101	708	110	fig|208964.77.peg.708			PLF_286_00088785	PGF_00056821	Thiosulfate sulfurtransferase GlpE (EC 2.8.1.1)	63946	64278	-	bi (<->)	287.36782.con.0004	1392	110	fig|287.36782.peg.1392			Thiosulfate sulfurtransferase GlpE (EC 2.8.1.1)	0.991	0.991	bi (<->)	287.36781.con.0005	1286	110	fig|287.36781.peg.1286			Thiosulfate sulfurtransferase GlpE (EC 2.8.1.1)	0.991	0.991	bi (<->)	287.36780.con.0025	3549	110	fig|287.36780.peg.3549			Thiosulfate sulfurtransferase GlpE (EC 2.8.1.1)	0.991	0.991	bi (<->)	287.36779.con.0006	3261	110	fig|287.36779.peg.3261			Thiosulfate sulfurtransferase GlpE (EC 2.8.1.1)
ASJY01000101	709	283	fig|208964.77.peg.709			PLF_286_00000691	PGF_07763915	Bis(5'-nucleosyl)-tetraphosphatase, symmetrical (EC 3.6.1.41)	64322	65173	-	bi (<->)	287.36782.con.0004	1391	283	fig|287.36782.peg.1391			Bis(5'-nucleosyl)-tetraphosphatase, symmetrical (EC 3.6.1.41)	1	0.996	bi (<->)	287.36781.con.0005	1285	283	fig|287.36781.peg.1285			Bis(5'-nucleosyl)-tetraphosphatase, symmetrical (EC 3.6.1.41)	0.996	0.996	bi (<->)	287.36780.con.0025	3550	283	fig|287.36780.peg.3550			Bis(5'-nucleosyl)-tetraphosphatase, symmetrical (EC 3.6.1.41)	1	0.996	bi (<->)	287.36779.con.0006	3262	283	fig|287.36779.peg.3262			Bis(5'-nucleosyl)-tetraphosphatase, symmetrical (EC 3.6.1.41)
ASJY01000101	710	126	fig|208964.77.peg.710			PLF_286_00002411	PGF_01708405	ApaG protein	65173	65553	-	bi (<->)	287.36782.con.0004	1390	126	fig|287.36782.peg.1390			ApaG protein	1	0.992	bi (<->)	287.36781.con.0005	1284	126	fig|287.36781.peg.1284			ApaG protein	1	0.992	bi (<->)	287.36780.con.0025	3551	126	fig|287.36780.peg.3551			ApaG protein	1	0.992	bi (<->)	287.36779.con.0006	3263	126	fig|287.36779.peg.3263			ApaG protein
ASJY01000101	711	268	fig|208964.77.peg.711			PLF_286_00000540	PGF_00049827	SSU rRNA (adenine(1518)-N(6)/adenine(1519)-N(6))-dimethyltransferase (EC 2.1.1.182)	65590	66396	-	bi (<->)	287.36782.con.0004	1389	268	fig|287.36782.peg.1389			SSU rRNA (adenine(1518)-N(6)/adenine(1519)-N(6))-dimethyltransferase (EC 2.1.1.182)	0.993	0.996	bi (<->)	287.36781.con.0005	1283	268	fig|287.36781.peg.1283			SSU rRNA (adenine(1518)-N(6)/adenine(1519)-N(6))-dimethyltransferase (EC 2.1.1.182)	0.993	0.996	bi (<->)	287.36780.con.0025	3552	268	fig|287.36780.peg.3552			SSU rRNA (adenine(1518)-N(6)/adenine(1519)-N(6))-dimethyltransferase (EC 2.1.1.182)	0.996	0.996	bi (<->)	287.36779.con.0006	3264	268	fig|287.36779.peg.3264			SSU rRNA (adenine(1518)-N(6)/adenine(1519)-N(6))-dimethyltransferase (EC 2.1.1.182)
ASJY01000101	712	328	fig|208964.77.peg.712			PLF_286_00000683	PGF_00424447	4-hydroxythreonine-4-phosphate dehydrogenase (EC 1.1.1.262)	66512	67498	-	bi (<->)	287.36782.con.0004	1388	328	fig|287.36782.peg.1388			4-hydroxythreonine-4-phosphate dehydrogenase (EC 1.1.1.262)	0.994	0.997	bi (<->)	287.36781.con.0005	1282	328	fig|287.36781.peg.1282			4-hydroxythreonine-4-phosphate dehydrogenase (EC 1.1.1.262)	0.994	0.997	bi (<->)	287.36780.con.0025	3553	328	fig|287.36780.peg.3553			4-hydroxythreonine-4-phosphate dehydrogenase (EC 1.1.1.262)	0.994	0.997	bi (<->)	287.36779.con.0006	3265	328	fig|287.36779.peg.3265			4-hydroxythreonine-4-phosphate dehydrogenase (EC 1.1.1.262)
ASJY01000101	713	430	fig|208964.77.peg.713			PLF_286_00000396	PGF_07075462	Periplasmic chaperone and peptidyl-prolyl cis-trans isomerase of outer membrane proteins SurA (EC 5.2.1.8)	67495	68787	-	bi (<->)	287.36782.con.0004	1387	430	fig|287.36782.peg.1387			Periplasmic chaperone and peptidyl-prolyl cis-trans isomerase of outer membrane proteins SurA (EC 5.2.1.8)	0.998	0.998	bi (<->)	287.36781.con.0005	1281	430	fig|287.36781.peg.1281			Periplasmic chaperone and peptidyl-prolyl cis-trans isomerase of outer membrane proteins SurA (EC 5.2.1.8)	0.993	0.998	bi (<->)	287.36780.con.0025	3554	430	fig|287.36780.peg.3554			Periplasmic chaperone and peptidyl-prolyl cis-trans isomerase of outer membrane proteins SurA (EC 5.2.1.8)	0.998	0.998	bi (<->)	287.36779.con.0006	3266	430	fig|287.36779.peg.3266			Periplasmic chaperone and peptidyl-prolyl cis-trans isomerase of outer membrane proteins SurA (EC 5.2.1.8)
ASJY01000101	714	924	fig|208964.77.peg.714			PLF_286_00002296	PGF_09964285	LPS-assembly protein LptD @ Organic solvent tolerance protein precursor	68768	71542	-	bi (<->)	287.36782.con.0004	1386	933	fig|287.36782.peg.1386			LPS-assembly protein LptD @ Organic solvent tolerance protein precursor	0.915	0.999	bi (<->)	287.36781.con.0005	1280	924	fig|287.36781.peg.1280			LPS-assembly protein LptD @ Organic solvent tolerance protein precursor	1	0.999	bi (<->)	287.36780.con.0025	3555	924	fig|287.36780.peg.3555			LPS-assembly protein LptD @ Organic solvent tolerance protein precursor	0.998	0.999	bi (<->)	287.36779.con.0006	3267	930	fig|287.36779.peg.3267			LPS-assembly protein LptD @ Organic solvent tolerance protein precursor
ASJY01000101	715	312	fig|208964.77.peg.715			PLF_286_00091875	PGF_00306574	Phosphotransferase involved in threonylcarbamoyladenosine t(6)A37 formation in tRNA	71746	72684	+	bi (<->)	287.36782.con.0004	1383	338	fig|287.36782.peg.1383			Phosphotransferase involved in threonylcarbamoyladenosine t(6)A37 formation in tRNA	0.984	0.917	bi (<->)	287.36781.con.0005	1279	338	fig|287.36781.peg.1279			Phosphotransferase involved in threonylcarbamoyladenosine t(6)A37 formation in tRNA	0.987	0.917	bi (<->)	287.36780.con.0025	3558	338	fig|287.36780.peg.3558			Phosphotransferase involved in threonylcarbamoyladenosine t(6)A37 formation in tRNA	0.984	0.917	bi (<->)	287.36779.con.0006	3268	338	fig|287.36779.peg.3268			Phosphotransferase involved in threonylcarbamoyladenosine t(6)A37 formation in tRNA
ASJY01000101	716	224	fig|208964.77.peg.716			PLF_286_00003799	PGF_01225591	Nucleotidyl transferase possibly involved in threonylcarbamoyladenosine formation	72681	73355	+	bi (<->)	287.36782.con.0004	1382	224	fig|287.36782.peg.1382			Nucleotidyl transferase possibly involved in threonylcarbamoyladenosine formation	0.991	0.996	bi (<->)	287.36781.con.0005	1278	224	fig|287.36781.peg.1278			Nucleotidyl transferase possibly involved in threonylcarbamoyladenosine formation	0.996	0.996	bi (<->)	287.36780.con.0025	3559	224	fig|287.36780.peg.3559			Nucleotidyl transferase possibly involved in threonylcarbamoyladenosine formation	0.996	0.996	bi (<->)	287.36779.con.0006	3269	224	fig|287.36779.peg.3269			Nucleotidyl transferase possibly involved in threonylcarbamoyladenosine formation
ASJY01000101	717	252	fig|208964.77.peg.717			PLF_286_00003298	PGF_00423709	DnaJ-like protein DjlA	73357	74115	+	bi (<->)	287.36782.con.0004	1381	252	fig|287.36782.peg.1381			DnaJ-like protein DjlA	0.992	0.996	bi (<->)	287.36781.con.0005	1277	252	fig|287.36781.peg.1277			DnaJ-like protein DjlA	1	0.996	bi (<->)	287.36780.con.0025	3560	252	fig|287.36780.peg.3560			DnaJ-like protein DjlA	1	0.996	bi (<->)	287.36779.con.0006	3270	252	fig|287.36779.peg.3270			DnaJ-like protein DjlA
ASJY01000101	718	353	fig|208964.77.peg.718			PLF_286_00002068	PGF_08225224	hypothetical protein	74116	75177	-	bi (<->)	287.36782.con.0004	1380	353	fig|287.36782.peg.1380			hypothetical protein	0.994	0.997	bi (<->)	287.36781.con.0005	1276	353	fig|287.36781.peg.1276			hypothetical protein	0.997	0.997	bi (<->)	287.36780.con.0025	3561	353	fig|287.36780.peg.3561			hypothetical protein	0.994	0.997	bi (<->)	287.36779.con.0006	3271	353	fig|287.36779.peg.3271			hypothetical protein
ASJY01000101	719	797	fig|208964.77.peg.719			PLF_286_00085432	PGF_00909669	Probable two-component sensor, near polyamine transporter	75329	77722	+	bi (<->)	287.36782.con.0004	1379	797	fig|287.36782.peg.1379			Probable two-component sensor, near polyamine transporter	0.997	0.999	bi (<->)	287.36781.con.0005	1275	797	fig|287.36781.peg.1275			Probable two-component sensor, near polyamine transporter	0.997	0.999	bi (<->)	287.36780.con.0025	3562	797	fig|287.36780.peg.3562			Probable two-component sensor, near polyamine transporter	0.995	0.999	bi (<->)	287.36779.con.0006	3272	797	fig|287.36779.peg.3272			Probable two-component sensor, near polyamine transporter
ASJY01000101	720	210	fig|208964.77.peg.720			PLF_286_00001171	PGF_01616485	DNA-binding response regulator, LuxR family, near polyamine transporter	77768	78400	+	bi (<->)	287.36782.con.0004	1378	210	fig|287.36782.peg.1378			DNA-binding response regulator, LuxR family, near polyamine transporter	1	0.995	bi (<->)	287.36781.con.0005	1274	210	fig|287.36781.peg.1274			DNA-binding response regulator, LuxR family, near polyamine transporter	1	0.995	bi (<->)	287.36780.con.0025	3563	210	fig|287.36780.peg.3563			DNA-binding response regulator, LuxR family, near polyamine transporter	1	0.995	bi (<->)	287.36779.con.0006	3273	210	fig|287.36779.peg.3273			DNA-binding response regulator, LuxR family, near polyamine transporter
ASJY01000101	721	344	fig|208964.77.peg.721			PLF_286_00002788	PGF_10327309	Spermidine/putrescine import ABC transporter substrate-binding protein PotD (TC 3.A.1.11.1)	78529	79563	+	bi (<->)	287.36782.con.0004	1377	344	fig|287.36782.peg.1377			Spermidine/putrescine import ABC transporter substrate-binding protein PotD (TC 3.A.1.11.1)	1	0.997	bi (<->)	287.36781.con.0005	1273	344	fig|287.36781.peg.1273			Spermidine/putrescine import ABC transporter substrate-binding protein PotD (TC 3.A.1.11.1)	1	0.997	bi (<->)	287.36780.con.0025	3564	344	fig|287.36780.peg.3564			Spermidine/putrescine import ABC transporter substrate-binding protein PotD (TC 3.A.1.11.1)	0.994	0.997	bi (<->)	287.36779.con.0006	3274	344	fig|287.36779.peg.3274			Spermidine/putrescine import ABC transporter substrate-binding protein PotD (TC 3.A.1.11.1)
ASJY01000101	722	369	fig|208964.77.peg.722			PLF_286_00001061	PGF_08196377	Spermidine/putrescine import ABC transporter ATP-binding protein PotA (TC 3.A.1.11.1)	79797	80906	+	bi (<->)	287.36782.con.0004	1376	369	fig|287.36782.peg.1376			Spermidine/putrescine import ABC transporter ATP-binding protein PotA (TC 3.A.1.11.1)	0.997	0.997	bi (<->)	287.36781.con.0005	1272	369	fig|287.36781.peg.1272			Spermidine/putrescine import ABC transporter ATP-binding protein PotA (TC 3.A.1.11.1)	1	0.997	bi (<->)	287.36780.con.0025	3565	369	fig|287.36780.peg.3565			Spermidine/putrescine import ABC transporter ATP-binding protein PotA (TC 3.A.1.11.1)	1	0.997	bi (<->)	287.36779.con.0006	3275	369	fig|287.36779.peg.3275			Spermidine/putrescine import ABC transporter ATP-binding protein PotA (TC 3.A.1.11.1)
ASJY01000101	723	348	fig|208964.77.peg.723			PLF_286_00000394	PGF_10327309	Spermidine/putrescine import ABC transporter substrate-binding protein PotD (TC 3.A.1.11.1)	80962	82008	+	bi (<->)	287.36782.con.0004	1375	348	fig|287.36782.peg.1375			Spermidine/putrescine import ABC transporter substrate-binding protein PotD (TC 3.A.1.11.1)	0.997	0.997	bi (<->)	287.36781.con.0005	1271	348	fig|287.36781.peg.1271			Spermidine/putrescine import ABC transporter substrate-binding protein PotD (TC 3.A.1.11.1)	1	0.997	bi (<->)	287.36780.con.0025	3566	348	fig|287.36780.peg.3566			Spermidine/putrescine import ABC transporter substrate-binding protein PotD (TC 3.A.1.11.1)	0.997	0.997	bi (<->)	287.36779.con.0006	3276	348	fig|287.36779.peg.3276			Spermidine/putrescine import ABC transporter substrate-binding protein PotD (TC 3.A.1.11.1)
ASJY01000101	724	415	fig|208964.77.peg.724			PLF_286_00000965	PGF_00053700	Spermidine/putrescine import ABC transporter permease protein PotB (TC 3.A.1.11.1)	82123	83370	+	bi (<->)	287.36782.con.0004	1374	415	fig|287.36782.peg.1374			Spermidine/putrescine import ABC transporter permease protein PotB (TC 3.A.1.11.1)	0.995	0.998	bi (<->)	287.36781.con.0005	1270	415	fig|287.36781.peg.1270			Spermidine/putrescine import ABC transporter permease protein PotB (TC 3.A.1.11.1)	0.993	0.998	bi (<->)	287.36780.con.0025	3567	415	fig|287.36780.peg.3567			Spermidine/putrescine import ABC transporter permease protein PotB (TC 3.A.1.11.1)	0.993	0.998	bi (<->)	287.36779.con.0006	3277	415	fig|287.36779.peg.3277			Spermidine/putrescine import ABC transporter permease protein PotB (TC 3.A.1.11.1)
ASJY01000101	725	276	fig|208964.77.peg.725			PLF_286_00001099	PGF_05048110	Spermidine/putrescine import ABC transporter permease protein PotC (TC 3.A.1.11.1)	83475	84305	+	bi (<->)	287.36782.con.0004	1373	276	fig|287.36782.peg.1373			Spermidine/putrescine import ABC transporter permease protein PotC (TC 3.A.1.11.1)	0.993	0.996	bi (<->)	287.36781.con.0005	1269	276	fig|287.36781.peg.1269			Spermidine/putrescine import ABC transporter permease protein PotC (TC 3.A.1.11.1)	1	0.996	bi (<->)	287.36780.con.0025	3568	276	fig|287.36780.peg.3568			Spermidine/putrescine import ABC transporter permease protein PotC (TC 3.A.1.11.1)	0.996	0.996	bi (<->)	287.36779.con.0006	3278	276	fig|287.36779.peg.3278			Spermidine/putrescine import ABC transporter permease protein PotC (TC 3.A.1.11.1)
ASJY01000101	726	224	fig|208964.77.peg.726			PLF_286_00000425	PGF_10245672	Ribulose-phosphate 3-epimerase (EC 5.1.3.1)	84429	85103	+	bi (<->)	287.36782.con.0004	1372	224	fig|287.36782.peg.1372			Ribulose-phosphate 3-epimerase (EC 5.1.3.1)	1	0.996	bi (<->)	287.36781.con.0005	1268	224	fig|287.36781.peg.1268			Ribulose-phosphate 3-epimerase (EC 5.1.3.1)	1	0.996	bi (<->)	287.36780.con.0025	3569	224	fig|287.36780.peg.3569			Ribulose-phosphate 3-epimerase (EC 5.1.3.1)	1	0.996	bi (<->)	287.36779.con.0006	3279	224	fig|287.36779.peg.3279			Ribulose-phosphate 3-epimerase (EC 5.1.3.1)
ASJY01000101	727	272	fig|208964.77.peg.727			PLF_286_00000583	PGF_10460277	Phosphoglycolate phosphatase (EC 3.1.3.18)	85103	85921	+	bi (<->)	287.36782.con.0004	1371	272	fig|287.36782.peg.1371			Phosphoglycolate phosphatase (EC 3.1.3.18)	0.993	0.996	bi (<->)	287.36781.con.0005	1267	272	fig|287.36781.peg.1267			Phosphoglycolate phosphatase (EC 3.1.3.18)	0.996	0.996	bi (<->)	287.36780.con.0025	3570	272	fig|287.36780.peg.3570			Phosphoglycolate phosphatase (EC 3.1.3.18)	0.996	0.996	bi (<->)	287.36779.con.0006	3280	272	fig|287.36779.peg.3280			Phosphoglycolate phosphatase (EC 3.1.3.18)
ASJY01000101	728	492	fig|208964.77.peg.728			PLF_286_00000401	PGF_00056814	Anthranilate synthase, aminase component (EC 4.1.3.27)	85994	87472	+	bi (<->)	287.36782.con.0004	1370	492	fig|287.36782.peg.1370			Anthranilate synthase, aminase component (EC 4.1.3.27)	0.998	0.998	bi (<->)	287.36781.con.0005	1266	492	fig|287.36781.peg.1266			Anthranilate synthase, aminase component (EC 4.1.3.27)	0.998	0.998	bi (<->)	287.36780.con.0025	3571	492	fig|287.36780.peg.3571			Anthranilate synthase, aminase component (EC 4.1.3.27)	0.998	0.998	bi (<->)	287.36779.con.0006	3281	492	fig|287.36779.peg.3281			Anthranilate synthase, aminase component (EC 4.1.3.27)
ASJY01000101	729	104	fig|208964.77.peg.729			PLF_286_00005536	PGF_00391262	hypothetical protein	87791	88105	-	bi (<->)	287.36782.con.0004	1369	104	fig|287.36782.peg.1369			transcriptional regulator PrtN	0.99	0.99	bi (<->)	287.36781.con.0005	1265	104	fig|287.36781.peg.1265			transcriptional regulator PrtN	0.99	0.99	bi (<->)	287.36780.con.0025	3572	104	fig|287.36780.peg.3572			transcriptional regulator PrtN	0.99	0.99	bi (<->)	287.36779.con.0006	3282	104	fig|287.36779.peg.3282			transcriptional regulator PrtN
ASJY01000101	730	256	fig|208964.77.peg.730			PLF_286_00005476	PGF_00091980	Phage repressor protein cI	88205	88975	-	bi (<->)	287.36782.con.0004	1368	256	fig|287.36782.peg.1368			Phage repressor protein cI	0.992	0.996	bi (<->)	287.36781.con.0005	1264	256	fig|287.36781.peg.1264			Phage repressor protein cI	1	0.996	bi (<->)	287.36780.con.0025	3573	256	fig|287.36780.peg.3573			Phage repressor protein cI	0.996	0.996	bi (<->)	287.36779.con.0006	3283	256	fig|287.36779.peg.3283			Phage repressor protein cI
ASJY01000101	731	56	fig|208964.77.peg.731			PLF_286_00011237	PGF_02947377	hypothetical protein	89060	89230	-	bi (<->)	287.36782.con.0004	1367	56	fig|287.36782.peg.1367			hypothetical protein	0.964	0.982	bi (<->)	287.36781.con.0005	1263	45	fig|287.36781.peg.1263			hypothetical protein	1	0.978	bi (<->)	287.36780.con.0025	3574	56	fig|287.36780.peg.3574			hypothetical protein	0.964	0.982	bi (<->)	287.36779.con.0006	3284	56	fig|287.36779.peg.3284			hypothetical protein
ASJY01000101	732	44	fig|208964.77.peg.732			PLF_286_00191638	PGF_01646253	hypothetical protein	89249	89383	-	bi (<->)	287.36782.con.0004	1366	44	fig|287.36782.peg.1366			hypothetical protein	1	0.977	bi (<->)	287.36781.con.0005	1262	43	fig|287.36781.peg.1262			hypothetical protein	1	0.977											bi (<->)	287.36779.con.0006	3285	44	fig|287.36779.peg.3285			hypothetical protein
ASJY01000101	733	66	fig|208964.77.peg.733			PLF_286_00004763	PGF_05153168	Phage TraR/YbiI family protein	89433	89633	+	bi (<->)	287.36782.con.0004	1365	66	fig|287.36782.peg.1365			Phage TraR/YbiI family protein	1	0.985	bi (<->)	287.36781.con.0005	1261	66	fig|287.36781.peg.1261			Phage TraR/YbiI family protein	1	0.985	bi (<->)	287.36780.con.0025	3575	66	fig|287.36780.peg.3575			Phage TraR/YbiI family protein	1	0.985	bi (<->)	287.36779.con.0006	3286	66	fig|287.36779.peg.3286			Phage TraR/YbiI family protein
ASJY01000101	734	119	fig|208964.77.peg.734			PLF_286_00003676	PGF_10501428	pyocin R2_PP, conserved hypothetical protein	89681	90040	+	bi (<->)	287.36782.con.0004	1364	119	fig|287.36782.peg.1364			pyocin R2_PP, conserved hypothetical protein	0.975	0.992	bi (<->)	287.36781.con.0005	1260	119	fig|287.36781.peg.1260			pyocin R2_PP, conserved hypothetical protein	0.992	0.992	bi (<->)	287.36780.con.0025	3576	119	fig|287.36780.peg.3576			pyocin R2_PP, conserved hypothetical protein	0.992	0.992	bi (<->)	287.36779.con.0006	3287	119	fig|287.36779.peg.3287			pyocin R2_PP, conserved hypothetical protein
ASJY01000101	735	22	fig|208964.77.peg.735					Holin	90500	90565	+
ASJY01000102	736	171	fig|208964.77.peg.736			PLF_286_00005520	PGF_03104220	pyocin R2_PP, conserved hypothetical protein	66	581	+	bi (<->)	287.36782.con.0004	1362	171	fig|287.36782.peg.1362			pyocin R2_PP, conserved hypothetical protein	0.982	0.994	bi (<->)	287.36781.con.0005	1258	171	fig|287.36781.peg.1258			pyocin R2_PP, conserved hypothetical protein	1	0.994	bi (<->)	287.36780.con.0025	3578	171	fig|287.36780.peg.3578			pyocin R2_PP, conserved hypothetical protein	0.994	0.994
ASJY01000102	737	185	fig|208964.77.peg.737			PLF_286_00360695	PGF_00031707	pyocin R2_PP, baseplate assembly protein V	578	1135	+	bi (<->)	287.36782.con.0004	1361	185	fig|287.36782.peg.1361			pyocin R2_PP, baseplate assembly protein V	1	0.995	bi (<->)	287.36781.con.0005	1257	185	fig|287.36781.peg.1257			pyocin R2_PP, baseplate assembly protein V	0.989	0.995	bi (<->)	287.36780.con.0025	3579	185	fig|287.36780.peg.3579			pyocin R2_PP, baseplate assembly protein V	1	0.995
ASJY01000102	738	108	fig|208964.77.peg.738			PLF_286_00355996	PGF_10511048	pyocin R2_PP, baseplate assembly protein W	1288	1614	+	bi (<->)	287.36782.con.0004	1360	108	fig|287.36782.peg.1360			pyocin R2_PP, baseplate assembly protein W	1	0.991	bi (<->)	287.36781.con.0005	1256	108	fig|287.36781.peg.1256			pyocin R2_PP, baseplate assembly protein W	0.991	0.991	bi (<->)	287.36780.con.0025	3580	108	fig|287.36780.peg.3580			pyocin R2_PP, baseplate assembly protein W	0.991	0.991
ASJY01000102	739	295	fig|208964.77.peg.739			PLF_286_00005527	PGF_00032955	pyocin R2_PP, baseplate assembly protein J	1611	2498	+	bi (<->)	287.36782.con.0004	1359	295	fig|287.36782.peg.1359			pyocin R2_PP, baseplate assembly protein J	1	0.997	bi (<->)	287.36781.con.0005	1255	295	fig|287.36781.peg.1255			pyocin R2_PP, baseplate assembly protein J	1	0.997	bi (<->)	287.36780.con.0025	3581	295	fig|287.36780.peg.3581			pyocin R2_PP, baseplate assembly protein J	1	0.997
ASJY01000102	740	177	fig|208964.77.peg.740			PLF_286_00440426	PGF_12676970	pyocin R2_PP, tail formation protein I	2491	3024	+	bi (<->)	287.36782.con.0004	1358	177	fig|287.36782.peg.1358			pyocin R2_PP, tail formation protein I	0.994	0.994	bi (<->)	287.36781.con.0005	1254	177	fig|287.36781.peg.1254			pyocin R2_PP, tail formation protein I	0.994	0.994	bi (<->)	287.36780.con.0025	3582	177	fig|287.36780.peg.3582			pyocin R2_PP, tail formation protein I	0.994	0.994
ASJY01000102	741	691	fig|208964.77.peg.741			PLF_286_00438543	PGF_12714457	pyocin R2_PP, tail fiber protein, putative	3026	5101	+	bi (<->)	287.36782.con.0004	1357	702	fig|287.36782.peg.1357			pyocin R2_PP, tail fiber protein, putative	0.865	0.947	bi (<->)	287.36781.con.0005	1253	691	fig|287.36781.peg.1253			pyocin R2_PP, tail fiber protein, putative	0.993	0.999	bi (<->)	287.36780.con.0025	3583	691	fig|287.36780.peg.3583			pyocin R2_PP, tail fiber protein, putative	0.994	0.999
ASJY01000102	742	386	fig|208964.77.peg.742			PLF_286_00379037	PGF_10313976	pyocin R2_PP, tail sheath protein	5599	6759	+	bi (<->)	287.36782.con.0004	1355	386	fig|287.36782.peg.1355			pyocin R2_PP, tail sheath protein	0.99	0.997	bi (<->)	287.36781.con.0005	1252	386	fig|287.36781.peg.1252			pyocin R2_PP, tail sheath protein	1	0.997	bi (<->)	287.36780.con.0025	3584	386	fig|287.36780.peg.3584			pyocin R2_PP, tail sheath protein	0.99	0.997
ASJY01000102	743	167	fig|208964.77.peg.743			PLF_286_00362346	PGF_10460088	pyocin R2_PP, tail tube protein	6772	7275	+	bi (<->)	287.36782.con.0004	1354	167	fig|287.36782.peg.1354			pyocin R2_PP, tail tube protein	1	0.994	bi (<->)	287.36781.con.0005	1251	167	fig|287.36781.peg.1251			pyocin R2_PP, tail tube protein	1	0.994	bi (<->)	287.36780.con.0025	3585	167	fig|287.36780.peg.3585			pyocin R2_PP, tail tube protein	1	0.994
ASJY01000102	744	114	fig|208964.77.peg.744			PLF_286_00357158	PGF_10370006	pyocin R2_PP, conserved hypothetical protein	7290	7634	+	bi (<->)	287.36782.con.0004	1353	114	fig|287.36782.peg.1353			pyocin R2_PP, conserved hypothetical protein	1	0.991	bi (<->)	287.36781.con.0005	1250	114	fig|287.36781.peg.1250			pyocin R2_PP, conserved hypothetical protein	1	0.991	bi (<->)	287.36780.con.0025	3586	114	fig|287.36780.peg.3586			pyocin R2_PP, conserved hypothetical protein	1	0.991
ASJY01000102	745	745	fig|208964.77.peg.745			PLF_286_00005500	PGF_00020838	pyocin R2_PP, tail length determination protein, putative	7804	10041	+	bi (<->)	287.36782.con.0004	1352	745	fig|287.36782.peg.1352			pyocin R2_PP, tail length determination protein, putative	0.973	0.999	bi (<->)	287.36781.con.0005	1249	745	fig|287.36781.peg.1249			pyocin R2_PP, tail length determination protein, putative	1	0.999	bi (<->)	287.36780.con.0025	3587	745	fig|287.36780.peg.3587			pyocin R2_PP, tail length determination protein, putative	0.977	0.999
ASJY01000102	746	290	fig|208964.77.peg.746			PLF_286_00005523	PGF_00032744	pyocin R2_PP, tail formation protein U	10051	10923	+	bi (<->)	287.36782.con.0004	1351	290	fig|287.36782.peg.1351			pyocin R2_PP, tail formation protein U	0.997	0.997	bi (<->)	287.36781.con.0005	1248	290	fig|287.36781.peg.1248			pyocin R2_PP, tail formation protein U	1	0.997	bi (<->)	287.36780.con.0025	3588	290	fig|287.36780.peg.3588			pyocin R2_PP, tail formation protein U	0.993	0.997
ASJY01000102	747	68	fig|208964.77.peg.747			PLF_286_00005543	PGF_00032743	pyocin R2_PP, tail protein X	10898	11104	+	bi (<->)	287.36782.con.0004	1350	68	fig|287.36782.peg.1350			pyocin R2_PP, tail protein X	1	0.985	bi (<->)	287.36781.con.0005	1247	68	fig|287.36781.peg.1247			pyocin R2_PP, tail protein X	1	0.985	bi (<->)	287.36780.con.0025	3589	68	fig|287.36780.peg.3589			pyocin R2_PP, tail protein X	1	0.985
ASJY01000102	748	329	fig|208964.77.peg.748			PLF_286_00094849	PGF_10432212	pyocin R2_PP, tail formation protein D	11162	12151	+	bi (<->)	287.36782.con.0004	1349	329	fig|287.36782.peg.1349			pyocin R2_PP, tail formation protein D	0.994	0.997	bi (<->)	287.36781.con.0005	1246	329	fig|287.36781.peg.1246			pyocin R2_PP, tail formation protein D	1	0.997	bi (<->)	287.36780.con.0025	3590	329	fig|287.36780.peg.3590			pyocin R2_PP, tail formation protein D	0.988	0.997
ASJY01000102	749	162	fig|208964.77.peg.749			PLF_286_00000336	PGF_00032020	pyocin R2_PP, lytic enzyme	12184	12669	+	bi (<->)	287.36782.con.0004	1348	209	fig|287.36782.peg.1348			pyocin R2_PP, lytic enzyme	0.988	0.77	bi (<->)	287.36781.con.0005	1245	209	fig|287.36781.peg.1245			pyocin R2_PP, lytic enzyme	0.981	0.77	bi (<->)	287.36780.con.0025	3591	209	fig|287.36780.peg.3591			pyocin R2_PP, lytic enzyme	0.994	0.77	bi (<->)	287.36779.con.0006	3289	209	fig|287.36779.peg.3289			pyocin R2_PP, lytic enzyme
ASJY01000103	750	29	fig|208964.77.peg.750			PLF_286_00000336	PGF_00032020	pyocin R2_PP, lytic enzyme	2	91	+
ASJY01000103	751	120	fig|208964.77.peg.751			PLF_286_00005078	PGF_12791579	hypothetical protein	88	450	+	bi (<->)	287.36782.con.0004	1347	120	fig|287.36782.peg.1347			hypothetical protein	0.992	0.992	bi (<->)	287.36781.con.0005	1244	120	fig|287.36781.peg.1244			hypothetical protein	0.992	0.992	bi (<->)	287.36780.con.0025	3592	120	fig|287.36780.peg.3592			hypothetical protein	0.983	0.992	bi (<->)	287.36779.con.0006	3290	120	fig|287.36779.peg.3290			hypothetical protein
ASJY01000103	752	85	fig|208964.77.peg.752			PLF_286_00004373	PGF_12792817	hypothetical protein	447	704	+	bi (<->)	287.36782.con.0004	1346	85	fig|287.36782.peg.1346			hypothetical protein	1	0.988	bi (<->)	287.36781.con.0005	1243	85	fig|287.36781.peg.1243			hypothetical protein	1	0.988	bi (<->)	287.36780.con.0025	3593	85	fig|287.36780.peg.3593			hypothetical protein	0.976	0.988	bi (<->)	287.36779.con.0006	3291	85	fig|287.36779.peg.3291			hypothetical protein
ASJY01000103	753	164	fig|208964.77.peg.753			PLF_286_00427663	PGF_08225224	hypothetical protein	1020	1514	+											bi (<->)	287.36781.con.0005	1242	164	fig|287.36781.peg.1242			hypothetical protein	1	0.994	bi (<->)	287.36780.con.0025	3594	164	fig|287.36780.peg.3594			hypothetical protein	1	0.994	bi (<->)	287.36779.con.0006	3292	164	fig|287.36779.peg.3292			hypothetical protein
[truncated: 5,758 more rows]
[truncated: 32 more columns]
