# Supplementary material for: Mutational Analysis of Colistin-Resistant Pseudomonas aeruginosa Isolates: From Genomic Background to Antibiotic Resistance
Source: Pathogens. 2025 Apr 15;14(4):387. doi: 10.3390/pathogens14040387 (PMC12030098; doi:10.3390/pathogens14040387)
Supplement: Supplementary file 1 [file pathogens-14-00387-s001.zip › Supplementary Table 2.xls]

## Sheet: Sheet1
Pseudomonas aeruginosa PAO1												Pseudomonas aeruginosa B19083-11										Pseudomonas aeruginosa B21097-69										Pseudomonas aeruginosa 2910										Pseudomonas aeruginosa 4098
ref_genome_contig	ref_genome_gene	ref_genome_aa_length	ref_genome_patric_id	ref_genome_locus_tag	ref_genome_gene_name	ref_genome_plfam_id	ref_genome_pgfam_id	ref_genome_function	ref_genome_start	ref_genome_end	ref_genome_strand	comp_genome_1_hit	comp_genome_1_contig	comp_genome_1_gene	comp_genome_1_aa_length	comp_genome_1_patric_id	comp_genome_1_locus_tag	comp_genome_1_gene_name	comp_genome_1_function	comp_genome_1_percent_identity	comp_genome_1_seq_coverage	comp_genome_2_hit	comp_genome_2_contig	comp_genome_2_gene	comp_genome_2_aa_length	comp_genome_2_patric_id	comp_genome_2_locus_tag	comp_genome_2_gene_name	comp_genome_2_function	comp_genome_2_percent_identity	comp_genome_2_seq_coverage	comp_genome_3_hit	comp_genome_3_contig	comp_genome_3_gene	comp_genome_3_aa_length	comp_genome_3_patric_id	comp_genome_3_locus_tag	comp_genome_3_gene_name	comp_genome_3_function	comp_genome_3_percent_identity	comp_genome_3_seq_coverage	comp_genome_4_hit	comp_genome_4_contig	comp_genome_4_gene	comp_genome_4_aa_length	comp_genome_4_patric_id	comp_genome_4_locus_tag	comp_genome_4_gene_name	comp_genome_4_function
ASJY01000001	1	514	fig|208964.77.peg.1			PLF_286_00000311	PGF_00876106	Chromosomal replication initiator protein DnaA	483	2027	+	bi (<->)	287.36786.con.0002	1572	514	fig|287.36786.peg.1572			Chromosomal replication initiator protein DnaA	1	0.998	bi (<->)	287.36785.con.0004	3252	514	fig|287.36785.peg.3252			Chromosomal replication initiator protein DnaA	1	0.998	bi (<->)	287.36783.con.0001	3591	514	fig|287.36783.peg.3591			Chromosomal replication initiator protein DnaA	1	0.998	bi (<->)	287.36784.con.0001	5697	514	fig|287.36784.peg.5697			Chromosomal replication initiator protein DnaA
ASJY01000001	2	367	fig|208964.77.peg.2			PLF_286_00000473	PGF_06473395	DNA polymerase III beta subunit (EC 2.7.7.7)	2056	3159	+	bi (<->)	287.36786.con.0002	1571	367	fig|287.36786.peg.1571			DNA polymerase III beta subunit (EC 2.7.7.7)	1	0.997	bi (<->)	287.36785.con.0004	3251	367	fig|287.36785.peg.3251			DNA polymerase III beta subunit (EC 2.7.7.7)	1	0.997	bi (<->)	287.36783.con.0001	3590	367	fig|287.36783.peg.3590			DNA polymerase III beta subunit (EC 2.7.7.7)	1	0.997	bi (<->)	287.36784.con.0001	5698	367	fig|287.36784.peg.5698			DNA polymerase III beta subunit (EC 2.7.7.7)
ASJY01000001	3	369	fig|208964.77.peg.3			PLF_286_00001097	PGF_10387199	DNA recombination and repair protein RecF	3169	4278	+	bi (<->)	287.36786.con.0002	1570	331	fig|287.36786.peg.1570			DNA recombination and repair protein RecF	0.994	0.997	bi (<->)	287.36785.con.0004	3250	331	fig|287.36785.peg.3250			DNA recombination and repair protein RecF	0.997	0.997	bi (<->)	287.36783.con.0001	3589	331	fig|287.36783.peg.3589			DNA recombination and repair protein RecF	0.997	0.997	bi (<->)	287.36784.con.0001	5699	331	fig|287.36784.peg.5699			DNA recombination and repair protein RecF
ASJY01000001	4	806	fig|208964.77.peg.4			PLF_286_00000231	PGF_06703483	DNA gyrase subunit B (EC 5.99.1.3)	4275	6695	+	bi (<->)	287.36786.con.0002	1569	806	fig|287.36786.peg.1569			DNA gyrase subunit B (EC 5.99.1.3)	0.999	0.999	bi (<->)	287.36785.con.0004	3249	806	fig|287.36785.peg.3249			DNA gyrase subunit B (EC 5.99.1.3)	1	0.999	bi (<->)	287.36783.con.0001	3588	806	fig|287.36783.peg.3588			DNA gyrase subunit B (EC 5.99.1.3)	0.998	0.999	bi (<->)	287.36784.con.0001	5700	806	fig|287.36784.peg.5700			DNA gyrase subunit B (EC 5.99.1.3)
ASJY01000001	5	257	fig|208964.77.peg.5			PLF_286_00002530	PGF_04252606	Acyl-CoA:1-acyl-sn-glycerol-3-phosphate acyltransferase (EC 2.3.1.51)	7018	7791	-	bi (<->)	287.36786.con.0002	1568	257	fig|287.36786.peg.1568			Acyl-CoA:1-acyl-sn-glycerol-3-phosphate acyltransferase (EC 2.3.1.51)	1	0.996	bi (<->)	287.36785.con.0004	3248	257	fig|287.36785.peg.3248			Acyl-CoA:1-acyl-sn-glycerol-3-phosphate acyltransferase (EC 2.3.1.51)	0.996	0.996	bi (<->)	287.36783.con.0001	3587	257	fig|287.36783.peg.3587			Acyl-CoA:1-acyl-sn-glycerol-3-phosphate acyltransferase (EC 2.3.1.51)	0.996	0.996	bi (<->)	287.36784.con.0001	5701	257	fig|287.36784.peg.5701			Acyl-CoA:1-acyl-sn-glycerol-3-phosphate acyltransferase (EC 2.3.1.51)
ASJY01000001	6	178	fig|208964.77.peg.6			PLF_286_00003227	PGF_00457990	Histidinol-phosphatase (EC 3.1.3.15)	7803	8339	-	bi (<->)	287.36786.con.0002	1567	178	fig|287.36786.peg.1567			Histidinol-phosphatase (EC 3.1.3.15)	1	0.994	bi (<->)	287.36785.con.0004	3247	178	fig|287.36785.peg.3247			Histidinol-phosphatase (EC 3.1.3.15)	0.994	0.994	bi (<->)	287.36783.con.0001	3586	178	fig|287.36783.peg.3586			Histidinol-phosphatase (EC 3.1.3.15)	0.994	0.994	bi (<->)	287.36784.con.0001	5702	178	fig|287.36784.peg.5702			Histidinol-phosphatase (EC 3.1.3.15)
ASJY01000001	7	568	fig|208964.77.peg.7			PLF_286_00003494	PGF_08225224	hypothetical protein	8671	10377	+	bi (<->)	287.36786.con.0002	1566	568	fig|287.36786.peg.1566			hypothetical protein	1	0.998	bi (<->)	287.36785.con.0004	3246	568	fig|287.36785.peg.3246			hypothetical protein	0.991	0.998	bi (<->)	287.36783.con.0001	3585	568	fig|287.36783.peg.3585			hypothetical protein	0.996	0.998	bi (<->)	287.36784.con.0001	5703	568	fig|287.36784.peg.5703			hypothetical protein
ASJY01000001	8	685	fig|208964.77.peg.8			PLF_286_00000192	PGF_00009969	Glycyl-tRNA synthetase beta chain (EC 6.1.1.14)	10434	12491	-	bi (<->)	287.36786.con.0002	1565	685	fig|287.36786.peg.1565			Glycyl-tRNA synthetase beta chain (EC 6.1.1.14)	0.994	0.999	bi (<->)	287.36785.con.0004	3245	685	fig|287.36785.peg.3245			Glycyl-tRNA synthetase beta chain (EC 6.1.1.14)	0.996	0.999	bi (<->)	287.36783.con.0001	3584	685	fig|287.36783.peg.3584			Glycyl-tRNA synthetase beta chain (EC 6.1.1.14)	0.993	0.999	bi (<->)	287.36784.con.0001	5704	685	fig|287.36784.peg.5704			Glycyl-tRNA synthetase beta chain (EC 6.1.1.14)
ASJY01000001	9	315	fig|208964.77.peg.9			PLF_286_00000606	PGF_00009967	Glycyl-tRNA synthetase alpha chain (EC 6.1.1.14)	12488	13435	-	bi (<->)	287.36786.con.0002	1564	315	fig|287.36786.peg.1564			Glycyl-tRNA synthetase alpha chain (EC 6.1.1.14)	1	0.997	bi (<->)	287.36785.con.0004	3244	315	fig|287.36785.peg.3244			Glycyl-tRNA synthetase alpha chain (EC 6.1.1.14)	1	0.997	bi (<->)	287.36783.con.0001	3583	315	fig|287.36783.peg.3583			Glycyl-tRNA synthetase alpha chain (EC 6.1.1.14)	0.997	0.997	bi (<->)	287.36784.con.0001	5705	315	fig|287.36784.peg.5705			Glycyl-tRNA synthetase alpha chain (EC 6.1.1.14)
ASJY01000001	10	183	fig|208964.77.peg.10			PLF_286_00000744	PGF_05357708	DNA-3-methyladenine glycosylase (EC 3.2.2.20)	13540	14091	+	bi (<->)	287.36786.con.0002	1563	183	fig|287.36786.peg.1563			DNA-3-methyladenine glycosylase (EC 3.2.2.20)	1	0.995	bi (<->)	287.36785.con.0004	3243	183	fig|287.36785.peg.3243			DNA-3-methyladenine glycosylase (EC 3.2.2.20)	1	0.995	bi (<->)	287.36783.con.0001	3582	183	fig|287.36783.peg.3582			DNA-3-methyladenine glycosylase (EC 3.2.2.20)	1	0.995	bi (<->)	287.36784.con.0001	5706	183	fig|287.36784.peg.5706			DNA-3-methyladenine glycosylase (EC 3.2.2.20)
ASJY01000001	11	295	fig|208964.77.peg.11			PLF_286_00000703	PGF_01763778	Lipid A biosynthesis lauroyl acyltransferase (EC 2.3.1.241)	14235	15122	+	bi (<->)	287.36786.con.0002	1562	295	fig|287.36786.peg.1562			Lipid A biosynthesis lauroyl acyltransferase (EC 2.3.1.241)	1	0.997	bi (<->)	287.36785.con.0004	3242	295	fig|287.36785.peg.3242			Lipid A biosynthesis lauroyl acyltransferase (EC 2.3.1.241)	1	0.997	bi (<->)	287.36783.con.0001	3581	295	fig|287.36783.peg.3581			Lipid A biosynthesis lauroyl acyltransferase (EC 2.3.1.241)	1	0.997	bi (<->)	287.36784.con.0001	5707	295	fig|287.36784.peg.5707			Lipid A biosynthesis lauroyl acyltransferase (EC 2.3.1.241)
ASJY01000001	12	88	fig|208964.77.peg.12			PLF_286_00002288	PGF_08225224	hypothetical protein	15207	15473	+	bi (<->)	287.36786.con.0002	1561	88	fig|287.36786.peg.1561			hypothetical protein	1	0.989	bi (<->)	287.36785.con.0004	3241	88	fig|287.36785.peg.3241			hypothetical protein	1	0.989	bi (<->)	287.36783.con.0001	3580	88	fig|287.36783.peg.3580			hypothetical protein	1	0.989	bi (<->)	287.36784.con.0001	5708	88	fig|287.36784.peg.5708			hypothetical protein
ASJY01000001	13	217	fig|208964.77.peg.13			PLF_286_00002091	PGF_02873160	Putative preQ0 transporter YhhQ	15620	16273	+	bi (<->)	287.36786.con.0002	1560	217	fig|287.36786.peg.1560			Putative preQ0 transporter YhhQ	1	0.995	bi (<->)	287.36785.con.0004	3240	217	fig|287.36785.peg.3240			Putative preQ0 transporter YhhQ	1	0.995	bi (<->)	287.36783.con.0001	3579	217	fig|287.36783.peg.3579			Putative preQ0 transporter YhhQ	1	0.995	bi (<->)	287.36784.con.0001	5709	217	fig|287.36784.peg.5709			Putative preQ0 transporter YhhQ
ASJY01000001	14	90	fig|208964.77.peg.14			PLF_286_00009701	PGF_00380195	hypothetical protein	16335	16607	-	bi (<->)	287.36786.con.0002	1559	90	fig|287.36786.peg.1559			hypothetical protein	0.989	0.989	bi (<->)	287.36785.con.0004	3239	90	fig|287.36785.peg.3239			hypothetical protein	0.967	0.989	bi (<->)	287.36783.con.0001	3578	90	fig|287.36783.peg.3578			hypothetical protein	0.978	0.989	bi (<->)	287.36784.con.0001	5710	90	fig|287.36784.peg.5710			hypothetical protein
ASJY01000001	15	105	fig|208964.77.peg.15			PLF_286_00003877	PGF_00003613	FIG140336: TPR domain protein	16900	17217	-	bi (<->)	287.36786.con.0002	1558	105	fig|287.36786.peg.1558			FIG140336: TPR domain protein	1	0.99	bi (<->)	287.36785.con.0004	3238	105	fig|287.36785.peg.3238			FIG140336: TPR domain protein	0.981	0.99	bi (<->)	287.36783.con.0001	3577	105	fig|287.36783.peg.3577			FIG140336: TPR domain protein	0.981	0.99	bi (<->)	287.36784.con.0001	5711	105	fig|287.36784.peg.5711			FIG140336: TPR domain protein
ASJY01000001	16	457	fig|208964.77.peg.16			PLF_286_00000459	PGF_06627798	Trk potassium uptake system protein TrkA	17366	18739	-	bi (<->)	287.36786.con.0002	1557	457	fig|287.36786.peg.1557			Trk potassium uptake system protein TrkA	0.998	0.998	bi (<->)	287.36785.con.0004	3237	457	fig|287.36785.peg.3237			Trk potassium uptake system protein TrkA	0.996	0.998	bi (<->)	287.36783.con.0001	3576	457	fig|287.36783.peg.3576			Trk potassium uptake system protein TrkA	0.998	0.998	bi (<->)	287.36784.con.0001	5712	457	fig|287.36784.peg.5712			Trk potassium uptake system protein TrkA
ASJY01000001	17	292	fig|208964.77.peg.17			PLF_286_00005783	PGF_00769755	16S rRNA (cytosine(967)-C(5))-methyltransferase (EC 2.1.1.176)	18767	19645	-	bi (<->)	287.36786.con.0002	1556	434	fig|287.36786.peg.1556			16S rRNA (cytosine(967)-C(5))-methyltransferase (EC 2.1.1.176)	1	0.671	bi (<->)	287.36785.con.0004	3236	434	fig|287.36785.peg.3236			16S rRNA (cytosine(967)-C(5))-methyltransferase (EC 2.1.1.176)	0.986	0.671	bi (<->)	287.36783.con.0001	3575	434	fig|287.36783.peg.3575			16S rRNA (cytosine(967)-C(5))-methyltransferase (EC 2.1.1.176)	0.983	0.671	bi (<->)	287.36784.con.0001	5713	434	fig|287.36784.peg.5713			16S rRNA (cytosine(967)-C(5))-methyltransferase (EC 2.1.1.176)
ASJY01000002	18	70	fig|208964.77.peg.18			PLF_286_00005783	PGF_00769755	16S rRNA (cytosine(967)-C(5))-methyltransferase (EC 2.1.1.176)	1	210	-
ASJY01000003	19	208	fig|208964.77.peg.19			PLF_286_00000973	PGF_05165078	Methionyl-tRNA formyltransferase (EC 2.1.2.9)	297	923	-	bi (<->)	287.36786.con.0002	1555	314	fig|287.36786.peg.1555			Methionyl-tRNA formyltransferase (EC 2.1.2.9)	0.995	0.589	bi (<->)	287.36785.con.0004	3235	314	fig|287.36785.peg.3235			Methionyl-tRNA formyltransferase (EC 2.1.2.9)	0.995	0.589	bi (<->)	287.36783.con.0001	3574	314	fig|287.36783.peg.3574			Methionyl-tRNA formyltransferase (EC 2.1.2.9)	0.989	0.589	bi (<->)	287.36784.con.0001	5714	314	fig|287.36784.peg.5714			Methionyl-tRNA formyltransferase (EC 2.1.2.9)
ASJY01000003	20	168	fig|208964.77.peg.20			PLF_286_00000488	PGF_00030655	Peptide deformylase (EC 3.5.1.88)	978	1484	-	bi (<->)	287.36786.con.0002	1554	168	fig|287.36786.peg.1554			Peptide deformylase (EC 3.5.1.88)	1	0.994	bi (<->)	287.36785.con.0004	3234	168	fig|287.36785.peg.3234			Peptide deformylase (EC 3.5.1.88)	0.994	0.994	bi (<->)	287.36783.con.0001	3573	168	fig|287.36783.peg.3573			Peptide deformylase (EC 3.5.1.88)	0.994	0.994	bi (<->)	287.36784.con.0001	5715	168	fig|287.36784.peg.5715			Peptide deformylase (EC 3.5.1.88)
ASJY01000003	21	341	fig|208964.77.peg.21			PLF_286_00431240	PGF_00065755	Uncharacterized protein with LysM domain, COG1652	1623	2648	+	bi (<->)	287.36786.con.0002	1553	341	fig|287.36786.peg.1553			Uncharacterized protein with LysM domain, COG1652	1	0.997	bi (<->)	287.36785.con.0004	3233	341	fig|287.36785.peg.3233			Uncharacterized protein with LysM domain, COG1652	1	0.997	bi (<->)	287.36783.con.0001	3572	341	fig|287.36783.peg.3572			Uncharacterized protein with LysM domain, COG1652	1	0.997	bi (<->)	287.36784.con.0001	5716	341	fig|287.36784.peg.5716			Uncharacterized protein with LysM domain, COG1652
ASJY01000003	22	56	fig|208964.77.peg.22			PLF_286_00155994	PGF_09432500	Rossmann fold nucleotide-binding protein Smf possibly involved in DNA uptake	2783	2950	+
ASJY01000004	23	167	fig|208964.77.peg.23			PLF_286_00000338	PGF_09432500	Rossmann fold nucleotide-binding protein Smf possibly involved in DNA uptake	2	505	+	bi (<->)	287.36786.con.0002	1552	362	fig|287.36786.peg.1552			Rossmann fold nucleotide-binding protein Smf possibly involved in DNA uptake	1	0.459	bi (<->)	287.36785.con.0004	3232	362	fig|287.36785.peg.3232			Rossmann fold nucleotide-binding protein Smf possibly involved in DNA uptake	1	0.459	bi (<->)	287.36783.con.0001	3571	362	fig|287.36783.peg.3571			Rossmann fold nucleotide-binding protein Smf possibly involved in DNA uptake	1	0.459	bi (<->)	287.36784.con.0001	5717	362	fig|287.36784.peg.5717			Rossmann fold nucleotide-binding protein Smf possibly involved in DNA uptake
ASJY01000004	24	185	fig|208964.77.peg.24			PLF_286_00001092	PGF_01898991	Threonylcarbamoyl-AMP synthase (EC 2.7.7.87)	546	1103	+	bi (<->)	287.36786.con.0002	1551	185	fig|287.36786.peg.1551			Threonylcarbamoyl-AMP synthase (EC 2.7.7.87)	1	0.995	bi (<->)	287.36785.con.0004	3231	185	fig|287.36785.peg.3231			Threonylcarbamoyl-AMP synthase (EC 2.7.7.87)	1	0.995	bi (<->)	287.36783.con.0001	3570	185	fig|287.36783.peg.3570			Threonylcarbamoyl-AMP synthase (EC 2.7.7.87)	1	0.995	bi (<->)	287.36784.con.0001	5718	185	fig|287.36784.peg.5718			Threonylcarbamoyl-AMP synthase (EC 2.7.7.87)
ASJY01000004	25	325	fig|208964.77.peg.25			PLF_286_00437715	PGF_04596496	Quinone oxidoreductase (EC 1.6.5.5)	1113	2090	-	bi (<->)	287.36786.con.0002	1550	325	fig|287.36786.peg.1550			Quinone oxidoreductase (EC 1.6.5.5)	0.997	0.997	bi (<->)	287.36785.con.0004	3230	325	fig|287.36785.peg.3230			Quinone oxidoreductase (EC 1.6.5.5)	0.997	0.997	bi (<->)	287.36783.con.0001	3569	325	fig|287.36783.peg.3569			Quinone oxidoreductase (EC 1.6.5.5)	1	0.997	bi (<->)	287.36784.con.0001	5719	325	fig|287.36784.peg.5719			Quinone oxidoreductase (EC 1.6.5.5)
ASJY01000004	26	305	fig|208964.77.peg.26			PLF_286_00000638	PGF_00419627	Coproporphyrinogen III oxidase, aerobic (EC 1.3.3.3)	2281	3198	+	bi (<->)	287.36786.con.0002	1549	305	fig|287.36786.peg.1549			Coproporphyrinogen III oxidase, aerobic (EC 1.3.3.3)	1	0.997	bi (<->)	287.36785.con.0004	3229	305	fig|287.36785.peg.3229			Coproporphyrinogen III oxidase, aerobic (EC 1.3.3.3)	1	0.997	bi (<->)	287.36783.con.0001	3568	305	fig|287.36783.peg.3568			Coproporphyrinogen III oxidase, aerobic (EC 1.3.3.3)	1	0.997	bi (<->)	287.36784.con.0001	5720	305	fig|287.36784.peg.5720			Coproporphyrinogen III oxidase, aerobic (EC 1.3.3.3)
ASJY01000004	27	274	fig|208964.77.peg.27			PLF_286_00005758	PGF_08181546	Shikimate 5-dehydrogenase I alpha (EC 1.1.1.25)	3256	4080	+	bi (<->)	287.36786.con.0002	1548	274	fig|287.36786.peg.1548			Shikimate 5-dehydrogenase I alpha (EC 1.1.1.25)	1	0.996	bi (<->)	287.36785.con.0004	3228	274	fig|287.36785.peg.3228			Shikimate 5-dehydrogenase I alpha (EC 1.1.1.25)	0.993	0.996	bi (<->)	287.36783.con.0001	3567	274	fig|287.36783.peg.3567			Shikimate 5-dehydrogenase I alpha (EC 1.1.1.25)	0.993	0.996	bi (<->)	287.36784.con.0001	5721	274	fig|287.36784.peg.5721			Shikimate 5-dehydrogenase I alpha (EC 1.1.1.25)
ASJY01000004	28	328	fig|208964.77.peg.28			PLF_286_00003590	PGF_00306257	hypothetical protein	4191	5177	+	bi (<->)	287.36786.con.0002	1547	328	fig|287.36786.peg.1547			hypothetical protein	1	0.997	bi (<->)	287.36785.con.0004	3227	328	fig|287.36785.peg.3227			hypothetical protein	0.997	0.997	bi (<->)	287.36783.con.0001	3566	328	fig|287.36783.peg.3566			hypothetical protein	0.997	0.997	bi (<->)	287.36784.con.0001	5722	328	fig|287.36784.peg.5722			hypothetical protein
ASJY01000004	29	428	fig|208964.77.peg.29			PLF_286_00003471	PGF_00030053	Parvulin-like peptidyl-prolyl isomerase	5158	6444	+	bi (<->)	287.36786.con.0002	1546	428	fig|287.36786.peg.1546			Parvulin-like peptidyl-prolyl isomerase	1	0.998	bi (<->)	287.36785.con.0004	3226	428	fig|287.36785.peg.3226			Parvulin-like peptidyl-prolyl isomerase	0.986	0.998	bi (<->)	287.36783.con.0001	3565	428	fig|287.36783.peg.3565			Parvulin-like peptidyl-prolyl isomerase	1	0.998	bi (<->)	287.36784.con.0001	5723	428	fig|287.36784.peg.5723			Parvulin-like peptidyl-prolyl isomerase
ASJY01000005	30	149	fig|208964.77.peg.30			PLF_286_00004358	PGF_08225224	hypothetical protein	3	452	+	bi (<->)	287.36786.con.0002	1545	200	fig|287.36786.peg.1545			hypothetical protein	1	0.74	bi (<->)	287.36785.con.0004	3225	200	fig|287.36785.peg.3225			hypothetical protein	0.973	0.74	bi (<->)	287.36783.con.0001	3564	200	fig|287.36783.peg.3564			hypothetical protein	0.987	0.74	bi (<->)	287.36784.con.0001	5724	200	fig|287.36784.peg.5724			hypothetical protein
ASJY01000005	31	517	fig|208964.77.peg.31			PLF_286_00002830	PGF_08030327	Sulfate permease	456	2009	-	bi (<->)	287.36786.con.0002	1544	517	fig|287.36786.peg.1544			Sulfate permease	0.996	0.998	bi (<->)	287.36785.con.0004	3224	517	fig|287.36785.peg.3224			Sulfate permease	0.99	0.998	bi (<->)	287.36783.con.0001	3563	517	fig|287.36783.peg.3563			Sulfate permease	0.988	0.998	bi (<->)	287.36784.con.0001	5725	517	fig|287.36784.peg.5725			Sulfate permease
ASJY01000005	32	307	fig|208964.77.peg.32			PLF_286_00003787	PGF_01808437	Choline binding ABC transport system substrate-binding protein ChoX	2014	2937	-	bi (<->)	287.36786.con.0002	1543	307	fig|287.36786.peg.1543			Choline binding ABC transport system substrate-binding protein ChoX	1	0.997	bi (<->)	287.36785.con.0004	3223	307	fig|287.36785.peg.3223			Choline binding ABC transport system substrate-binding protein ChoX	0.997	0.997	bi (<->)	287.36783.con.0001	3562	307	fig|287.36783.peg.3562			Choline binding ABC transport system substrate-binding protein ChoX	0.997	0.997	bi (<->)	287.36784.con.0001	5726	307	fig|287.36784.peg.5726			Choline binding ABC transport system substrate-binding protein ChoX
ASJY01000005	33	503	fig|208964.77.peg.33			PLF_286_00001146	PGF_08724602	Choline-sulfatase (EC 3.1.6.6)	2954	4465	-	bi (<->)	287.36786.con.0002	1542	503	fig|287.36786.peg.1542			Choline-sulfatase (EC 3.1.6.6)	0.998	0.998	bi (<->)	287.36785.con.0004	3222	503	fig|287.36785.peg.3222			Choline-sulfatase (EC 3.1.6.6)	0.998	0.998	bi (<->)	287.36783.con.0001	3561	503	fig|287.36783.peg.3561			Choline-sulfatase (EC 3.1.6.6)	0.998	0.998	bi (<->)	287.36784.con.0001	5727	503	fig|287.36784.peg.5727			Choline-sulfatase (EC 3.1.6.6)
ASJY01000005	34	299	fig|208964.77.peg.34			PLF_286_00003828	PGF_07987589	Transcriptional regulator, LysR family	4593	5492	+	bi (<->)	287.36786.con.0002	1541	299	fig|287.36786.peg.1541			Transcriptional regulator, LysR family	1	0.997	bi (<->)	287.36785.con.0004	3221	299	fig|287.36785.peg.3221			Transcriptional regulator, LysR family	1	0.997	bi (<->)	287.36783.con.0001	3560	299	fig|287.36783.peg.3560			Transcriptional regulator, LysR family	0.997	0.997	bi (<->)	287.36784.con.0001	5728	299	fig|287.36784.peg.5728			Transcriptional regulator, LysR family
ASJY01000005	35	125	fig|208964.77.peg.35			PLF_286_00002278	PGF_01398850	DOPA 4,5-dioxygenase (EC 1.14.99.-)	5503	5880	+	bi (<->)	287.36786.con.0002	1540	125	fig|287.36786.peg.1540			DOPA 4,5-dioxygenase (EC 1.14.99.-)	1	0.992	bi (<->)	287.36785.con.0004	3220	125	fig|287.36785.peg.3220			hypothetical protein	0.992	0.992	bi (<->)	287.36783.con.0001	3559	113	fig|287.36783.peg.3559			DOPA 4,5-dioxygenase (EC 1.14.99.-)	1	0.876	bi (<->)	287.36784.con.0001	5729	85	fig|287.36784.peg.5729			hypothetical protein
ASJY01000005	36	121	fig|208964.77.peg.36			PLF_286_00004036	PGF_00317042	hypothetical protein	5859	6224	-	bi (<->)	287.36786.con.0002	1539	121	fig|287.36786.peg.1539			hypothetical protein	1	0.992	bi (<->)	287.36785.con.0004	3219	121	fig|287.36785.peg.3219			hypothetical protein	1	0.992	bi (<->)	287.36783.con.0001	3558	121	fig|287.36783.peg.3558			hypothetical protein	1	0.992	bi (<->)	287.36784.con.0001	5730	121	fig|287.36784.peg.5730			hypothetical protein
ASJY01000005	37	207	fig|208964.77.peg.37			PLF_286_00003898	PGF_10431289	Two-component system response regulator protein	6232	6855	-	uni (->)	287.36786.con.0002	3800	207	fig|287.36786.peg.3800			Two-component transcriptional response regulator, LuxR family	0.546	0.995	uni (->)	287.36785.con.0004	1153	207	fig|287.36785.peg.1153			Two-component transcriptional response regulator, LuxR family	0.546	0.995	bi (<->)	287.36783.con.0001	3557	207	fig|287.36783.peg.3557			Two-component system response regulator protein	1	0.995	uni (->)	287.36784.con.0001	919	207	fig|287.36784.peg.919			Two-component transcriptional response regulator, LuxR family
ASJY01000005	38	268	fig|208964.77.peg.38			PLF_286_00000397	PGF_00062023	Tryptophan synthase alpha chain (EC 4.2.1.20)	7041	7847	-	bi (<->)	287.36786.con.0002	1536	268	fig|287.36786.peg.1536			Tryptophan synthase alpha chain (EC 4.2.1.20)	0.996	0.996	bi (<->)	287.36785.con.0004	3216	268	fig|287.36785.peg.3216			Tryptophan synthase alpha chain (EC 4.2.1.20)	0.996	0.996	bi (<->)	287.36783.con.0001	3556	268	fig|287.36783.peg.3556			Tryptophan synthase alpha chain (EC 4.2.1.20)	0.993	0.996	bi (<->)	287.36784.con.0001	5733	268	fig|287.36784.peg.5733			Tryptophan synthase alpha chain (EC 4.2.1.20)
ASJY01000005	39	402	fig|208964.77.peg.39			PLF_286_00000341	PGF_00062027	Tryptophan synthase beta chain (EC 4.2.1.20)	7844	9052	-	bi (<->)	287.36786.con.0002	1535	402	fig|287.36786.peg.1535			Tryptophan synthase beta chain (EC 4.2.1.20)	1	0.998	bi (<->)	287.36785.con.0004	3215	402	fig|287.36785.peg.3215			Tryptophan synthase beta chain (EC 4.2.1.20)	1	0.998	bi (<->)	287.36783.con.0001	3555	402	fig|287.36783.peg.3555			Tryptophan synthase beta chain (EC 4.2.1.20)	0.998	0.998	bi (<->)	287.36784.con.0001	5734	402	fig|287.36784.peg.5734			Tryptophan synthase beta chain (EC 4.2.1.20)
ASJY01000005	40	133	fig|208964.77.peg.40			PLF_286_00369702	PGF_07987589	Transcriptional regulator, LysR family	9156	9554	+	bi (<->)	287.36786.con.0002	1534	295	fig|287.36786.peg.1534			Transcriptional regulator, LysR family	1	0.447	bi (<->)	287.36785.con.0004	3214	295	fig|287.36785.peg.3214			Transcriptional regulator, LysR family	0.992	0.447	bi (<->)	287.36783.con.0001	3554	295	fig|287.36783.peg.3554			Transcriptional regulator, LysR family	0.992	0.447	bi (<->)	287.36784.con.0001	5735	295	fig|287.36784.peg.5735			Transcriptional regulator, LysR family
ASJY01000006	41	46	fig|208964.77.peg.41			PLF_286_00056902	PGF_07987589	Transcriptional regulator, LysR family	3	143	+
ASJY01000006	42	71	fig|208964.77.peg.42			PLF_286_00001067	PGF_03739865	Dodecin, a flavin storage/sequestration protein	244	459	+	bi (<->)	287.36786.con.0002	1533	71	fig|287.36786.peg.1533			Dodecin, a flavin storage/sequestration protein	1	0.986	bi (<->)	287.36785.con.0004	3213	71	fig|287.36785.peg.3213			Dodecin, a flavin storage/sequestration protein	1	0.986	bi (<->)	287.36783.con.0001	3553	71	fig|287.36783.peg.3553			Dodecin, a flavin storage/sequestration protein	1	0.986	bi (<->)	287.36784.con.0001	5736	71	fig|287.36784.peg.5736			Dodecin, a flavin storage/sequestration protein
ASJY01000006	43	73	fig|208964.77.peg.43			PLF_286_00003271	PGF_03889287	hypothetical protein	649	870	+	bi (<->)	287.36786.con.0002	1532	73	fig|287.36786.peg.1532			hypothetical protein	1	0.986	bi (<->)	287.36785.con.0004	3212	75	fig|287.36785.peg.3212			hypothetical protein	1	0.96	bi (<->)	287.36783.con.0001	3552	73	fig|287.36783.peg.3552			hypothetical protein	1	0.986	bi (<->)	287.36784.con.0001	5737	75	fig|287.36784.peg.5737			hypothetical protein
ASJY01000006	44	504	fig|208964.77.peg.44			PLF_286_00000346	PGF_00707159	Channel-forming transporter/cytolysins activator of TpsB family	1167	2678	+	bi (<->)	287.36786.con.0002	1531	562	fig|287.36786.peg.1531			Channel-forming transporter/cytolysins activator of TpsB family	0.99	0.895	uni (->)	287.36785.con.0004	401	565	fig|287.36785.peg.401			Channel-forming transporter/cytolysins activator of TpsB family	0.988	0.874	bi (<->)	287.36783.con.0001	3551	562	fig|287.36783.peg.3551			Channel-forming transporter/cytolysins activator of TpsB family	0.988	0.895	bi (<->)	287.36784.con.0001	1784	565	fig|287.36784.peg.1784			Channel-forming transporter/cytolysins activator of TpsB family
ASJY01000007	45	288	fig|208964.77.peg.45			PLF_286_00045202	PGF_00041815	Putative large exoprotein involved in heme utilization or adhesion of ShlA/HecA/FhaA family	245	1111	+
ASJY01000007	46	85	fig|208964.77.peg.46			PLF_286_00302474	PGF_08225224	hypothetical protein	1226	1483	-
ASJY01000007	47	442	fig|208964.77.peg.47			PLF_286_00062464	PGF_00041815	Putative large exoprotein involved in heme utilization or adhesion of ShlA/HecA/FhaA family	1568	2896	+	uni (->)	287.36786.con.0002	1530	992	fig|287.36786.peg.1530			Putative large exoprotein involved in heme utilization or adhesion of ShlA/HecA/FhaA family	0.993	0.416
ASJY01000007	48	135	fig|208964.77.peg.48			PLF_286_00360359	PGF_00041815	Putative large exoprotein involved in heme utilization or adhesion of ShlA/HecA/FhaA family	2934	3338	+
ASJY01000008	49	321	fig|208964.77.peg.49			PLF_286_00360359	PGF_00041815	Putative large exoprotein involved in heme utilization or adhesion of ShlA/HecA/FhaA family	2	964	+
ASJY01000009	50	112	fig|208964.77.peg.50			PLF_286_00360359	PGF_00041815	Putative large exoprotein involved in heme utilization or adhesion of ShlA/HecA/FhaA family	85	420	+
ASJY01000010	51	530	fig|208964.77.peg.51			PLF_286_00370132	PGF_00041815	Putative large exoprotein involved in heme utilization or adhesion of ShlA/HecA/FhaA family	2	1591	+
ASJY01000011	52	328	fig|208964.77.peg.52			PLF_286_00370132	PGF_00041815	Putative large exoprotein involved in heme utilization or adhesion of ShlA/HecA/FhaA family	1	984	+
ASJY01000012	53	797	fig|208964.77.peg.53			PLF_286_00370132	PGF_00041815	Putative large exoprotein involved in heme utilization or adhesion of ShlA/HecA/FhaA family	81	2474	+	bi (<->)	287.36786.con.0002	1524	1102	fig|287.36786.peg.1524			Putative large exoprotein involved in heme utilization or adhesion of ShlA/HecA/FhaA family	0.989	0.722	uni (->)	287.36785.con.0004	398	1485	fig|287.36785.peg.398			Putative large exoprotein involved in heme utilization or adhesion of ShlA/HecA/FhaA family	0.566	0.372
ASJY01000012	54	228	fig|208964.77.peg.54			PLF_286_00007142	PGF_00061532	Transposase and inactivated derivatives	3074	3757	+																					bi (<->)	287.36783.con.0001	3547	233	fig|287.36783.peg.3547			Transposase and inactivated derivatives	1	0.974	bi (<->)	287.36784.con.0001	5743	233	fig|287.36784.peg.5743			Transposase and inactivated derivatives
ASJY01000013	55	32	fig|208964.77.peg.55			PLF_286_00209649	PGF_08225224	hypothetical protein	2	100	+
ASJY01000013	56	101	fig|208964.77.peg.56			PLF_286_00158149	PGF_08225224	hypothetical protein	886	1191	+	bi (<->)	287.36786.con.0002	1523	64	fig|287.36786.peg.1523			Large exoproteins involved in heme utilization or adhesion	1	0.984
ASJY01000013	57	51	fig|208964.77.peg.57			PLF_286_00070874	PGF_00941907	hypothetical protein	1310	1465	-
ASJY01000013	58	131	fig|208964.77.peg.58			PLF_286_00004246	PGF_00360065	hypothetical protein	1663	2058	+	bi (<->)	287.36786.con.0002	1519	131	fig|287.36786.peg.1519			hypothetical protein	0.992	0.992	bi (<->)	287.36785.con.0004	3203	131	fig|287.36785.peg.3203			hypothetical protein	0.992	0.992	bi (<->)	287.36783.con.0001	3542	131	fig|287.36783.peg.3542			hypothetical protein	0.992	0.992	bi (<->)	287.36784.con.0001	5748	131	fig|287.36784.peg.5748			hypothetical protein
ASJY01000013	59	86	fig|208964.77.peg.59			PLF_286_00005157	PGF_00259459	hypothetical protein	2072	2332	-	bi (<->)	287.36786.con.0002	1518	86	fig|287.36786.peg.1518			FIG00954700: hypothetical protein	0.988	0.988	bi (<->)	287.36785.con.0004	3202	84	fig|287.36785.peg.3202			FIG00954700: hypothetical protein	0.93	0.988	bi (<->)	287.36783.con.0001	3541	84	fig|287.36783.peg.3541			FIG00954700: hypothetical protein	0.93	0.988	bi (<->)	287.36784.con.0001	5749	84	fig|287.36784.peg.5749			FIG00954700: hypothetical protein
ASJY01000013	60	417	fig|208964.77.peg.60			PLF_286_00003713	PGF_03692086	MgtC family	2329	3582	-	bi (<->)	287.36786.con.0002	1517	417	fig|287.36786.peg.1517			MgtC family	0.998	0.998	bi (<->)	287.36785.con.0004	3201	417	fig|287.36785.peg.3201			MgtC family	1	0.998	bi (<->)	287.36783.con.0001	3540	417	fig|287.36783.peg.3540			MgtC family	0.995	0.998	bi (<->)	287.36784.con.0001	5750	417	fig|287.36784.peg.5750			MgtC family
ASJY01000013	61	457	fig|208964.77.peg.61			PLF_286_00004725	PGF_08225224	hypothetical protein	3903	5276	+	bi (<->)	287.36786.con.0002	1516	457	fig|287.36786.peg.1516			hypothetical protein	0.996	0.998	bi (<->)	287.36785.con.0004	3200	392	fig|287.36785.peg.3200			hypothetical protein	0.987	0.997	bi (<->)	287.36783.con.0001	3538	457	fig|287.36783.peg.3538			hypothetical protein	1	0.998	bi (<->)	287.36784.con.0001	5752	457	fig|287.36784.peg.5752			hypothetical protein
ASJY01000013	62	228	fig|208964.77.peg.62			PLF_286_00001635	PGF_10475817	putative lipoprotein	5773	6459	+	bi (<->)	287.36786.con.0002	1515	228	fig|287.36786.peg.1515			putative lipoprotein	1	0.996	bi (<->)	287.36785.con.0004	3199	228	fig|287.36785.peg.3199			putative lipoprotein	0.996	0.996	bi (<->)	287.36783.con.0001	3537	228	fig|287.36783.peg.3537			putative lipoprotein	0.996	0.996	bi (<->)	287.36784.con.0001	5753	228	fig|287.36784.peg.5753			putative lipoprotein
ASJY01000013	63	117	fig|208964.77.peg.63			PLF_286_00002954	PGF_08207033	putative lipoprotein	6490	6843	+	bi (<->)	287.36786.con.0002	1514	117	fig|287.36786.peg.1514			putative lipoprotein	1	0.991	bi (<->)	287.36785.con.0004	3198	117	fig|287.36785.peg.3198			putative lipoprotein	1	0.991	bi (<->)	287.36783.con.0001	3536	117	fig|287.36783.peg.3536			putative lipoprotein	1	0.991	bi (<->)	287.36784.con.0001	5754	117	fig|287.36784.peg.5754			putative lipoprotein
ASJY01000013	64	221	fig|208964.77.peg.64			PLF_286_00001821	PGF_10475817	putative lipoprotein	6840	7505	+	bi (<->)	287.36786.con.0002	1513	221	fig|287.36786.peg.1513			putative lipoprotein	0.995	0.995	bi (<->)	287.36785.con.0004	3197	221	fig|287.36785.peg.3197			putative lipoprotein	0.995	0.995	bi (<->)	287.36783.con.0001	3535	221	fig|287.36783.peg.3535			putative lipoprotein	0.995	0.995	bi (<->)	287.36784.con.0001	5755	221	fig|287.36784.peg.5755			putative lipoprotein
ASJY01000013	65	127	fig|208964.77.peg.65			PLF_286_00004910	PGF_00058179	Transcriptional regulator	7520	7903	-	bi (<->)	287.36786.con.0002	1512	127	fig|287.36786.peg.1512			Transcriptional regulator	0.984	0.992	bi (<->)	287.36785.con.0004	3196	127	fig|287.36785.peg.3196			Transcriptional regulator	1	0.992	bi (<->)	287.36783.con.0001	3534	127	fig|287.36783.peg.3534			Transcriptional regulator	0.992	0.992	bi (<->)	287.36784.con.0001	5756	127	fig|287.36784.peg.5756			Transcriptional regulator
ASJY01000013	66	412	fig|208964.77.peg.66			PLF_286_00004043	PGF_10397193	putative secreted protein	8185	9423	-	bi (<->)	287.36786.con.0002	1511	553	fig|287.36786.peg.1511			putative secreted protein	1	0.743	bi (<->)	287.36785.con.0004	3195	553	fig|287.36785.peg.3195			putative secreted protein	1	0.743	bi (<->)	287.36783.con.0001	3533	553	fig|287.36783.peg.3533			putative secreted protein	0.998	0.743	bi (<->)	287.36784.con.0001	5757	553	fig|287.36784.peg.5757			putative secreted protein
ASJY01000014	67	46	fig|208964.77.peg.67			PLF_286_00004138	PGF_10540791	hypothetical protein	489	629	+	uni (->)	287.36786.con.0002	1510	45	fig|287.36786.peg.1510			hypothetical protein	0.659	0.956	uni (->)	287.36785.con.0004	3194	45	fig|287.36785.peg.3194			hypothetical protein	0.659	0.956	bi (<->)	287.36783.con.0001	3532	46	fig|287.36783.peg.3532			hypothetical protein	1	0.978	bi (<->)	287.36784.con.0001	5758	46	fig|287.36784.peg.5758			hypothetical protein
ASJY01000014	68	45	fig|208964.77.peg.68			PLF_286_00007896	PGF_01645937	hypothetical protein	691	828	+	bi (<->)	287.36786.con.0002	1510	45	fig|287.36786.peg.1510			hypothetical protein	1	0.978	bi (<->)	287.36785.con.0004	3194	45	fig|287.36785.peg.3194			hypothetical protein	1	0.978	bi (<->)	287.36783.con.0001	3531	45	fig|287.36783.peg.3531			hypothetical protein	1	0.978	bi (<->)	287.36784.con.0001	5759	45	fig|287.36784.peg.5759			hypothetical protein
ASJY01000014	69	43	fig|208964.77.peg.69			PLF_286_00174738	PGF_04234293	hypothetical protein	872	1003	+
ASJY01000014	70	610	fig|208964.77.peg.70			PLF_286_00002486	PGF_03058809	Phenazine modifying protein PhzH / Asparagine synthetase [glutamine-hydrolyzing] (EC 6.3.5.4)	1453	3285	+	bi (<->)	287.36786.con.0002	1509	610	fig|287.36786.peg.1509			Phenazine modifying protein PhzH / Asparagine synthetase [glutamine-hydrolyzing] (EC 6.3.5.4)	0.997	0.998	bi (<->)	287.36785.con.0004	3193	610	fig|287.36785.peg.3193			Phenazine modifying protein PhzH / Asparagine synthetase [glutamine-hydrolyzing] (EC 6.3.5.4)	0.995	0.998	bi (<->)	287.36783.con.0001	3530	610	fig|287.36783.peg.3530			Phenazine modifying protein PhzH / Asparagine synthetase [glutamine-hydrolyzing] (EC 6.3.5.4)	0.995	0.998	bi (<->)	287.36784.con.0001	5760	610	fig|287.36784.peg.5760			Phenazine modifying protein PhzH / Asparagine synthetase [glutamine-hydrolyzing] (EC 6.3.5.4)
ASJY01000014	71	142	fig|208964.77.peg.71			PLF_286_00004259	PGF_00136106	hypothetical protein	3338	3766	-	bi (<->)	287.36786.con.0002	1508	142	fig|287.36786.peg.1508			hypothetical protein	0.993	0.993	bi (<->)	287.36785.con.0004	3192	142	fig|287.36785.peg.3192			hypothetical protein	1	0.993	bi (<->)	287.36783.con.0001	3529	142	fig|287.36783.peg.3529			hypothetical protein	1	0.993	bi (<->)	287.36784.con.0001	5761	142	fig|287.36784.peg.5761			hypothetical protein
ASJY01000014	72	56	fig|208964.77.peg.72			PLF_286_00008197	PGF_07586326	hypothetical protein	4033	4203	+	bi (<->)	287.36786.con.0002	1507	56	fig|287.36786.peg.1507			hypothetical protein	1	0.982											bi (<->)	287.36783.con.0001	3528	56	fig|287.36783.peg.3528			hypothetical protein	1	0.982	bi (<->)	287.36784.con.0001	5762	56	fig|287.36784.peg.5762			hypothetical protein
ASJY01000014	73	44	fig|208964.77.peg.73			PLF_286_00305282	PGF_08246355	hypothetical protein	4206	4340	+
ASJY01000014	74	84	fig|208964.77.peg.74			PLF_286_00008225	PGF_08246355	hypothetical protein	4422	4676	+	bi (<->)	287.36786.con.0002	1506	84	fig|287.36786.peg.1506			hypothetical protein	1	0.988											bi (<->)	287.36783.con.0001	3527	84	fig|287.36783.peg.3527			hypothetical protein	1	0.988	bi (<->)	287.36784.con.0001	5763	84	fig|287.36784.peg.5763			hypothetical protein
ASJY01000014	75	182	fig|208964.77.peg.75			PLF_286_00001737	PGF_02075044	RNA:NAD 2'-phosphotransferase	4693	5241	-	bi (<->)	287.36786.con.0002	1505	182	fig|287.36786.peg.1505			RNA:NAD 2'-phosphotransferase	1	0.995	bi (<->)	287.36785.con.0004	3191	182	fig|287.36785.peg.3191			RNA:NAD 2'-phosphotransferase	0.989	0.995	bi (<->)	287.36783.con.0001	3526	182	fig|287.36783.peg.3526			RNA:NAD 2'-phosphotransferase	0.984	0.995	bi (<->)	287.36784.con.0001	5764	182	fig|287.36784.peg.5764			RNA:NAD 2'-phosphotransferase
ASJY01000014	76	168	fig|208964.77.peg.76			PLF_286_00003151	PGF_08225224	hypothetical protein	5280	5786	-	bi (<->)	287.36786.con.0002	1504	168	fig|287.36786.peg.1504			hypothetical protein	0.994	0.994	bi (<->)	287.36785.con.0004	3190	168	fig|287.36785.peg.3190			hypothetical protein	1	0.994	bi (<->)	287.36783.con.0001	3525	168	fig|287.36783.peg.3525			hypothetical protein	1	0.994	bi (<->)	287.36784.con.0001	5765	168	fig|287.36784.peg.5765			hypothetical protein
ASJY01000014	77	189	fig|208964.77.peg.77			PLF_286_00003119	PGF_00017927	Transcriptional regulator clustered with PA0057, LysR family	5852	6421	-	bi (<->)	287.36786.con.0002	1503	306	fig|287.36786.peg.1503			Transcriptional regulator clustered with PA0057, LysR family	0.989	0.614	bi (<->)	287.36785.con.0004	3189	306	fig|287.36785.peg.3189			Transcriptional regulator clustered with PA0057, LysR family	1	0.614	bi (<->)	287.36783.con.0001	3524	306	fig|287.36783.peg.3524			Transcriptional regulator clustered with PA0057, LysR family	1	0.614	uni (->)	287.36784.con.0001	321	302	fig|287.36784.peg.321			Transcriptional regulator, LysR family, in formaldehyde detoxification operon
ASJY01000015	78	76	fig|208964.77.peg.78			PLF_286_00003119	PGF_00017927	Transcriptional regulator clustered with PA0057, LysR family	3	230	-
ASJY01000015	79	295	fig|208964.77.peg.79			PLF_286_00003233	PGF_07105452	Metallo-beta-lactamase superfamily protein PA0057	338	1225	+	bi (<->)	287.36786.con.0002	1502	295	fig|287.36786.peg.1502			Metallo-beta-lactamase superfamily protein PA0057	1	0.997	bi (<->)	287.36785.con.0004	3188	295	fig|287.36785.peg.3188			Metallo-beta-lactamase superfamily protein PA0057	1	0.997	bi (<->)	287.36783.con.0001	3523	295	fig|287.36783.peg.3523			Metallo-beta-lactamase superfamily protein PA0057	0.997	0.997	bi (<->)	287.36784.con.0001	5767	295	fig|287.36784.peg.5767			Metallo-beta-lactamase superfamily protein PA0057
ASJY01000015	80	154	fig|208964.77.peg.80			PLF_286_00004013	PGF_00056805	Thioredoxin-like protein clustered with PA0057	1288	1749	+	bi (<->)	287.36786.con.0002	1501	234	fig|287.36786.peg.1501			Thioredoxin-like protein clustered with PA0057	0.994	0.654	bi (<->)	287.36785.con.0004	3187	234	fig|287.36785.peg.3187			Thioredoxin-like protein clustered with PA0057	1	0.654	bi (<->)	287.36783.con.0001	3522	234	fig|287.36783.peg.3522			Thioredoxin-like protein clustered with PA0057	0.987	0.654	bi (<->)	287.36784.con.0001	5768	234	fig|287.36784.peg.5768			Thioredoxin-like protein clustered with PA0057
ASJY01000016	81	52	fig|208964.77.peg.81			PLF_286_00004013	PGF_00056805	Thioredoxin-like protein clustered with PA0057	3	161	+
ASJY01000016	82	141	fig|208964.77.peg.82			PLF_286_00007274	PGF_03383443	Peroxiredoxin OsmC (EC 1.11.1.15)	275	700	+	bi (<->)	287.36786.con.0002	1500	141	fig|287.36786.peg.1500			Peroxiredoxin OsmC (EC 1.11.1.15)	1	0.993	bi (<->)	287.36785.con.0004	3186	141	fig|287.36785.peg.3186			Peroxiredoxin OsmC (EC 1.11.1.15)	1	0.993	bi (<->)	287.36783.con.0001	3521	141	fig|287.36783.peg.3521			Peroxiredoxin OsmC (EC 1.11.1.15)	1	0.993	bi (<->)	287.36784.con.0001	5769	141	fig|287.36784.peg.5769			Peroxiredoxin OsmC (EC 1.11.1.15)
ASJY01000016	83	77	fig|208964.77.peg.83			PLF_286_00001789	PGF_03889287	hypothetical protein	811	1044	+	bi (<->)	287.36786.con.0002	1499	77	fig|287.36786.peg.1499			hypothetical protein	1	0.987	bi (<->)	287.36785.con.0004	3185	77	fig|287.36785.peg.3185			hypothetical protein	0.987	0.987	bi (<->)	287.36783.con.0001	3520	77	fig|287.36783.peg.3520			hypothetical protein	1	0.987	bi (<->)	287.36784.con.0001	5770	77	fig|287.36784.peg.5770			hypothetical protein
ASJY01000016	84	145	fig|208964.77.peg.84			PLF_286_00002918	PGF_00408080	putative lipoprotein	1056	1493	-	bi (<->)	287.36786.con.0002	1497	99	fig|287.36786.peg.1497			putative lipoprotein	1	0.828	bi (<->)	287.36785.con.0004	3184	145	fig|287.36785.peg.3184			putative lipoprotein	1	0.993	bi (<->)	287.36783.con.0001	3519	145	fig|287.36783.peg.3519			putative lipoprotein	1	0.993	bi (<->)	287.36784.con.0001	5771	145	fig|287.36784.peg.5771			putative lipoprotein
ASJY01000016	85	138	fig|208964.77.peg.85			PLF_286_00003368	PGF_00408080	putative lipoprotein	1550	1966	-	bi (<->)	287.36786.con.0002	1496	138	fig|287.36786.peg.1496			putative lipoprotein	0.993	0.993	bi (<->)	287.36785.con.0004	3183	147	fig|287.36785.peg.3183			putative lipoprotein	0.992	0.898	bi (<->)	287.36783.con.0001	3518	138	fig|287.36783.peg.3518			putative lipoprotein	1	0.993	bi (<->)	287.36784.con.0001	5772	138	fig|287.36784.peg.5772			putative lipoprotein
ASJY01000016	86	375	fig|208964.77.peg.86			PLF_286_00100737	PGF_00029905	PUTATIVE ZINC PROTEASE PROTEIN	2058	3185	+	bi (<->)	287.36786.con.0002	1495	375	fig|287.36786.peg.1495			PUTATIVE ZINC PROTEASE PROTEIN	1	0.997	bi (<->)	287.36785.con.0004	3182	375	fig|287.36785.peg.3182			PUTATIVE ZINC PROTEASE PROTEIN	1	0.997
ASJY01000017	87	223	fig|208964.77.peg.87			PLF_286_00004518	PGF_01640965	hypothetical protein	1	669	-	bi (<->)	287.36786.con.0002	1494	327	fig|287.36786.peg.1494			hypothetical protein	0.995	0.654	bi (<->)	287.36785.con.0004	3181	327	fig|287.36785.peg.3181			hypothetical protein	1	0.654	bi (<->)	287.36783.con.0001	3517	327	fig|287.36783.peg.3517			hypothetical protein	0.995	0.654	bi (<->)	287.36784.con.0001	5773	327	fig|287.36784.peg.5773			hypothetical protein
ASJY01000017	88	221	fig|208964.77.peg.88			PLF_286_00006625	PGF_10460277	Phosphoglycolate phosphatase (EC 3.1.3.18)	702	1367	-	bi (<->)	287.36786.con.0002	1493	221	fig|287.36786.peg.1493			Phosphoglycolate phosphatase (EC 3.1.3.18)	0.991	0.995	bi (<->)	287.36785.con.0004	3180	221	fig|287.36785.peg.3180			Phosphoglycolate phosphatase (EC 3.1.3.18)	0.991	0.995	bi (<->)	287.36783.con.0001	3516	221	fig|287.36783.peg.3516			Phosphoglycolate phosphatase (EC 3.1.3.18)	0.995	0.995	bi (<->)	287.36784.con.0001	5774	221	fig|287.36784.peg.5774			Phosphoglycolate phosphatase (EC 3.1.3.18)
ASJY01000017	89	180	fig|208964.77.peg.89			PLF_286_00006978	PGF_10522485	Protein YrdA	1360	1902	-	bi (<->)	287.36786.con.0002	1492	180	fig|287.36786.peg.1492			Protein YrdA	0.989	0.994	bi (<->)	287.36785.con.0004	3179	180	fig|287.36785.peg.3179			Protein YrdA	1	0.994	bi (<->)	287.36783.con.0001	3515	180	fig|287.36783.peg.3515			Protein YrdA	0.989	0.994	bi (<->)	287.36784.con.0001	5775	180	fig|287.36784.peg.5775			Protein YrdA
ASJY01000017	90	681	fig|208964.77.peg.90			PLF_286_00000145	PGF_00026904	Oligopeptidase A (EC 3.4.24.70)	1980	4025	+	bi (<->)	287.36786.con.0002	1491	681	fig|287.36786.peg.1491			Oligopeptidase A (EC 3.4.24.70)	0.999	0.999	bi (<->)	287.36785.con.0004	3178	681	fig|287.36785.peg.3178			Oligopeptidase A (EC 3.4.24.70)	0.997	0.999	bi (<->)	287.36783.con.0001	3514	681	fig|287.36783.peg.3514			Oligopeptidase A (EC 3.4.24.70)	0.997	0.999	bi (<->)	287.36784.con.0001	5776	681	fig|287.36784.peg.5776			Oligopeptidase A (EC 3.4.24.70)
ASJY01000017	91	91	fig|208964.77.peg.91			PLF_286_00000877	PGF_08815639	Uncharacterized protein PA0068	4022	4297	+	bi (<->)	287.36786.con.0002	1490	91	fig|287.36786.peg.1490			Uncharacterized protein PA0068	1	0.989	bi (<->)	287.36785.con.0004	3177	91	fig|287.36785.peg.3177			Uncharacterized protein PA0068	1	0.989	bi (<->)	287.36783.con.0001	3513	91	fig|287.36783.peg.3513			Uncharacterized protein PA0068	1	0.989	bi (<->)	287.36784.con.0001	5777	91	fig|287.36784.peg.5777			Uncharacterized protein PA0068
ASJY01000017	92	352	fig|208964.77.peg.92			PLF_286_00269425	PGF_00046948	Radical SAM domain protein	4386	5444	+	bi (<->)	287.36786.con.0002	1489	352	fig|287.36786.peg.1489			Radical SAM domain protein	1	0.997	bi (<->)	287.36785.con.0004	3176	352	fig|287.36785.peg.3176			Radical SAM domain protein	1	0.997	bi (<->)	287.36783.con.0001	3512	352	fig|287.36783.peg.3512			Radical SAM domain protein	1	0.997	bi (<->)	287.36784.con.0001	5778	352	fig|287.36784.peg.5778			Radical SAM domain protein
ASJY01000017	93	304	fig|208964.77.peg.93			PLF_286_00002209	PGF_00068828	Autotransporter adhesin	5674	6588	-	bi (<->)	287.36786.con.0002	1488	304	fig|287.36786.peg.1488			Autotransporter adhesin	1	0.997	bi (<->)	287.36785.con.0004	3175	304	fig|287.36785.peg.3175			Autotransporter adhesin	0.984	0.997	bi (<->)	287.36783.con.0001	3511	304	fig|287.36783.peg.3511			Autotransporter adhesin	0.984	0.997	bi (<->)	287.36784.con.0001	5779	304	fig|287.36784.peg.5779			Autotransporter adhesin
ASJY01000017	94	570	fig|208964.77.peg.94			PLF_286_00001642	PGF_12786396	hypothetical protein	6650	8362	-	bi (<->)	287.36786.con.0002	1487	570	fig|287.36786.peg.1487			hypothetical protein	1	0.998	bi (<->)	287.36785.con.0004	3174	570	fig|287.36785.peg.3174			hypothetical protein	0.995	0.998	bi (<->)	287.36783.con.0001	3510	570	fig|287.36783.peg.3510			hypothetical protein	0.991	0.998	bi (<->)	287.36784.con.0001	5780	570	fig|287.36784.peg.5780			hypothetical protein
ASJY01000017	95	248	fig|208964.77.peg.95			PLF_286_00004049	PGF_00381113	ABC-type antimicrobial peptide transport system, permease component	8355	9101	-	bi (<->)	287.36786.con.0002	1486	399	fig|287.36786.peg.1486			ABC-type antimicrobial peptide transport system, permease component	0.996	0.596	bi (<->)	287.36785.con.0004	3173	399	fig|287.36785.peg.3173			ABC-type antimicrobial peptide transport system, permease component	0.996	0.596	bi (<->)	287.36783.con.0001	3509	399	fig|287.36783.peg.3509			ABC-type antimicrobial peptide transport system, permease component	0.987	0.596	bi (<->)	287.36784.con.0001	5781	399	fig|287.36784.peg.5781			ABC-type antimicrobial peptide transport system, permease component
ASJY01000018	96	429	fig|208964.77.peg.96			PLF_286_00001621	PGF_02982564	T6SS Serine/threonine protein kinase (EC 2.7.11.1) PpkA	49	1338	-	bi (<->)	287.36786.con.0002	1484	1032	fig|287.36786.peg.1484			T6SS Serine/threonine protein kinase (EC 2.7.11.1) PpkA	0.998	0.415	bi (<->)	287.36785.con.0004	3171	1032	fig|287.36785.peg.3171			T6SS Serine/threonine protein kinase (EC 2.7.11.1) PpkA	1	0.415	bi (<->)	287.36783.con.0001	3507	1032	fig|287.36783.peg.3507			T6SS Serine/threonine protein kinase (EC 2.7.11.1) PpkA	1	0.415	bi (<->)	287.36784.con.0001	5783	1032	fig|287.36784.peg.5783			T6SS Serine/threonine protein kinase (EC 2.7.11.1) PpkA
ASJY01000019	97	264	fig|208964.77.peg.97			PLF_286_00243866	PGF_02982564	T6SS Serine/threonine protein kinase (EC 2.7.11.1) PpkA	2	793	-
ASJY01000019	98	242	fig|208964.77.peg.98			PLF_286_00061896	PGF_00038598	T6SS protein serine/threonine phosphatase PppA	801	1529	-	bi (<->)	287.36786.con.0002	1483	242	fig|287.36786.peg.1483			T6SS protein serine/threonine phosphatase PppA	1	0.996	bi (<->)	287.36785.con.0004	3170	242	fig|287.36785.peg.3170			T6SS protein serine/threonine phosphatase PppA	0.996	0.996	bi (<->)	287.36783.con.0001	3506	242	fig|287.36783.peg.3506			T6SS protein serine/threonine phosphatase PppA	0.992	0.996	bi (<->)	287.36784.con.0001	5784	242	fig|287.36784.peg.5784			T6SS protein serine/threonine phosphatase PppA
ASJY01000020	99	182	fig|208964.77.peg.99			PLF_286_00001800	PGF_07284942	T6SS associated component TagF (ImpM)	1	546	-	bi (<->)	287.36786.con.0002	1482	226	fig|287.36786.peg.1482			T6SS associated component TagF (ImpM)	1	0.726	bi (<->)	287.36785.con.0004	3169	226	fig|287.36785.peg.3169			T6SS associated component TagF (ImpM)	0.994	0.726	bi (<->)	287.36783.con.0001	3505	226	fig|287.36783.peg.3505			T6SS associated component TagF (ImpM)	0.994	0.726	bi (<->)	287.36784.con.0001	5785	226	fig|287.36784.peg.5785			T6SS associated component TagF (ImpM)
ASJY01000020	100	1176	fig|208964.77.peg.100			PLF_286_00001625	PGF_06086184	T6SS component TssM (IcmF/VasK)	543	4073	-	bi (<->)	287.36786.con.0002	1481	1176	fig|287.36786.peg.1481			T6SS component TssM (IcmF/VasK)	0.998	0.999	bi (<->)	287.36785.con.0004	3168	1177	fig|287.36785.peg.3168			T6SS component TssM (IcmF/VasK)	0.997	0.999	bi (<->)	287.36783.con.0001	3504	1177	fig|287.36783.peg.3504			T6SS component TssM (IcmF/VasK)	0.995	0.999	bi (<->)	287.36784.con.0001	5786	1177	fig|287.36784.peg.5786			T6SS component TssM (IcmF/VasK)
ASJY01000020	101	374	fig|208964.77.peg.101			PLF_286_00001681	PGF_00928751	T6SS outer membrane component TssL (ImpK/VasF) / OmpA/MotB domain	4070	5194	-	bi (<->)	287.36786.con.0002	1480	449	fig|287.36786.peg.1480			T6SS outer membrane component TssL (ImpK/VasF) / OmpA/MotB domain	0.997	0.831	bi (<->)	287.36785.con.0004	3167	398	fig|287.36785.peg.3167			T6SS outer membrane component TssL (ImpK/VasF) / OmpA/MotB domain	1	0.937	bi (<->)	287.36783.con.0001	3503	449	fig|287.36783.peg.3503			T6SS outer membrane component TssL (ImpK/VasF) / OmpA/MotB domain	0.997	0.831	bi (<->)	287.36784.con.0001	5787	449	fig|287.36784.peg.5787			T6SS outer membrane component TssL (ImpK/VasF) / OmpA/MotB domain
ASJY01000021	102	467	fig|208964.77.peg.102			PLF_286_00001645	PGF_04819167	T6SS component TssK (ImpJ/VasE)	3	1403	-	bi (<->)	287.36786.con.0002	1479	444	fig|287.36786.peg.1479			T6SS component TssK (ImpJ/VasE)	1	0.946	bi (<->)	287.36785.con.0004	3165	444	fig|287.36785.peg.3165			T6SS component TssK (ImpJ/VasE)	1	0.946	bi (<->)	287.36783.con.0001	3502	444	fig|287.36783.peg.3502			T6SS component TssK (ImpJ/VasE)	0.998	0.946	bi (<->)	287.36784.con.0001	5788	444	fig|287.36784.peg.5788			T6SS component TssK (ImpJ/VasE)
ASJY01000021	103	154	fig|208964.77.peg.103			PLF_286_00004877	PGF_03729138	T6SS secretion lipoprotein TssJ (VasD)	1419	1883	-	bi (<->)	287.36786.con.0002	1478	154	fig|287.36786.peg.1478			T6SS secretion lipoprotein TssJ (VasD)	0.994	0.994	bi (<->)	287.36785.con.0004	3164	154	fig|287.36785.peg.3164			T6SS secretion lipoprotein TssJ (VasD)	1	0.994	bi (<->)	287.36783.con.0001	3501	154	fig|287.36783.peg.3501			T6SS secretion lipoprotein TssJ (VasD)	1	0.994	bi (<->)	287.36784.con.0001	5789	154	fig|287.36784.peg.5789			T6SS secretion lipoprotein TssJ (VasD)
ASJY01000021	104	86	fig|208964.77.peg.104			PLF_286_00001614	PGF_01889549	T6SS forkhead associated domain protein ImpI/VasC	1928	2188	-
ASJY01000022	105	205	fig|208964.77.peg.105			PLF_286_00001614	PGF_01889549	T6SS forkhead associated domain protein ImpI/VasC	2	616	-	bi (<->)	287.36786.con.0002	1477	513	fig|287.36786.peg.1477			T6SS forkhead associated domain protein ImpI/VasC	1	0.398	bi (<->)	287.36785.con.0004	3163	505	fig|287.36785.peg.3163			T6SS forkhead associated domain protein ImpI/VasC	0.995	0.404	bi (<->)	287.36783.con.0001	3500	499	fig|287.36783.peg.3500			T6SS forkhead associated domain protein ImpI/VasC	1	0.409	bi (<->)	287.36784.con.0001	5790	501	fig|287.36784.peg.5790			T6SS forkhead associated domain protein ImpI/VasC
ASJY01000022	106	158	fig|208964.77.peg.106			PLF_286_00002645	PGF_04998625	T6SS component TssA (ImpA)	984	1457	+	bi (<->)	287.36786.con.0002	1475	315	fig|287.36786.peg.1475			T6SS component TssA (ImpA)	1	0.476	bi (<->)	287.36785.con.0004	3161	344	fig|287.36785.peg.3161			T6SS component TssA (ImpA)	0.993	0.436	bi (<->)	287.36783.con.0001	3498	344	fig|287.36783.peg.3498			T6SS component TssA (ImpA)	0.987	0.436	bi (<->)	287.36784.con.0001	5792	344	fig|287.36784.peg.5792			T6SS component TssA (ImpA)
ASJY01000023	107	45	fig|208964.77.peg.107			PLF_286_00063751	PGF_04998625	T6SS component TssA (ImpA)	1	138	+	bi (<->)	287.36786.con.0002	1474	38	fig|287.36786.peg.1474			T6SS component TssA (ImpA)	0.974	0.974
ASJY01000023	108	172	fig|208964.77.peg.108			PLF_286_00001640	PGF_01645412	T6SS component TssB (ImpB/VipA)	227	745	+	bi (<->)	287.36786.con.0002	1473	172	fig|287.36786.peg.1473			T6SS component TssB (ImpB/VipA)	1	0.994	bi (<->)	287.36785.con.0004	3160	172	fig|287.36785.peg.3160			T6SS component TssB (ImpB/VipA)	1	0.994	bi (<->)	287.36783.con.0001	3497	172	fig|287.36783.peg.3497			T6SS component TssB (ImpB/VipA)	1	0.994	bi (<->)	287.36784.con.0001	5793	172	fig|287.36784.peg.5793			T6SS component TssB (ImpB/VipA)
ASJY01000023	109	498	fig|208964.77.peg.109			PLF_286_00001618	PGF_04816404	T6SS component TssC (ImpC/VipB)	758	2254	+	bi (<->)	287.36786.con.0002	1472	498	fig|287.36786.peg.1472			T6SS component TssC (ImpC/VipB)	0.998	0.998	bi (<->)	287.36785.con.0004	3159	498	fig|287.36785.peg.3159			T6SS component TssC (ImpC/VipB)	0.998	0.998	bi (<->)	287.36783.con.0001	3496	498	fig|287.36783.peg.3496			T6SS component TssC (ImpC/VipB)	1	0.998	bi (<->)	287.36784.con.0001	5794	498	fig|287.36784.peg.5794			T6SS component TssC (ImpC/VipB)
ASJY01000023	110	162	fig|208964.77.peg.110			PLF_286_00001623	PGF_01920524	T6SS component Hcp	2330	2818	+	bi (<->)	287.36786.con.0002	1471	162	fig|287.36786.peg.1471			T6SS component Hcp	1	0.994	bi (<->)	287.36785.con.0004	3158	162	fig|287.36785.peg.3158			T6SS component Hcp	1	0.994	bi (<->)	287.36783.con.0001	3495	162	fig|287.36783.peg.3495			T6SS component Hcp	1	0.994	bi (<->)	287.36784.con.0001	5795	162	fig|287.36784.peg.5795			T6SS component Hcp
ASJY01000023	111	55	fig|208964.77.peg.111			PLF_286_00127632	PGF_08225224	hypothetical protein	2834	3001	-
ASJY01000023	112	111	fig|208964.77.peg.112			PLF_286_00004899	PGF_00038194	T6SS associated component TagJ (ImpE)	3046	3378	+	uni (->)	287.36786.con.0002	1470	261	fig|287.36786.peg.1470			T6SS associated component TagJ (ImpE)	1	0.421	uni (->)	287.36785.con.0004	3157	261	fig|287.36785.peg.3157			T6SS associated component TagJ (ImpE)	1	0.421	uni (->)	287.36783.con.0001	3494	261	fig|287.36783.peg.3494			T6SS associated component TagJ (ImpE)	1	0.421	uni (->)	287.36784.con.0001	5796	261	fig|287.36784.peg.5796			T6SS associated component TagJ (ImpE)
ASJY01000024	113	130	fig|208964.77.peg.113			PLF_286_00004899	PGF_00038194	T6SS associated component TagJ (ImpE)	3	395	+	bi (<->)	287.36786.con.0002	1470	261	fig|287.36786.peg.1470			T6SS associated component TagJ (ImpE)	0.992	0.494	bi (<->)	287.36785.con.0004	3157	261	fig|287.36785.peg.3157			T6SS associated component TagJ (ImpE)	0.992	0.494	bi (<->)	287.36783.con.0001	3494	261	fig|287.36783.peg.3494			T6SS associated component TagJ (ImpE)	0.992	0.494	bi (<->)	287.36784.con.0001	5796	261	fig|287.36784.peg.5796			T6SS associated component TagJ (ImpE)
ASJY01000024	114	169	fig|208964.77.peg.114			PLF_286_00001682	PGF_12699085	T6SS lysozyme-like component TssE	397	906	+	bi (<->)	287.36786.con.0002	1469	169	fig|287.36786.peg.1469			T6SS lysozyme-like component TssE	1	0.994	bi (<->)	287.36785.con.0004	3156	169	fig|287.36785.peg.3156			T6SS lysozyme-like component TssE	0.988	0.994	bi (<->)	287.36783.con.0001	3493	169	fig|287.36783.peg.3493			T6SS lysozyme-like component TssE	0.994	0.994	bi (<->)	287.36784.con.0001	5797	169	fig|287.36784.peg.5797			T6SS lysozyme-like component TssE
ASJY01000024	115	166	fig|208964.77.peg.115			PLF_286_00001612	PGF_01929932	T6SS component TssF (ImpG/VasA)	903	1400	+
ASJY01000025	116	449	fig|208964.77.peg.116			PLF_286_00001612	PGF_01929932	T6SS component TssF (ImpG/VasA)	2	1351	+	bi (<->)	287.36786.con.0002	1468	619	fig|287.36786.peg.1468			T6SS component TssF (ImpG/VasA)	0.998	0.724	bi (<->)	287.36785.con.0004	3155	619	fig|287.36785.peg.3155			T6SS component TssF (ImpG/VasA)	0.998	0.724	bi (<->)	287.36783.con.0001	3492	619	fig|287.36783.peg.3492			T6SS component TssF (ImpG/VasA)	0.998	0.724	bi (<->)	287.36784.con.0001	5798	619	fig|287.36784.peg.5798			T6SS component TssF (ImpG/VasA)
ASJY01000025	117	348	fig|208964.77.peg.117			PLF_286_00001672	PGF_02979767	T6SS component TssG (ImpH/VasB)	1315	2361	+	bi (<->)	287.36786.con.0002	1467	331	fig|287.36786.peg.1467			T6SS component TssG (ImpH/VasB)	1	0.997											bi (<->)	287.36783.con.0001	3491	348	fig|287.36783.peg.3491			T6SS component TssG (ImpH/VasB)	0.991	0.997	bi (<->)	287.36784.con.0001	5799	348	fig|287.36784.peg.5799			T6SS component TssG (ImpH/VasB)
ASJY01000025	118	213	fig|208964.77.peg.118			PLF_286_00298039	PGF_07829604	T6SS AAA+ chaperone ClpV (TssH)	2354	2995	+
ASJY01000026	119	30	fig|208964.77.peg.119			PLF_286_00298039	PGF_07829604	T6SS AAA+ chaperone ClpV (TssH)	2	94	+
ASJY01000026	120	464	fig|208964.77.peg.120			PLF_286_00298039	PGF_07829604	T6SS AAA+ chaperone ClpV (TssH)	72	1466	+	bi (<->)	287.36786.con.0002	1466	902	fig|287.36786.peg.1466			T6SS AAA+ chaperone ClpV (TssH)	0.994	0.513	bi (<->)	287.36785.con.0004	3154	1248	fig|287.36785.peg.3154			T6SS AAA+ chaperone ClpV (TssH)	0.989	0.371	bi (<->)	287.36783.con.0001	3490	902	fig|287.36783.peg.3490			T6SS AAA+ chaperone ClpV (TssH)	0.989	0.513	bi (<->)	287.36784.con.0001	5800	902	fig|287.36784.peg.5800			T6SS AAA+ chaperone ClpV (TssH)
ASJY01000026	121	646	fig|208964.77.peg.121			PLF_286_00000003	PGF_09229195	VgrG protein	1504	3444	+	bi (<->)	287.36786.con.0002	1465	646	fig|287.36786.peg.1465			VgrG protein	0.998	0.998	bi (<->)	287.36785.con.0004	3153	646	fig|287.36785.peg.3153			VgrG protein	0.997	0.998	bi (<->)	287.36783.con.0001	3489	646	fig|287.36783.peg.3489			VgrG protein	0.997	0.998	bi (<->)	287.36784.con.0001	5801	646	fig|287.36784.peg.5801			VgrG protein
ASJY01000026	122	94	fig|208964.77.peg.122			PLF_286_00005017	PGF_00033503	Phosphoglycerate dehydrogenase and related dehydrogenases	3559	3843	-	bi (<->)	287.36786.con.0002	1464	94	fig|287.36786.peg.1464			Phosphoglycerate dehydrogenase and related dehydrogenases	0.745	0.989	bi (<->)	287.36785.con.0004	3152	94	fig|287.36785.peg.3152			Phosphoglycerate dehydrogenase and related dehydrogenases	0.745	0.989	bi (<->)	287.36783.con.0001	3486	94	fig|287.36783.peg.3486			Phosphoglycerate dehydrogenase and related dehydrogenases	1	0.989	bi (<->)	287.36784.con.0001	5804	94	fig|287.36784.peg.5804			Phosphoglycerate dehydrogenase and related dehydrogenases
ASJY01000026	123	381	fig|208964.77.peg.123			PLF_286_00002676	PGF_01605186	T6SS PAAR-repeat protein	3840	4985	-	bi (<->)	287.36786.con.0002	1462	460	fig|287.36786.peg.1462			T6SS PAAR-repeat protein	0.975	0.439	bi (<->)	287.36785.con.0004	3150	460	fig|287.36785.peg.3150			T6SS PAAR-repeat protein	0.995	0.439	bi (<->)	287.36783.con.0001	3485	430	fig|287.36783.peg.3485			T6SS PAAR-repeat protein	0.992	0.884	bi (<->)	287.36784.con.0001	5805	430	fig|287.36784.peg.5805			T6SS PAAR-repeat protein
ASJY01000027	124	45	fig|208964.77.peg.124			PLF_286_00002676	PGF_01605186	T6SS PAAR-repeat protein	2	136	-
ASJY01000027	125	144	fig|208964.77.peg.125			PLF_286_00002797	PGF_00336083	hypothetical protein	152	586	-	bi (<->)	287.36786.con.0002	1461	144	fig|287.36786.peg.1461			hypothetical protein	1	0.993	bi (<->)	287.36785.con.0004	3149	144	fig|287.36785.peg.3149			hypothetical protein	1	0.993	bi (<->)	287.36783.con.0001	3484	144	fig|287.36783.peg.3484			hypothetical protein	1	0.993	bi (<->)	287.36784.con.0001	5806	79	fig|287.36784.peg.5806			hypothetical protein
ASJY01000027	126	741	fig|208964.77.peg.126			PLF_286_00000003	PGF_09229195	VgrG protein	840	3065	+	bi (<->)	287.36786.con.0002	1460	741	fig|287.36786.peg.1460			VgrG protein	0.993	0.999	bi (<->)	287.36785.con.0004	3148	741	fig|287.36785.peg.3148			VgrG protein	0.992	0.999	bi (<->)	287.36783.con.0001	3483	741	fig|287.36783.peg.3483			VgrG protein	0.995	0.999	bi (<->)	287.36784.con.0001	5807	741	fig|287.36784.peg.5807			VgrG protein
ASJY01000027	127	149	fig|208964.77.peg.127			PLF_286_00016405	PGF_03729525	Mll2356 protein	3093	3542	+	bi (<->)	287.36786.con.0002	1459	149	fig|287.36786.peg.1459			Mll2356 protein	1	0.993	bi (<->)	287.36785.con.0004	3147	149	fig|287.36785.peg.3147			Mll2356 protein	0.973	0.993	bi (<->)	287.36783.con.0001	3482	149	fig|287.36783.peg.3482			Mll2356 protein	0.966	0.993	bi (<->)	287.36784.con.0001	5808	149	fig|287.36784.peg.5808			Mll2356 protein
ASJY01000027	128	285	fig|208964.77.peg.128			PLF_286_00302975	PGF_08225224	hypothetical protein	3559	4416	+	bi (<->)	287.36786.con.0002	1458	370	fig|287.36786.peg.1458			hypothetical protein	0.995	0.532	bi (<->)	287.36785.con.0004	3146	370	fig|287.36785.peg.3146			hypothetical protein	0.975	0.532	bi (<->)	287.36783.con.0001	3481	370	fig|287.36783.peg.3481			hypothetical protein	0.98	0.532	bi (<->)	287.36784.con.0001	5809	370	fig|287.36784.peg.5809			hypothetical protein
ASJY01000027	129	86	fig|208964.77.peg.129			PLF_286_00302975	PGF_08225224	hypothetical protein	4413	4673	+
ASJY01000027	130	345	fig|208964.77.peg.130			PLF_286_00002848	PGF_00420856	3-oxoacyl-[acyl-carrier-protein] synthase (EC 2.3.1.41)	4670	5707	+	bi (<->)	287.36786.con.0002	1457	345	fig|287.36786.peg.1457			3-oxoacyl-[acyl-carrier-protein] synthase (EC 2.3.1.41)	1	0.997	bi (<->)	287.36785.con.0004	3145	345	fig|287.36785.peg.3145			3-oxoacyl-[acyl-carrier-protein] synthase (EC 2.3.1.41)	0.986	0.997	bi (<->)	287.36783.con.0001	3480	345	fig|287.36783.peg.3480			3-oxoacyl-[acyl-carrier-protein] synthase (EC 2.3.1.41)	0.698	0.994	bi (<->)	287.36784.con.0001	5810	345	fig|287.36784.peg.5810			3-oxoacyl-[acyl-carrier-protein] synthase (EC 2.3.1.41)
ASJY01000027	131	386	fig|208964.77.peg.131			PLF_286_00019167	PGF_08737426	FIG00957260: hypothetical protein	5707	6867	+	bi (<->)	287.36786.con.0002	1456	386	fig|287.36786.peg.1456			FIG00957260: hypothetical protein	0.995	0.997	bi (<->)	287.36785.con.0004	3144	386	fig|287.36785.peg.3144			FIG00957260: hypothetical protein	0.997	0.997	bi (<->)	287.36783.con.0001	3479	315	fig|287.36783.peg.3479			FIG00957260: hypothetical protein	0.457	0.876	bi (<->)	287.36784.con.0001	5811	317	fig|287.36784.peg.5811			FIG00957260: hypothetical protein
ASJY01000027	132	306	fig|208964.77.peg.132			PLF_286_00006498	PGF_08225224	hypothetical protein	6889	7809	+	bi (<->)	287.36786.con.0002	1455	306	fig|287.36786.peg.1455			hypothetical protein	0.997	0.997	bi (<->)	287.36785.con.0004	3143	306	fig|287.36785.peg.3143			hypothetical protein	0.997	0.997	bi (<->)	287.36783.con.0001	3478	304	fig|287.36783.peg.3478			hypothetical protein	0.363	0.618	bi (<->)	287.36784.con.0001	5812	304	fig|287.36784.peg.5812			hypothetical protein
ASJY01000027	133	122	fig|208964.77.peg.133			PLF_286_00002362	PGF_04531341	FOG: HEAT repeat	7791	8156	+
ASJY01000028	134	225	fig|208964.77.peg.134			PLF_286_00002362	PGF_04531341	FOG: HEAT repeat	3	680	+	bi (<->)	287.36786.con.0002	1454	410	fig|287.36786.peg.1454			FOG: HEAT repeat	0.991	0.546	bi (<->)	287.36785.con.0004	3142	415	fig|287.36785.peg.3142			FOG: HEAT repeat	0.964	0.54	bi (<->)	287.36783.con.0001	3477	410	fig|287.36783.peg.3477			FOG: HEAT repeat	0.982	0.546	bi (<->)	287.36784.con.0001	5813	410	fig|287.36784.peg.5813			FOG: HEAT repeat
ASJY01000028	135	242	fig|208964.77.peg.135			PLF_286_00000141	PGF_00416525	Carbonic anhydrase, beta class (EC 4.2.1.1)	1056	1784	+	bi (<->)	287.36786.con.0002	1453	242	fig|287.36786.peg.1453			Carbonic anhydrase, beta class (EC 4.2.1.1)	0.996	0.996	bi (<->)	287.36785.con.0004	3141	242	fig|287.36785.peg.3141			Carbonic anhydrase, beta class (EC 4.2.1.1)	0.996	0.996	bi (<->)	287.36783.con.0001	3476	242	fig|287.36783.peg.3476			Carbonic anhydrase, beta class (EC 4.2.1.1)	0.996	0.996	bi (<->)	287.36784.con.0001	5815	149	fig|287.36784.peg.5815			Carbonic anhydrase, beta class (EC 4.2.1.1)
ASJY01000028	136	523	fig|208964.77.peg.136			PLF_286_00066167	PGF_00054974	Na(+)-dependent bicarbonate transporter BicA	1995	3566	+	bi (<->)	287.36786.con.0002	1452	523	fig|287.36786.peg.1452			Na(+)-dependent bicarbonate transporter BicA	0.998	0.998	bi (<->)	287.36785.con.0004	3139	366	fig|287.36785.peg.3139			Na(+)-dependent bicarbonate transporter BicA	0.997	0.872	bi (<->)	287.36783.con.0001	3475	523	fig|287.36783.peg.3475			Na(+)-dependent bicarbonate transporter BicA	0.998	0.998	bi (<->)	287.36784.con.0001	5816	523	fig|287.36784.peg.5816			Na(+)-dependent bicarbonate transporter BicA
ASJY01000028	137	212	fig|208964.77.peg.137			PLF_286_00003090	PGF_08225224	hypothetical protein	3553	4191	-	bi (<->)	287.36786.con.0002	1451	212	fig|287.36786.peg.1451			hypothetical protein	0.995	0.995											bi (<->)	287.36783.con.0001	3474	212	fig|287.36783.peg.3474			hypothetical protein	0.991	0.995	bi (<->)	287.36784.con.0001	5817	212	fig|287.36784.peg.5817			hypothetical protein
ASJY01000028	138	53	fig|208964.77.peg.138			PLF_286_00005115	PGF_00274045	hypothetical protein	4413	4574	-	bi (<->)	287.36786.con.0002	1450	53	fig|287.36786.peg.1450			FIG00956559: hypothetical protein	1	0.981	bi (<->)	287.36785.con.0004	3137	53	fig|287.36785.peg.3137			FIG00956559: hypothetical protein	1	0.981	bi (<->)	287.36783.con.0001	3473	53	fig|287.36783.peg.3473			FIG00956559: hypothetical protein	1	0.981	bi (<->)	287.36784.con.0001	5818	53	fig|287.36784.peg.5818			FIG00956559: hypothetical protein
ASJY01000028	139	366	fig|208964.77.peg.139			PLF_286_00001372	PGF_02516666	Cytochrome c oxidase polypeptide II (EC 1.9.3.1)	4587	5687	+	bi (<->)	287.36786.con.0002	1449	366	fig|287.36786.peg.1449			Cytochrome c oxidase polypeptide II (EC 1.9.3.1)	1	0.997	bi (<->)	287.36785.con.0004	3136	366	fig|287.36785.peg.3136			Cytochrome c oxidase polypeptide II (EC 1.9.3.1)	1	0.997	bi (<->)	287.36783.con.0001	3472	366	fig|287.36783.peg.3472			Cytochrome c oxidase polypeptide II (EC 1.9.3.1)	1	0.997	bi (<->)	287.36784.con.0001	5819	366	fig|287.36784.peg.5819			Cytochrome c oxidase polypeptide II (EC 1.9.3.1)
ASJY01000028	140	530	fig|208964.77.peg.140			PLF_286_00001371	PGF_03804538	Cytochrome c oxidase polypeptide I (EC 1.9.3.1)	5697	7289	+	bi (<->)	287.36786.con.0002	1448	530	fig|287.36786.peg.1448			Cytochrome c oxidase polypeptide I (EC 1.9.3.1)	1	0.998	bi (<->)	287.36785.con.0004	3135	718	fig|287.36785.peg.3135			Cytochrome c oxidase polypeptide I (EC 1.9.3.1)	0.957	0.734	bi (<->)	287.36783.con.0001	3471	530	fig|287.36783.peg.3471			Cytochrome c oxidase polypeptide I (EC 1.9.3.1)	1	0.998	bi (<->)	287.36784.con.0001	5820	530	fig|287.36784.peg.5820			Cytochrome c oxidase polypeptide I (EC 1.9.3.1)
ASJY01000028	141	184	fig|208964.77.peg.141			PLF_286_00001130	PGF_00420582	Cytochrome oxidase biogenesis protein Cox11-CtaG, copper delivery to Cox1	7300	7854	+	bi (<->)	287.36786.con.0002	1447	184	fig|287.36786.peg.1447			Cytochrome oxidase biogenesis protein Cox11-CtaG, copper delivery to Cox1	1	0.995											bi (<->)	287.36783.con.0001	3470	184	fig|287.36783.peg.3470			Cytochrome oxidase biogenesis protein Cox11-CtaG, copper delivery to Cox1	1	0.995	bi (<->)	287.36784.con.0001	5821	184	fig|287.36784.peg.5821			Cytochrome oxidase biogenesis protein Cox11-CtaG, copper delivery to Cox1
ASJY01000028	142	295	fig|208964.77.peg.142			PLF_286_00001390	PGF_10480638	Cytochrome c oxidase polypeptide III (EC 1.9.3.1)	7865	8752	+	bi (<->)	287.36786.con.0002	1446	295	fig|287.36786.peg.1446			Cytochrome c oxidase polypeptide III (EC 1.9.3.1)	1	0.997	bi (<->)	287.36785.con.0004	3134	295	fig|287.36785.peg.3134			Cytochrome c oxidase polypeptide III (EC 1.9.3.1)	0.997	0.997	bi (<->)	287.36783.con.0001	3469	295	fig|287.36783.peg.3469			Cytochrome c oxidase polypeptide III (EC 1.9.3.1)	1	0.997	bi (<->)	287.36784.con.0001	5822	295	fig|287.36784.peg.5822			Cytochrome c oxidase polypeptide III (EC 1.9.3.1)
ASJY01000028	143	69	fig|208964.77.peg.143			PLF_286_00004268	PGF_08225224	hypothetical protein	8768	8977	-	bi (<->)	287.36786.con.0002	1445	69	fig|287.36786.peg.1445			hypothetical protein	0.986	0.986	bi (<->)	287.36785.con.0004	3133	69	fig|287.36785.peg.3133			hypothetical protein	0.971	0.986	bi (<->)	287.36783.con.0001	3468	69	fig|287.36783.peg.3468			hypothetical protein	0.986	0.986	bi (<->)	287.36784.con.0001	5823	69	fig|287.36784.peg.5823			hypothetical protein
ASJY01000028	144	135	fig|208964.77.peg.144			PLF_286_00003213	PGF_09952093	Cytochrome oxidase biogenesis protein Surf1, facilitates heme A insertion	8993	9397	+	bi (<->)	287.36786.con.0002	1444	264	fig|287.36786.peg.1444			Cytochrome oxidase biogenesis protein Surf1, facilitates heme A insertion	0.993	0.508	bi (<->)	287.36785.con.0004	3132	260	fig|287.36785.peg.3132			Cytochrome oxidase biogenesis protein Surf1, facilitates heme A insertion	0.992	0.5	bi (<->)	287.36783.con.0001	3467	264	fig|287.36783.peg.3467			Cytochrome oxidase biogenesis protein Surf1, facilitates heme A insertion	1	0.508	bi (<->)	287.36784.con.0001	5824	264	fig|287.36784.peg.5824			Cytochrome oxidase biogenesis protein Surf1, facilitates heme A insertion
ASJY01000029	145	44	fig|208964.77.peg.145			PLF_286_00003213	PGF_09952093	Cytochrome oxidase biogenesis protein Surf1, facilitates heme A insertion	1	135	+
ASJY01000029	146	192	fig|208964.77.peg.146			PLF_286_00003310	PGF_00012996	Hypothetical protein in cytochrome oxidase biogenesis cluster	110	688	+	bi (<->)	287.36786.con.0002	1443	192	fig|287.36786.peg.1443			Hypothetical protein in cytochrome oxidase biogenesis cluster	0.99	0.995	bi (<->)	287.36785.con.0004	3130	127	fig|287.36785.peg.3130			Hypothetical protein in cytochrome oxidase biogenesis cluster	0.992	0.992	bi (<->)	287.36783.con.0001	3466	192	fig|287.36783.peg.3466			Hypothetical protein in cytochrome oxidase biogenesis cluster	0.99	0.995	bi (<->)	287.36784.con.0001	5825	192	fig|287.36784.peg.5825			Hypothetical protein in cytochrome oxidase biogenesis cluster
ASJY01000029	147	297	fig|208964.77.peg.147			PLF_286_00001399	PGF_05949825	Heme A synthase, cytochrome oxidase biogenesis protein Cox15-CtaA	753	1643	+	bi (<->)	287.36786.con.0002	1442	357	fig|287.36786.peg.1442			Heme A synthase, cytochrome oxidase biogenesis protein Cox15-CtaA	0.997	0.829	bi (<->)	287.36785.con.0004	3129	357	fig|287.36785.peg.3129			Heme A synthase, cytochrome oxidase biogenesis protein Cox15-CtaA	0.997	0.829	bi (<->)	287.36783.con.0001	3465	357	fig|287.36783.peg.3465			Heme A synthase, cytochrome oxidase biogenesis protein Cox15-CtaA	0.997	0.829	bi (<->)	287.36784.con.0001	5826	357	fig|287.36784.peg.5826			Heme A synthase, cytochrome oxidase biogenesis protein Cox15-CtaA
ASJY01000030	148	304	fig|208964.77.peg.148			PLF_286_00001392	PGF_07157721	Heme O synthase, protoheme IX farnesyltransferase, COX10-CtaB	86	1000	+	bi (<->)	287.36786.con.0002	1441	304	fig|287.36786.peg.1441			Heme O synthase, protoheme IX farnesyltransferase, COX10-CtaB	1	0.997	bi (<->)	287.36785.con.0004	3128	304	fig|287.36785.peg.3128			Heme O synthase, protoheme IX farnesyltransferase, COX10-CtaB	1	0.997	bi (<->)	287.36783.con.0001	3464	304	fig|287.36783.peg.3464			Heme O synthase, protoheme IX farnesyltransferase, COX10-CtaB	0.997	0.997	bi (<->)	287.36784.con.0001	5827	304	fig|287.36784.peg.5827			Heme O synthase, protoheme IX farnesyltransferase, COX10-CtaB
ASJY01000030	149	211	fig|208964.77.peg.149			PLF_286_00003294	PGF_08090639	Cytochrome oxidase biogenesis protein Sco1/SenC/PrrC, thiol-disulfide reductase involved in Cu(I) insertion into CoxII Cu(A) center	1026	1661	+	bi (<->)	287.36786.con.0002	1440	211	fig|287.36786.peg.1440			Cytochrome oxidase biogenesis protein Sco1/SenC/PrrC, thiol-disulfide reductase involved in Cu(I) insertion into CoxII Cu(A) center	1	0.995	bi (<->)	287.36785.con.0004	3127	211	fig|287.36785.peg.3127			Cytochrome oxidase biogenesis protein Sco1/SenC/PrrC, thiol-disulfide reductase involved in Cu(I) insertion into CoxII Cu(A) center	1	0.995	bi (<->)	287.36783.con.0001	3463	211	fig|287.36783.peg.3463			Cytochrome oxidase biogenesis protein Sco1/SenC/PrrC, thiol-disulfide reductase involved in Cu(I) insertion into CoxII Cu(A) center	1	0.995	bi (<->)	287.36784.con.0001	5828	211	fig|287.36784.peg.5828			Cytochrome oxidase biogenesis protein Sco1/SenC/PrrC, thiol-disulfide reductase involved in Cu(I) insertion into CoxII Cu(A) center
ASJY01000030	150	150	fig|208964.77.peg.150			PLF_286_00373180	PGF_04152933	N-acetyltransferase ElaA	1701	2153	-	bi (<->)	287.36786.con.0002	1439	150	fig|287.36786.peg.1439			N-acetyltransferase ElaA	1	0.993	bi (<->)	287.36785.con.0004	3126	150	fig|287.36785.peg.3126			N-acetyltransferase ElaA	1	0.993	bi (<->)	287.36783.con.0001	3462	150	fig|287.36783.peg.3462			N-acetyltransferase ElaA	0.987	0.993	bi (<->)	287.36784.con.0001	5829	150	fig|287.36784.peg.5829			N-acetyltransferase ElaA
ASJY01000030	151	157	fig|208964.77.peg.151			PLF_286_00003572	PGF_03320197	Transcriptional regulator, HxlR family	2285	2758	+	bi (<->)	287.36786.con.0002	1438	157	fig|287.36786.peg.1438			Transcriptional regulator, HxlR family	1	0.994	bi (<->)	287.36785.con.0004	3125	157	fig|287.36785.peg.3125			Transcriptional regulator, HxlR family	1	0.994	bi (<->)	287.36783.con.0001	3461	157	fig|287.36783.peg.3461			Transcriptional regulator, HxlR family	1	0.994	bi (<->)	287.36784.con.0001	5830	157	fig|287.36784.peg.5830			Transcriptional regulator, HxlR family
ASJY01000030	152	242	fig|208964.77.peg.152			PLF_286_00003568	PGF_00051655	Short-chain dehydrogenase, associated with 2-hydroxychromene-2-carboxylate isomerase family protein	3015	3743	+	bi (<->)	287.36786.con.0002	1437	242	fig|287.36786.peg.1437			Short-chain dehydrogenase, associated with 2-hydroxychromene-2-carboxylate isomerase family protein	0.996	0.996	bi (<->)	287.36785.con.0004	3124	242	fig|287.36785.peg.3124			Short-chain dehydrogenase, associated with 2-hydroxychromene-2-carboxylate isomerase family protein	0.996	0.996	bi (<->)	287.36783.con.0001	3460	242	fig|287.36783.peg.3460			Short-chain dehydrogenase, associated with 2-hydroxychromene-2-carboxylate isomerase family protein	0.996	0.996	bi (<->)	287.36784.con.0001	5831	242	fig|287.36784.peg.5831			Short-chain dehydrogenase, associated with 2-hydroxychromene-2-carboxylate isomerase family protein
ASJY01000030	153	195	fig|208964.77.peg.153			PLF_286_00003683	PGF_00065796	2-hydroxychromene-2-carboxylate isomerase family protein	3768	4355	+	bi (<->)	287.36786.con.0002	1436	195	fig|287.36786.peg.1436			2-hydroxychromene-2-carboxylate isomerase family protein	0.99	0.995	bi (<->)	287.36785.con.0004	3123	195	fig|287.36785.peg.3123			2-hydroxychromene-2-carboxylate isomerase family protein	0.99	0.995	bi (<->)	287.36783.con.0001	3459	195	fig|287.36783.peg.3459			2-hydroxychromene-2-carboxylate isomerase family protein	0.99	0.995	bi (<->)	287.36784.con.0001	5832	195	fig|287.36784.peg.5832			2-hydroxychromene-2-carboxylate isomerase family protein
ASJY01000030	154	444	fig|208964.77.peg.154			PLF_286_00002961	PGF_12712710	C4-dicarboxylate transport protein	4600	5934	+	bi (<->)	287.36786.con.0002	1435	444	fig|287.36786.peg.1435			C4-dicarboxylate transport protein	1	0.998	bi (<->)	287.36785.con.0004	3122	444	fig|287.36785.peg.3122			C4-dicarboxylate transport protein	0.995	0.998	bi (<->)	287.36783.con.0001	3458	444	fig|287.36783.peg.3458			C4-dicarboxylate transport protein	0.995	0.998	bi (<->)	287.36784.con.0001	5833	444	fig|287.36784.peg.5833			C4-dicarboxylate transport protein
ASJY01000030	155	228	fig|208964.77.peg.155			PLF_286_00004019	PGF_06916656	Transcriptional regulator, GntR family	5983	6669	+	bi (<->)	287.36786.con.0002	1434	228	fig|287.36786.peg.1434			Transcriptional regulator, GntR family	1	0.996	bi (<->)	287.36785.con.0004	3121	228	fig|287.36785.peg.3121			Transcriptional regulator, GntR family	1	0.996	bi (<->)	287.36783.con.0001	3457	228	fig|287.36783.peg.3457			Transcriptional regulator, GntR family	1	0.996	bi (<->)	287.36784.con.0001	5834	228	fig|287.36784.peg.5834			Transcriptional regulator, GntR family
ASJY01000030	156	244	fig|208964.77.peg.156			PLF_286_00003571	PGF_06916656	Transcriptional regulator, GntR family	6770	7504	+	bi (<->)	287.36786.con.0002	1433	244	fig|287.36786.peg.1433			Transcriptional regulator, GntR family	0.996	0.996	bi (<->)	287.36785.con.0004	3120	244	fig|287.36785.peg.3120			Transcriptional regulator, GntR family	0.988	0.996	bi (<->)	287.36783.con.0001	3456	244	fig|287.36783.peg.3456			Transcriptional regulator, GntR family	0.992	0.996	bi (<->)	287.36784.con.0001	5835	244	fig|287.36784.peg.5835			Transcriptional regulator, GntR family
ASJY01000030	157	136	fig|208964.77.peg.157			PLF_286_00003842	PGF_12909215	hypothetical protein	7684	8094	+	bi (<->)	287.36786.con.0002	1432	136	fig|287.36786.peg.1432			hypothetical protein	1	0.993	bi (<->)	287.36785.con.0004	3119	136	fig|287.36785.peg.3119			hypothetical protein	0.993	0.993	bi (<->)	287.36783.con.0001	3455	136	fig|287.36783.peg.3455			hypothetical protein	0.993	0.993	bi (<->)	287.36784.con.0001	5836	136	fig|287.36784.peg.5836			hypothetical protein
ASJY01000030	158	302	fig|208964.77.peg.158			PLF_286_00025704	PGF_07987589	Transcriptional regulator, LysR family	8126	9034	-	bi (<->)	287.36786.con.0002	1431	302	fig|287.36786.peg.1431			Transcriptional regulator, LysR family	1	0.997	bi (<->)	287.36785.con.0004	3118	302	fig|287.36785.peg.3118			Transcriptional regulator, LysR family	1	0.997	bi (<->)	287.36783.con.0001	3454	302	fig|287.36783.peg.3454			Transcriptional regulator, LysR family	1	0.997	bi (<->)	287.36784.con.0001	5837	302	fig|287.36784.peg.5837			Transcriptional regulator, LysR family
ASJY01000030	159	93	fig|208964.77.peg.159			PLF_286_00003615	PGF_00422610	Death on curing protein, Doc toxin	9334	9615	-	bi (<->)	287.36786.con.0002	1430	93	fig|287.36786.peg.1430			Death on curing protein, Doc toxin	1	0.989	bi (<->)	287.36785.con.0004	3117	93	fig|287.36785.peg.3117			Death on curing protein, Doc toxin	1	0.989	bi (<->)	287.36783.con.0001	3453	93	fig|287.36783.peg.3453			Death on curing protein, Doc toxin	1	0.989	bi (<->)	287.36784.con.0001	5838	93	fig|287.36784.peg.5838			Death on curing protein, Doc toxin
ASJY01000030	160	75	fig|208964.77.peg.160			PLF_286_00003327	PGF_00036621	Prevent host death protein, Phd antitoxin	9612	9839	-	bi (<->)	287.36786.con.0002	1429	75	fig|287.36786.peg.1429			Prevent host death protein, Phd antitoxin	0.987	0.987	bi (<->)	287.36785.con.0004	3116	75	fig|287.36785.peg.3116			Prevent host death protein, Phd antitoxin	0.987	0.987	bi (<->)	287.36783.con.0001	3452	75	fig|287.36783.peg.3452			Prevent host death protein, Phd antitoxin	0.987	0.987	bi (<->)	287.36784.con.0001	5839	75	fig|287.36784.peg.5839			Prevent host death protein, Phd antitoxin
ASJY01000030	161	206	fig|208964.77.peg.161			PLF_286_00003589	PGF_00378578	hypothetical protein	10015	10635	-	bi (<->)	287.36786.con.0002	1428	206	fig|287.36786.peg.1428			hypothetical protein	1	0.995	bi (<->)	287.36785.con.0004	3115	206	fig|287.36785.peg.3115			hypothetical protein	1	0.995	bi (<->)	287.36783.con.0001	3451	207	fig|287.36783.peg.3451			hypothetical protein	0.976	0.995	bi (<->)	287.36784.con.0001	5840	207	fig|287.36784.peg.5840			hypothetical protein
ASJY01000030	162	166	fig|208964.77.peg.162			PLF_286_00002459	PGF_08222276	putative lipoprotein	10736	11236	+	bi (<->)	287.36786.con.0002	1427	166	fig|287.36786.peg.1427			putative lipoprotein	1	0.994	bi (<->)	287.36785.con.0004	3114	166	fig|287.36785.peg.3114			putative lipoprotein	0.994	0.994	bi (<->)	287.36783.con.0001	3450	166	fig|287.36783.peg.3450			putative lipoprotein	0.994	0.994	bi (<->)	287.36784.con.0001	5841	166	fig|287.36784.peg.5841			putative lipoprotein
ASJY01000030	163	113	fig|208964.77.peg.163			PLF_286_00000662	PGF_00037937	Protein PhnA	11309	11650	+	bi (<->)	287.36786.con.0002	1426	113	fig|287.36786.peg.1426			Protein PhnA	1	0.991	bi (<->)	287.36785.con.0004	3113	113	fig|287.36785.peg.3113			Protein PhnA	0.991	0.991	bi (<->)	287.36783.con.0001	3449	113	fig|287.36783.peg.3449			Protein PhnA	1	0.991	bi (<->)	287.36784.con.0001	5842	113	fig|287.36784.peg.5842			Protein PhnA
ASJY01000030	164	475	fig|208964.77.peg.164			PLF_286_00003663	PGF_00071509	gamma-aminobutyrate (GABA) permease	11732	13159	-	bi (<->)	287.36786.con.0002	1425	475	fig|287.36786.peg.1425			gamma-aminobutyrate (GABA) permease	1	0.998	bi (<->)	287.36785.con.0004	3112	475	fig|287.36785.peg.3112			gamma-aminobutyrate (GABA) permease	1	0.998	bi (<->)	287.36783.con.0001	3448	475	fig|287.36783.peg.3448			gamma-aminobutyrate (GABA) permease	1	0.998	bi (<->)	287.36784.con.0001	5843	475	fig|287.36784.peg.5843			gamma-aminobutyrate (GABA) permease
ASJY01000030	165	497	fig|208964.77.peg.165			PLF_286_00000172	PGF_07750068	Malonate-semialdehyde dehydrogenase [inositol] (EC 1.2.1.18)	13328	14821	-	bi (<->)	287.36786.con.0002	1424	497	fig|287.36786.peg.1424			Malonate-semialdehyde dehydrogenase [inositol] (EC 1.2.1.18)	0.998	0.998	bi (<->)	287.36785.con.0004	3111	497	fig|287.36785.peg.3111			Malonate-semialdehyde dehydrogenase [inositol] (EC 1.2.1.18)	0.998	0.998	bi (<->)	287.36783.con.0001	3447	497	fig|287.36783.peg.3447			Malonate-semialdehyde dehydrogenase [inositol] (EC 1.2.1.18)	1	0.998	bi (<->)	287.36784.con.0001	5844	497	fig|287.36784.peg.5844			Malonate-semialdehyde dehydrogenase [inositol] (EC 1.2.1.18)
ASJY01000030	166	95	fig|208964.77.peg.166			PLF_286_00002999	PGF_00448620	Uncharacterized protein PA0131	14905	15192	-	bi (<->)	287.36786.con.0002	1423	95	fig|287.36786.peg.1423			Uncharacterized protein PA0131	1	0.989	bi (<->)	287.36785.con.0004	3110	95	fig|287.36785.peg.3110			Uncharacterized protein PA0131	1	0.989	bi (<->)	287.36783.con.0001	3446	95	fig|287.36783.peg.3446			Uncharacterized protein PA0131	1	0.989	bi (<->)	287.36784.con.0001	5845	95	fig|287.36784.peg.5845			Uncharacterized protein PA0131
ASJY01000030	167	448	fig|208964.77.peg.167			PLF_286_00001072	PGF_02347716	Omega-amino acid--pyruvate aminotransferase (EC 2.6.1.18)	15192	16538	-	bi (<->)	287.36786.con.0002	1422	448	fig|287.36786.peg.1422			Omega-amino acid--pyruvate aminotransferase (EC 2.6.1.18)	0.998	0.998	bi (<->)	287.36785.con.0004	3109	448	fig|287.36785.peg.3109			Omega-amino acid--pyruvate aminotransferase (EC 2.6.1.18)	1	0.998	bi (<->)	287.36783.con.0001	3445	448	fig|287.36783.peg.3445			Omega-amino acid--pyruvate aminotransferase (EC 2.6.1.18)	1	0.998	bi (<->)	287.36784.con.0001	5846	448	fig|287.36784.peg.5846			Omega-amino acid--pyruvate aminotransferase (EC 2.6.1.18)
ASJY01000030	168	305	fig|208964.77.peg.168			PLF_286_00003118	PGF_00017810	LysR family transcriptional regulator PA0133	16673	17590	+	bi (<->)	287.36786.con.0002	1421	305	fig|287.36786.peg.1421			LysR family transcriptional regulator PA0133	1	0.997	uni (->)	287.36785.con.0004	5578	300	fig|287.36785.peg.5578			LysR family transcriptional regulator PA1145	0.391	0.923	bi (<->)	287.36783.con.0001	3444	305	fig|287.36783.peg.3444			LysR family transcriptional regulator PA0133	0.997	0.997	bi (<->)	287.36784.con.0001	5847	305	fig|287.36784.peg.5847			LysR family transcriptional regulator PA0133
ASJY01000030	169	432	fig|208964.77.peg.169			PLF_286_00003533	PGF_00010332	Guanine deaminase (EC 3.5.4.3)	17703	19001	-	bi (<->)	287.36786.con.0002	1420	432	fig|287.36786.peg.1420			Guanine deaminase (EC 3.5.4.3)	0.998	0.998	bi (<->)	287.36785.con.0004	3107	527	fig|287.36785.peg.3107			Guanine deaminase (EC 3.5.4.3)	0.995	0.806	bi (<->)	287.36783.con.0001	3443	432	fig|287.36783.peg.3443			Guanine deaminase (EC 3.5.4.3)	0.995	0.998	bi (<->)	287.36784.con.0001	5848	432	fig|287.36784.peg.5848			Guanine deaminase (EC 3.5.4.3)
ASJY01000030	170	294	fig|208964.77.peg.170			PLF_286_00155403	PGF_01640677	hypothetical protein	19240	20124	+	bi (<->)	287.36786.con.0002	1419	294	fig|287.36786.peg.1419			hypothetical protein	0.983	0.997
ASJY01000030	171	318	fig|208964.77.peg.171			PLF_286_00004858	PGF_01899917	ABC transporter, ATP-binding protein (cluster 11, riboflavin/purine nucleoside/unknown) / ABC transporter, ATP-binding protein (cluster 11, riboflavin/purine nucleoside/unknown)	20184	21137	+	bi (<->)	287.36786.con.0002	1418	523	fig|287.36786.peg.1418			ABC transporter, ATP-binding protein (cluster 11, riboflavin/purine nucleoside/unknown) / ABC transporter, ATP-binding protein (cluster 11, riboflavin/purine nucleoside/unknown)	0.997	0.606	bi (<->)	287.36785.con.0004	3105	523	fig|287.36785.peg.3105			ABC transporter, ATP-binding protein (cluster 11, riboflavin/purine nucleoside/unknown) / ABC transporter, ATP-binding protein (cluster 11, riboflavin/purine nucleoside/unknown)	0.997	0.606	bi (<->)	287.36783.con.0001	3441	523	fig|287.36783.peg.3441			ABC transporter, ATP-binding protein (cluster 11, riboflavin/purine nucleoside/unknown) / ABC transporter, ATP-binding protein (cluster 11, riboflavin/purine nucleoside/unknown)	1	0.606	bi (<->)	287.36784.con.0001	5850	523	fig|287.36784.peg.5850			ABC transporter, ATP-binding protein (cluster 11, riboflavin/purine nucleoside/unknown) / ABC transporter, ATP-binding protein (cluster 11, riboflavin/purine nucleoside/unknown)
ASJY01000031	172	139	fig|208964.77.peg.172			PLF_286_00004858	PGF_01899917	ABC transporter, ATP-binding protein (cluster 11, riboflavin/purine nucleoside/unknown) / ABC transporter, ATP-binding protein (cluster 11, riboflavin/purine nucleoside/unknown)	50	469	+
ASJY01000031	173	341	fig|208964.77.peg.173			PLF_286_00004807	PGF_04065085	ABC transporter, permease protein 1 (cluster 11, riboflavin/purine nucleoside/unknown)	540	1565	+	bi (<->)	287.36786.con.0002	1417	365	fig|287.36786.peg.1417			ABC transporter, permease protein 1 (cluster 11, riboflavin/purine nucleoside/unknown)	0.994	0.932	bi (<->)	287.36785.con.0004	3104	365	fig|287.36785.peg.3104			ABC transporter, permease protein 1 (cluster 11, riboflavin/purine nucleoside/unknown)	0.991	0.932	bi (<->)	287.36783.con.0001	3440	365	fig|287.36783.peg.3440			ABC transporter, permease protein 1 (cluster 11, riboflavin/purine nucleoside/unknown)	0.994	0.932	bi (<->)	287.36784.con.0001	5851	365	fig|287.36784.peg.5851			ABC transporter, permease protein 1 (cluster 11, riboflavin/purine nucleoside/unknown)
ASJY01000031	174	308	fig|208964.77.peg.174			PLF_286_00003608	PGF_12810898	ABC transporter, permease protein 2 (cluster 11, riboflavin/purine nucleoside/unknown)	1588	2514	+	bi (<->)	287.36786.con.0002	1416	308	fig|287.36786.peg.1416			ABC transporter, permease protein 2 (cluster 11, riboflavin/purine nucleoside/unknown)	0.987	0.997	bi (<->)	287.36785.con.0004	3103	308	fig|287.36785.peg.3103			ABC transporter, permease protein 2 (cluster 11, riboflavin/purine nucleoside/unknown)	0.99	0.997	bi (<->)	287.36783.con.0001	3439	308	fig|287.36783.peg.3439			ABC transporter, permease protein 2 (cluster 11, riboflavin/purine nucleoside/unknown)	0.99	0.997	bi (<->)	287.36784.con.0001	5852	308	fig|287.36784.peg.5852			ABC transporter, permease protein 2 (cluster 11, riboflavin/purine nucleoside/unknown)
ASJY01000031	175	187	fig|208964.77.peg.175			PLF_286_00002072	PGF_00041794	Alkyl hydroperoxide reductase protein C (EC 1.11.1.15)	2679	3242	+	bi (<->)	287.36786.con.0002	1415	187	fig|287.36786.peg.1415			Alkyl hydroperoxide reductase protein C (EC 1.11.1.15)	1	0.995	bi (<->)	287.36785.con.0004	3102	187	fig|287.36785.peg.3102			Alkyl hydroperoxide reductase protein C (EC 1.11.1.15)	1	0.995	bi (<->)	287.36783.con.0001	3438	187	fig|287.36783.peg.3438			Alkyl hydroperoxide reductase protein C (EC 1.11.1.15)	1	0.995	bi (<->)	287.36784.con.0001	5853	187	fig|287.36784.peg.5853			Alkyl hydroperoxide reductase protein C (EC 1.11.1.15)
ASJY01000031	176	199	fig|208964.77.peg.176			PLF_286_00000204	PGF_09969389	Alkyl hydroperoxide reductase protein F	3387	3983	+	uni (->)	287.36786.con.0002	1414	521	fig|287.36786.peg.1414			Alkyl hydroperoxide reductase protein F	1	0.38	uni (->)	287.36785.con.0004	3101	521	fig|287.36785.peg.3101			Alkyl hydroperoxide reductase protein F	1	0.38	uni (->)	287.36783.con.0001	3437	521	fig|287.36783.peg.3437			Alkyl hydroperoxide reductase protein F	1	0.38	uni (->)	287.36784.con.0001	5854	521	fig|287.36784.peg.5854			Alkyl hydroperoxide reductase protein F
ASJY01000032	177	289	fig|208964.77.peg.177			PLF_286_00000204	PGF_09969389	Alkyl hydroperoxide reductase protein F	3	872	+	bi (<->)	287.36786.con.0002	1414	521	fig|287.36786.peg.1414			Alkyl hydroperoxide reductase protein F	0.993	0.553	bi (<->)	287.36785.con.0004	3101	521	fig|287.36785.peg.3101			Alkyl hydroperoxide reductase protein F	0.993	0.553	bi (<->)	287.36783.con.0001	3437	521	fig|287.36783.peg.3437			Alkyl hydroperoxide reductase protein F	0.993	0.553	bi (<->)	287.36784.con.0001	5854	521	fig|287.36784.peg.5854			Alkyl hydroperoxide reductase protein F
ASJY01000032	178	307	fig|208964.77.peg.178			PLF_286_00019515	PGF_01154330	Polyphosphate kinase 2 (EC 2.7.4.1)	952	1875	-	bi (<->)	287.36786.con.0002	1413	317	fig|287.36786.peg.1413			Polyphosphate kinase 2 (EC 2.7.4.1)	1	0.965	bi (<->)	287.36785.con.0004	3100	317	fig|287.36785.peg.3100			Polyphosphate kinase 2 (EC 2.7.4.1)	0.997	0.965	bi (<->)	287.36783.con.0001	3436	317	fig|287.36783.peg.3436			Polyphosphate kinase 2 (EC 2.7.4.1)	0.993	0.965	bi (<->)	287.36784.con.0001	5855	317	fig|287.36784.peg.5855			Polyphosphate kinase 2 (EC 2.7.4.1)
ASJY01000033	179	449	fig|208964.77.peg.179			PLF_286_00006451	PGF_00010332	Guanine deaminase (EC 3.5.4.3)	302	1651	+	bi (<->)	287.36786.con.0002	1412	449	fig|287.36786.peg.1412			Guanine deaminase (EC 3.5.4.3)	0.998	0.998	bi (<->)	287.36785.con.0004	3099	449	fig|287.36785.peg.3099			Guanine deaminase (EC 3.5.4.3)	0.991	0.998	bi (<->)	287.36783.con.0001	3435	449	fig|287.36783.peg.3435			Guanine deaminase (EC 3.5.4.3)	0.987	0.998	bi (<->)	287.36784.con.0001	5856	449	fig|287.36784.peg.5856			Guanine deaminase (EC 3.5.4.3)
ASJY01000033	180	329	fig|208964.77.peg.180			PLF_286_00004074	PGF_07076100	Inosine-uridine preferring nucleoside hydrolase (EC 3.2.2.1)	1822	2811	+	bi (<->)	287.36786.con.0002	1411	329	fig|287.36786.peg.1411			Inosine-uridine preferring nucleoside hydrolase (EC 3.2.2.1)	0.997	0.997	bi (<->)	287.36785.con.0004	3098	350	fig|287.36785.peg.3098			Inosine-uridine preferring nucleoside hydrolase (EC 3.2.2.1)	0.979	0.937	bi (<->)	287.36783.con.0001	3434	350	fig|287.36783.peg.3434			Inosine-uridine preferring nucleoside hydrolase (EC 3.2.2.1)	0.982	0.937	bi (<->)	287.36784.con.0001	5857	350	fig|287.36784.peg.5857			Inosine-uridine preferring nucleoside hydrolase (EC 3.2.2.1)
ASJY01000033	181	208	fig|208964.77.peg.181			PLF_286_00003797	PGF_00026358	Nucleoside 2-deoxyribosyltransferase	2839	3465	-	bi (<->)	287.36786.con.0002	1410	208	fig|287.36786.peg.1410			Nucleoside 2-deoxyribosyltransferase	0.99	0.995	bi (<->)	287.36785.con.0004	3096	208	fig|287.36785.peg.3096			Nucleoside 2-deoxyribosyltransferase	0.95	0.865	bi (<->)	287.36783.con.0001	3432	208	fig|287.36783.peg.3432			Nucleoside 2-deoxyribosyltransferase	0.95	0.865	bi (<->)	287.36784.con.0001	5859	208	fig|287.36784.peg.5859			Nucleoside 2-deoxyribosyltransferase
ASJY01000034	182	162	fig|208964.77.peg.182			PLF_286_00004495	PGF_00026358	Nucleoside 2-deoxyribosyltransferase	3	488	-	bi (<->)	287.36786.con.0002	1409	171	fig|287.36786.peg.1409			Nucleoside 2-deoxyribosyltransferase	0.994	0.942	bi (<->)	287.36785.con.0004	3095	172	fig|287.36785.peg.3095			Nucleoside 2-deoxyribosyltransferase	0.994	0.936	bi (<->)	287.36783.con.0001	3431	172	fig|287.36783.peg.3431			Nucleoside 2-deoxyribosyltransferase	0.981	0.936	bi (<->)	287.36784.con.0001	5860	172	fig|287.36784.peg.5860			Nucleoside 2-deoxyribosyltransferase
ASJY01000034	183	365	fig|208964.77.peg.183			PLF_286_00003798	PGF_07088295	Nucleoside ABC transporter, substrate-binding protein	727	1824	+	bi (<->)	287.36786.con.0002	1408	365	fig|287.36786.peg.1408			Nucleoside ABC transporter, substrate-binding protein	0.997	0.997	bi (<->)	287.36785.con.0004	3094	365	fig|287.36785.peg.3094			Nucleoside ABC transporter, substrate-binding protein	0.995	0.997	bi (<->)	287.36783.con.0001	3429	356	fig|287.36783.peg.3429			Nucleoside ABC transporter, substrate-binding protein	0.997	0.997	bi (<->)	287.36784.con.0001	5861	365	fig|287.36784.peg.5861			Nucleoside ABC transporter, substrate-binding protein
ASJY01000034	184	320	fig|208964.77.peg.184			PLF_286_00004045	PGF_02542357	2-Oxobutyrate oxidase, putative	1897	2859	+	bi (<->)	287.36786.con.0002	1407	320	fig|287.36786.peg.1407			2-Oxobutyrate oxidase, putative	0.994	0.997	bi (<->)	287.36785.con.0004	3093	320	fig|287.36785.peg.3093			2-Oxobutyrate oxidase, putative	0.988	0.997	bi (<->)	287.36783.con.0001	3428	320	fig|287.36783.peg.3428			2-Oxobutyrate oxidase, putative	0.991	0.997	bi (<->)	287.36784.con.0001	5862	320	fig|287.36784.peg.5862			2-Oxobutyrate oxidase, putative
ASJY01000034	185	316	fig|208964.77.peg.185			PLF_286_00000855	PGF_00035194	Adenosine deaminase (EC 3.5.4.4)	2964	3914	+	bi (<->)	287.36786.con.0002	1406	316	fig|287.36786.peg.1406			Adenosine deaminase (EC 3.5.4.4)	1	0.997	bi (<->)	287.36785.con.0004	3092	316	fig|287.36785.peg.3092			Adenosine deaminase (EC 3.5.4.4)	0.997	0.997	bi (<->)	287.36783.con.0001	3427	316	fig|287.36783.peg.3427			Adenosine deaminase (EC 3.5.4.4)	0.997	0.997	bi (<->)	287.36784.con.0001	5863	316	fig|287.36784.peg.5863			Adenosine deaminase (EC 3.5.4.4)
ASJY01000034	186	44	fig|208964.77.peg.186			PLF_286_00004699	PGF_03099865	FIG006045: Sigma factor, ECF subfamily	4069	4200	+
ASJY01000035	187	86	fig|208964.77.peg.187			PLF_286_00004186	PGF_00015343	Iron siderophore sensor protein	1	261	+
ASJY01000035	188	795	fig|208964.77.peg.188			PLF_286_00003528	PGF_03135676	Ferrichrome-iron receptor @ Iron siderophore receptor protein	410	2797	+	bi (<->)	287.36786.con.0002	1403	795	fig|287.36786.peg.1403			Ferrichrome-iron receptor @ Iron siderophore receptor protein	0.995	0.999	bi (<->)	287.36785.con.0004	3089	795	fig|287.36785.peg.3089			Ferrichrome-iron receptor @ Iron siderophore receptor protein	0.991	0.999	bi (<->)	287.36783.con.0001	3424	795	fig|287.36783.peg.3424			Ferrichrome-iron receptor @ Iron siderophore receptor protein	0.992	0.999	bi (<->)	287.36784.con.0001	5866	795	fig|287.36784.peg.5866			Ferrichrome-iron receptor @ Iron siderophore receptor protein
ASJY01000035	189	305	fig|208964.77.peg.189			PLF_286_00002315	PGF_02081898	Pca operon transcriptional activator PcaQ	3084	4001	+	bi (<->)	287.36786.con.0002	1402	305	fig|287.36786.peg.1402			Pca operon transcriptional activator PcaQ	1	0.997	bi (<->)	287.36785.con.0004	3088	305	fig|287.36785.peg.3088			Pca operon transcriptional activator PcaQ	0.997	0.997	bi (<->)	287.36783.con.0001	3423	305	fig|287.36783.peg.3423			Pca operon transcriptional activator PcaQ	0.997	0.997	bi (<->)	287.36784.con.0001	5867	305	fig|287.36784.peg.5867			Pca operon transcriptional activator PcaQ
ASJY01000035	190	239	fig|208964.77.peg.190			PLF_286_00001330	PGF_00038839	Protocatechuate 3,4-dioxygenase beta chain (EC 1.13.11.3)	4136	4855	+	bi (<->)	287.36786.con.0002	1401	239	fig|287.36786.peg.1401			Protocatechuate 3,4-dioxygenase beta chain (EC 1.13.11.3)	0.996	0.996	bi (<->)	287.36785.con.0004	3087	239	fig|287.36785.peg.3087			Protocatechuate 3,4-dioxygenase beta chain (EC 1.13.11.3)	1	0.996	bi (<->)	287.36783.con.0001	3422	239	fig|287.36783.peg.3422			Protocatechuate 3,4-dioxygenase beta chain (EC 1.13.11.3)	1	0.996	bi (<->)	287.36784.con.0001	5868	239	fig|287.36784.peg.5868			Protocatechuate 3,4-dioxygenase beta chain (EC 1.13.11.3)
ASJY01000035	191	201	fig|208964.77.peg.191			PLF_286_00001540	PGF_04004610	Protocatechuate 3,4-dioxygenase alpha chain (EC 1.13.11.3)	4866	5471	+	bi (<->)	287.36786.con.0002	1400	201	fig|287.36786.peg.1400			Protocatechuate 3,4-dioxygenase alpha chain (EC 1.13.11.3)	0.99	0.995	bi (<->)	287.36785.con.0004	3086	200	fig|287.36785.peg.3086			Protocatechuate 3,4-dioxygenase alpha chain (EC 1.13.11.3)	0.975	0.995	bi (<->)	287.36783.con.0001	3421	201	fig|287.36783.peg.3421			Protocatechuate 3,4-dioxygenase alpha chain (EC 1.13.11.3)	0.99	0.995	bi (<->)	287.36784.con.0001	5869	201	fig|287.36784.peg.5869			Protocatechuate 3,4-dioxygenase alpha chain (EC 1.13.11.3)
ASJY01000035	192	76	fig|208964.77.peg.192			PLF_286_00005619	PGF_00254642	hypothetical protein	5468	5698	-
ASJY01000035	193	279	fig|208964.77.peg.193			PLF_286_00000612	PGF_05545271	Pca regulon regulatory protein PcaR	5678	6517	+	bi (<->)	287.36786.con.0002	1399	279	fig|287.36786.peg.1399			Pca regulon regulatory protein PcaR	1	0.996	bi (<->)	287.36785.con.0004	3085	279	fig|287.36785.peg.3085			Pca regulon regulatory protein PcaR	1	0.996	bi (<->)	287.36783.con.0001	3420	279	fig|287.36783.peg.3420			Pca regulon regulatory protein PcaR	1	0.996	bi (<->)	287.36784.con.0001	5870	279	fig|287.36784.peg.5870			Pca regulon regulatory protein PcaR
ASJY01000035	194	367	fig|208964.77.peg.194			PLF_286_00003563	PGF_00568701	Multidrug efflux system, membrane fusion component => TriA of TriABC-OpmH system	6718	7821	+	bi (<->)	287.36786.con.0002	1398	367	fig|287.36786.peg.1398			Multidrug efflux system, membrane fusion component => TriA of TriABC-OpmH system	1	0.997	bi (<->)	287.36785.con.0004	3084	367	fig|287.36785.peg.3084			Multidrug efflux system, membrane fusion component => TriA of TriABC-OpmH system	0.984	0.997	bi (<->)	287.36783.con.0001	3419	390	fig|287.36783.peg.3419			Multidrug efflux system, membrane fusion component => TriA of TriABC-OpmH system	0.995	0.938	bi (<->)	287.36784.con.0001	5871	367	fig|287.36784.peg.5871			Multidrug efflux system, membrane fusion component => TriA of TriABC-OpmH system
ASJY01000035	195	278	fig|208964.77.peg.195			PLF_286_00003249	PGF_07774853	Multidrug efflux system, membrane fusion component => TriB of TriABC-OpmH system	7818	8654	+	bi (<->)	287.36786.con.0002	1397	356	fig|287.36786.peg.1397			Multidrug efflux system, membrane fusion component => TriB of TriABC-OpmH system	0.994	0.478	bi (<->)	287.36785.con.0004	3083	356	fig|287.36785.peg.3083			Multidrug efflux system, membrane fusion component => TriB of TriABC-OpmH system	0.994	0.478	bi (<->)	287.36783.con.0001	3418	356	fig|287.36783.peg.3418			Multidrug efflux system, membrane fusion component => TriB of TriABC-OpmH system	0.994	0.478	bi (<->)	287.36784.con.0001	5872	356	fig|287.36784.peg.5872			Multidrug efflux system, membrane fusion component => TriB of TriABC-OpmH system
ASJY01000035	196	77	fig|208964.77.peg.196			PLF_286_00003249	PGF_07774853	Multidrug efflux system, membrane fusion component => TriB of TriABC-OpmH system	8656	8889	+
ASJY01000035	197	1015	fig|208964.77.peg.197			PLF_286_00017315	PGF_02964292	Multidrug efflux system, inner membrane proton/drug antiporter (RND type) => TriC of TriABC-OpmH system	8886	11933	+	bi (<->)	287.36786.con.0002	1396	1015	fig|287.36786.peg.1396			Multidrug efflux system, inner membrane proton/drug antiporter (RND type) => TriC of TriABC-OpmH system	0.998	0.999	bi (<->)	287.36785.con.0004	3082	1015	fig|287.36785.peg.3082			Multidrug efflux system, inner membrane proton/drug antiporter (RND type) => TriC of TriABC-OpmH system	0.999	0.999	bi (<->)	287.36783.con.0001	3417	1015	fig|287.36783.peg.3417			Multidrug efflux system, inner membrane proton/drug antiporter (RND type) => TriC of TriABC-OpmH system	0.998	0.999	bi (<->)	287.36784.con.0001	5873	1015	fig|287.36784.peg.5873			Multidrug efflux system, inner membrane proton/drug antiporter (RND type) => TriC of TriABC-OpmH system
ASJY01000035	198	312	fig|208964.77.peg.198			PLF_286_00026691	PGF_07987589	Transcriptional regulator, LysR family	12132	13070	+	bi (<->)	287.36786.con.0002	1395	312	fig|287.36786.peg.1395			Transcriptional regulator, LysR family	0.994	0.997	bi (<->)	287.36785.con.0004	3081	318	fig|287.36785.peg.3081			Transcriptional regulator, LysR family	0.98	0.632	bi (<->)	287.36783.con.0001	3416	312	fig|287.36783.peg.3416			Transcriptional regulator, LysR family	1	0.997	bi (<->)	287.36784.con.0001	5874	312	fig|287.36784.peg.5874			Transcriptional regulator, LysR family
ASJY01000035	199	61	fig|208964.77.peg.199			PLF_286_00004264	PGF_00231721	hypothetical protein	13186	13371	+	bi (<->)	287.36786.con.0002	1394	61	fig|287.36786.peg.1394			hypothetical protein	1	0.984	bi (<->)	287.36785.con.0004	3080	61	fig|287.36785.peg.3080			hypothetical protein	1	0.984	bi (<->)	287.36783.con.0001	3415	61	fig|287.36783.peg.3415			hypothetical protein	0.984	0.984	bi (<->)	287.36784.con.0001	5875	61	fig|287.36784.peg.5875			hypothetical protein
ASJY01000035	200	75	fig|208964.77.peg.200			PLF_286_00005551	PGF_00284399	hypothetical protein	13622	13849	-
ASJY01000035	201	444	fig|208964.77.peg.201			PLF_286_00003129	PGF_03080662	Outer membrane low permeability porin, OprD family => OccD2/OpdC	13958	15292	+	bi (<->)	287.36786.con.0002	1393	444	fig|287.36786.peg.1393			Outer membrane low permeability porin, OprD family => OccD2/OpdC	1	0.998	bi (<->)	287.36785.con.0004	3078	406	fig|287.36785.peg.3078			Outer membrane low permeability porin, OprD family => OccD2/OpdC	0.99	0.998	bi (<->)	287.36783.con.0001	3413	444	fig|287.36783.peg.3413			Outer membrane low permeability porin, OprD family => OccD2/OpdC	0.998	0.998	bi (<->)	287.36784.con.0001	5876	444	fig|287.36784.peg.5876			Outer membrane low permeability porin, OprD family => OccD2/OpdC
ASJY01000035	202	265	fig|208964.77.peg.202			PLF_286_00003257	PGF_01671660	Transcriptional regulator, AraC family	15321	16118	-	bi (<->)	287.36786.con.0002	1392	265	fig|287.36786.peg.1392			Transcriptional regulator, AraC family	1	0.996	bi (<->)	287.36785.con.0004	3077	265	fig|287.36785.peg.3077			Transcriptional regulator, AraC family	1	0.996	bi (<->)	287.36783.con.0001	3412	265	fig|287.36783.peg.3412			Transcriptional regulator, AraC family	0.992	0.996	bi (<->)	287.36784.con.0001	5877	265	fig|287.36784.peg.5877			Transcriptional regulator, AraC family
ASJY01000035	203	77	fig|208964.77.peg.203			PLF_286_00240708	PGF_02890229	Gamma-glutamyltranspeptidase (EC 2.3.2.2) @ Glutathione hydrolase (EC 3.4.19.13)	16196	16426	+
ASJY01000036	204	384	fig|208964.77.peg.204			PLF_286_00001710	PGF_02890229	Gamma-glutamyltranspeptidase (EC 2.3.2.2) @ Glutathione hydrolase (EC 3.4.19.13)	3	1157	+	bi (<->)	287.36786.con.0002	1391	538	fig|287.36786.peg.1391			Gamma-glutamyltranspeptidase (EC 2.3.2.2) @ Glutathione hydrolase (EC 3.4.19.13)	0.938	0.712	bi (<->)	287.36785.con.0004	3076	538	fig|287.36785.peg.3076			Gamma-glutamyltranspeptidase (EC 2.3.2.2) @ Glutathione hydrolase (EC 3.4.19.13)	0.938	0.712	bi (<->)	287.36783.con.0001	3411	538	fig|287.36783.peg.3411			Gamma-glutamyltranspeptidase (EC 2.3.2.2) @ Glutathione hydrolase (EC 3.4.19.13)	0.938	0.712	bi (<->)	287.36784.con.0001	5878	538	fig|287.36784.peg.5878			Gamma-glutamyltranspeptidase (EC 2.3.2.2) @ Glutathione hydrolase (EC 3.4.19.13)
ASJY01000036	205	278	fig|208964.77.peg.205			PLF_286_00003468	PGF_00644211	Nucleoside-binding outer membrane protein	1829	2665	+	bi (<->)	287.36786.con.0002	1390	278	fig|287.36786.peg.1390			Nucleoside-binding outer membrane protein	1	0.996	bi (<->)	287.36785.con.0004	3075	278	fig|287.36785.peg.3075			Nucleoside-binding outer membrane protein	0.996	0.996	bi (<->)	287.36783.con.0001	3410	278	fig|287.36783.peg.3410			Nucleoside-binding outer membrane protein	0.996	0.996	bi (<->)	287.36784.con.0001	5879	278	fig|287.36784.peg.5879			Nucleoside-binding outer membrane protein
ASJY01000036	206	468	fig|208964.77.peg.206			PLF_286_00002730	PGF_00791353	Xanthine permease	2907	4313	+	bi (<->)	287.36786.con.0002	1389	468	fig|287.36786.peg.1389			Xanthine permease	1	0.998	bi (<->)	287.36785.con.0004	3074	468	fig|287.36785.peg.3074			Xanthine permease	0.998	0.998	bi (<->)	287.36783.con.0001	3409	468	fig|287.36783.peg.3409			Xanthine permease	0.998	0.998	bi (<->)	287.36784.con.0001	5880	468	fig|287.36784.peg.5880			Xanthine permease
ASJY01000036	207	221	fig|208964.77.peg.207			PLF_286_00001032	PGF_07182652	Transcriptional regulator, AcrR family	4406	5071	+	bi (<->)	287.36786.con.0002	1388	221	fig|287.36786.peg.1388			Transcriptional regulator, AcrR family	0.995	0.995	bi (<->)	287.36785.con.0004	3073	221	fig|287.36785.peg.3073			Transcriptional regulator, AcrR family	1	0.995	bi (<->)	287.36783.con.0001	3408	221	fig|287.36783.peg.3408			Transcriptional regulator, AcrR family	1	0.995	bi (<->)	287.36784.con.0001	5881	221	fig|287.36784.peg.5881			Transcriptional regulator, AcrR family
ASJY01000036	208	112	fig|208964.77.peg.208			PLF_286_00003966	PGF_00425679	FIG000605: protein co-occurring with transport systems (COG1739)	5077	5412	+	bi (<->)	287.36786.con.0002	1387	196	fig|287.36786.peg.1387			FIG000605: protein co-occurring with transport systems (COG1739)	1	0.566	bi (<->)	287.36785.con.0004	3072	196	fig|287.36785.peg.3072			FIG000605: protein co-occurring with transport systems (COG1739)	0.991	0.566	bi (<->)	287.36783.con.0001	3407	196	fig|287.36783.peg.3407			FIG000605: protein co-occurring with transport systems (COG1739)	1	0.566	bi (<->)	287.36784.con.0001	5882	196	fig|287.36784.peg.5882			FIG000605: protein co-occurring with transport systems (COG1739)
ASJY01000037	209	77	fig|208964.77.peg.209			PLF_286_00003966	PGF_00425679	FIG000605: protein co-occurring with transport systems (COG1739)	1	234	+	uni (->)	287.36786.con.0002	1387	196	fig|287.36786.peg.1387			FIG000605: protein co-occurring with transport systems (COG1739)	0.987	0.388	uni (->)	287.36785.con.0004	3072	196	fig|287.36785.peg.3072			FIG000605: protein co-occurring with transport systems (COG1739)	1	0.388	uni (->)	287.36783.con.0001	3407	196	fig|287.36783.peg.3407			FIG000605: protein co-occurring with transport systems (COG1739)	1	0.388	uni (->)	287.36784.con.0001	5882	196	fig|287.36784.peg.5882			FIG000605: protein co-occurring with transport systems (COG1739)
ASJY01000037	210	275	fig|208964.77.peg.210			PLF_286_00003783	PGF_06464919	FIG066100: Diguanylate cyclase (GGDEF domain) with PAS/PAC sensor	241	1068	-	bi (<->)	287.36786.con.0002	1386	275	fig|287.36786.peg.1386			FIG066100: Diguanylate cyclase (GGDEF domain) with PAS/PAC sensor	1	0.996	bi (<->)	287.36785.con.0004	3071	275	fig|287.36785.peg.3071			FIG066100: Diguanylate cyclase (GGDEF domain) with PAS/PAC sensor	1	0.996	bi (<->)	287.36783.con.0001	3406	275	fig|287.36783.peg.3406			FIG066100: Diguanylate cyclase (GGDEF domain) with PAS/PAC sensor	1	0.996	bi (<->)	287.36784.con.0001	5883	275	fig|287.36784.peg.5883			FIG066100: Diguanylate cyclase (GGDEF domain) with PAS/PAC sensor
ASJY01000037	211	126	fig|208964.77.peg.211			PLF_286_00002512	PGF_00003225	FIG057251: Fe-S oxidoreductase	1075	1455	-	bi (<->)	287.36786.con.0002	1385	126	fig|287.36786.peg.1385			FIG057251: Fe-S oxidoreductase	0.992	0.992	bi (<->)	287.36785.con.0004	3070	126	fig|287.36785.peg.3070			FIG057251: Fe-S oxidoreductase	1	0.992	bi (<->)	287.36783.con.0001	3405	126	fig|287.36783.peg.3405			FIG057251: Fe-S oxidoreductase	1	0.992	bi (<->)	287.36784.con.0001	5884	126	fig|287.36784.peg.5884			FIG057251: Fe-S oxidoreductase
ASJY01000037	212	180	fig|208964.77.peg.212			PLF_286_00003068	PGF_00251918	FIG062788: hypothetical protein	1482	2024	-	bi (<->)	287.36786.con.0002	1384	180	fig|287.36786.peg.1384			FIG062788: hypothetical protein	1	0.994	bi (<->)	287.36785.con.0004	3069	180	fig|287.36785.peg.3069			FIG062788: hypothetical protein	1	0.994	bi (<->)	287.36783.con.0001	3404	180	fig|287.36783.peg.3404			FIG062788: hypothetical protein	1	0.994	bi (<->)	287.36784.con.0001	5885	180	fig|287.36784.peg.5885			FIG062788: hypothetical protein
ASJY01000037	213	663	fig|208964.77.peg.213			PLF_286_00003107	PGF_00002544	FIG017431: Sigma factor-like phosphatase with CBS pair domains	2033	4024	-	bi (<->)	287.36786.con.0002	1383	663	fig|287.36786.peg.1383			FIG017431: Sigma factor-like phosphatase with CBS pair domains	0.998	0.998	bi (<->)	287.36785.con.0004	3068	663	fig|287.36785.peg.3068			FIG017431: Sigma factor-like phosphatase with CBS pair domains	0.997	0.998	bi (<->)	287.36783.con.0001	3403	663	fig|287.36783.peg.3403			FIG017431: Sigma factor-like phosphatase with CBS pair domains	0.995	0.998	bi (<->)	287.36784.con.0001	5886	663	fig|287.36784.peg.5886			FIG017431: Sigma factor-like phosphatase with CBS pair domains
ASJY01000038	214	106	fig|208964.77.peg.214			PLF_286_00005572	PGF_00417580	Chemotaxis response regulator protein-glutamate methylesterase CheB (EC 3.1.1.61)	2	319	-	bi (<->)	287.36786.con.0002	1382	349	fig|287.36786.peg.1382			Chemotaxis response regulator protein-glutamate methylesterase CheB (EC 3.1.1.61)	1	0.301	bi (<->)	287.36785.con.0004	3067	349	fig|287.36785.peg.3067			Chemotaxis response regulator protein-glutamate methylesterase CheB (EC 3.1.1.61)	1	0.301	bi (<->)	287.36783.con.0001	3402	349	fig|287.36783.peg.3402			Chemotaxis response regulator protein-glutamate methylesterase CheB (EC 3.1.1.61)	1	0.301	bi (<->)	287.36784.con.0001	5887	349	fig|287.36784.peg.5887			Chemotaxis response regulator protein-glutamate methylesterase CheB (EC 3.1.1.61)
ASJY01000038	215	200	fig|208964.77.peg.215			PLF_286_00004061	PGF_01481272	Chemotaxis protein CheD	339	941	-	bi (<->)	287.36786.con.0002	1381	200	fig|287.36786.peg.1381			Chemotaxis protein CheD	1	0.995	bi (<->)	287.36785.con.0004	3066	200	fig|287.36785.peg.3066			Chemotaxis protein CheD	0.995	0.995	bi (<->)	287.36783.con.0001	3401	200	fig|287.36783.peg.3401			Chemotaxis protein CheD	1	0.995	bi (<->)	287.36784.con.0001	5888	200	fig|287.36784.peg.5888			Chemotaxis protein CheD
ASJY01000038	216	291	fig|208964.77.peg.216			PLF_286_00003445	PGF_08449066	Chemotaxis protein methyltransferase CheR (EC 2.1.1.80)	947	1822	-	bi (<->)	287.36786.con.0002	1380	280	fig|287.36786.peg.1380			Chemotaxis protein methyltransferase CheR (EC 2.1.1.80)	1	0.996	bi (<->)	287.36785.con.0004	3065	280	fig|287.36785.peg.3065			Chemotaxis protein methyltransferase CheR (EC 2.1.1.80)	0.993	0.996	bi (<->)	287.36783.con.0001	3400	280	fig|287.36783.peg.3400			Chemotaxis protein methyltransferase CheR (EC 2.1.1.80)	0.993	0.996	bi (<->)	287.36784.con.0001	5889	280	fig|287.36784.peg.5889			Chemotaxis protein methyltransferase CheR (EC 2.1.1.80)
ASJY01000039	217	657	fig|208964.77.peg.217			PLF_286_00005124	PGF_03056531	Aerotaxis sensor receptor protein	1	1971	-	bi (<->)	287.36786.con.0002	1379	679	fig|287.36786.peg.1379			Aerotaxis sensor receptor protein	1	0.966	bi (<->)	287.36785.con.0004	3064	679	fig|287.36785.peg.3064			Aerotaxis sensor receptor protein	0.997	0.966	bi (<->)	287.36783.con.0001	3399	679	fig|287.36783.peg.3399			Aerotaxis sensor receptor protein	0.997	0.966	bi (<->)	287.36784.con.0001	5890	679	fig|287.36784.peg.5890			Aerotaxis sensor receptor protein
ASJY01000039	218	161	fig|208964.77.peg.218			PLF_286_00003326	PGF_07311230	Positive regulator of CheA protein activity (CheW)	2007	2492	-	bi (<->)	287.36786.con.0002	1378	161	fig|287.36786.peg.1378			Positive regulator of CheA protein activity (CheW)	0.994	0.994	bi (<->)	287.36785.con.0004	3063	161	fig|287.36785.peg.3063			Positive regulator of CheA protein activity (CheW)	1	0.994	bi (<->)	287.36783.con.0001	3398	161	fig|287.36783.peg.3398			Positive regulator of CheA protein activity (CheW)	0.994	0.994	bi (<->)	287.36784.con.0001	5891	161	fig|287.36784.peg.5891			Positive regulator of CheA protein activity (CheW)
ASJY01000039	219	419	fig|208964.77.peg.219			PLF_286_00002939	PGF_08121553	Signal transduction histidine kinase CheA	2479	3738	-	bi (<->)	287.36786.con.0002	1377	642	fig|287.36786.peg.1377			Signal transduction histidine kinase CheA	0.998	0.65	bi (<->)	287.36785.con.0004	3062	642	fig|287.36785.peg.3062			Signal transduction histidine kinase CheA	0.998	0.651	bi (<->)	287.36783.con.0001	3397	642	fig|287.36783.peg.3397			Signal transduction histidine kinase CheA	0.998	0.651	bi (<->)	287.36784.con.0001	5892	642	fig|287.36784.peg.5892			Signal transduction histidine kinase CheA
ASJY01000040	220	213	fig|208964.77.peg.220			PLF_286_00002939	PGF_08121553	Signal transduction histidine kinase CheA	2	640	-	uni (->)	287.36786.con.0002	1377	642	fig|287.36786.peg.1377			Signal transduction histidine kinase CheA	0.981	0.333	uni (->)	287.36785.con.0004	3062	642	fig|287.36785.peg.3062			Signal transduction histidine kinase CheA	0.967	0.333	uni (->)	287.36783.con.0001	3397	642	fig|287.36783.peg.3397			Signal transduction histidine kinase CheA	0.967	0.333	uni (->)	287.36784.con.0001	5892	642	fig|287.36784.peg.5892			Signal transduction histidine kinase CheA
ASJY01000040	221	121	fig|208964.77.peg.221			PLF_286_00003446	PGF_10238627	Chemotaxis regulator - transmits chemoreceptor signals to flagellar motor components CheY	668	1033	-	bi (<->)	287.36786.con.0002	1376	121	fig|287.36786.peg.1376			Chemotaxis regulator - transmits chemoreceptor signals to flagellar motor components CheY	1	0.992	bi (<->)	287.36785.con.0004	3061	121	fig|287.36785.peg.3061			Chemotaxis regulator - transmits chemoreceptor signals to flagellar motor components CheY	1	0.992	bi (<->)	287.36783.con.0001	3396	121	fig|287.36783.peg.3396			Chemotaxis regulator - transmits chemoreceptor signals to flagellar motor components CheY	1	0.992	bi (<->)	287.36784.con.0001	5893	121	fig|287.36784.peg.5893			Chemotaxis regulator - transmits chemoreceptor signals to flagellar motor components CheY
ASJY01000040	222	390	fig|208964.77.peg.222			PLF_286_00003172	PGF_01781365	Methyl-accepting chemotaxis transducer domain protein	1231	2403	-	bi (<->)	287.36786.con.0002	1375	390	fig|287.36786.peg.1375			Methyl-accepting chemotaxis transducer domain protein	1	0.997	bi (<->)	287.36785.con.0004	3060	390	fig|287.36785.peg.3060			Methyl-accepting chemotaxis transducer domain protein	0.987	0.997	bi (<->)	287.36783.con.0001	3395	390	fig|287.36783.peg.3395			Methyl-accepting chemotaxis transducer domain protein	0.985	0.997	bi (<->)	287.36784.con.0001	5894	390	fig|287.36784.peg.5894			Methyl-accepting chemotaxis transducer domain protein
ASJY01000040	223	310	fig|208964.77.peg.223			PLF_286_00002945	PGF_01400900	Transcriptional regulator PA0181, LysR family	2596	3528	-	bi (<->)	287.36786.con.0002	1374	310	fig|287.36786.peg.1374			Transcriptional regulator PA0181, LysR family	0.997	0.997	bi (<->)	287.36785.con.0004	3059	310	fig|287.36785.peg.3059			Transcriptional regulator PA0181, LysR family	0.997	0.997	bi (<->)	287.36783.con.0001	3394	310	fig|287.36783.peg.3394			Transcriptional regulator PA0181, LysR family	0.997	0.997	bi (<->)	287.36784.con.0001	5895	310	fig|287.36784.peg.5895			Transcriptional regulator PA0181, LysR family
ASJY01000040	224	250	fig|208964.77.peg.224			PLF_286_00040892	PGF_00042688	Cyclic-di-GMP-binding biofilm dispersal mediator protein	3645	4397	+	bi (<->)	287.36786.con.0002	1373	250	fig|287.36786.peg.1373			Cyclic-di-GMP-binding biofilm dispersal mediator protein	1	0.996	bi (<->)	287.36785.con.0004	3058	250	fig|287.36785.peg.3058			Cyclic-di-GMP-binding biofilm dispersal mediator protein	0.996	0.996	bi (<->)	287.36783.con.0001	3393	250	fig|287.36783.peg.3393			Cyclic-di-GMP-binding biofilm dispersal mediator protein	0.992	0.996	bi (<->)	287.36784.con.0001	5896	250	fig|287.36784.peg.5896			Cyclic-di-GMP-binding biofilm dispersal mediator protein
ASJY01000040	225	536	fig|208964.77.peg.225			PLF_286_00282587	PGF_07744023	Arylsulfatase (EC 3.1.6.1)	4497	6107	-	bi (<->)	287.36786.con.0002	1372	585	fig|287.36786.peg.1372			Arylsulfatase (EC 3.1.6.1)	0.998	0.903	bi (<->)	287.36785.con.0004	3057	553	fig|287.36785.peg.3057			Arylsulfatase (EC 3.1.6.1)	0.991	0.955	bi (<->)	287.36783.con.0001	3392	553	fig|287.36783.peg.3392			Arylsulfatase (EC 3.1.6.1)	0.998	0.955	bi (<->)	287.36784.con.0001	5897	583	fig|287.36784.peg.5897			Arylsulfatase (EC 3.1.6.1)
ASJY01000040	226	279	fig|208964.77.peg.226			PLF_286_00004695	PGF_03097747	ABC transporter, ATP-binding protein (cluster 1, maltose/g3p/polyamine/iron); ABC transporter, ATP-binding protein (cluster 10, nitrate/sulfonate/bicarbonate)	6195	7034	-	bi (<->)	287.36786.con.0002	1371	279	fig|287.36786.peg.1371			ABC transporter, ATP-binding protein (cluster 1, maltose/g3p/polyamine/iron); ABC transporter, ATP-binding protein (cluster 10, nitrate/sulfonate/bicarbonate)	0.986	0.996	bi (<->)	287.36785.con.0004	3056	279	fig|287.36785.peg.3056			ABC transporter, ATP-binding protein (cluster 1, maltose/g3p/polyamine/iron); ABC transporter, ATP-binding protein (cluster 10, nitrate/sulfonate/bicarbonate)	0.986	0.996	bi (<->)	287.36783.con.0001	3391	279	fig|287.36783.peg.3391			ABC transporter, ATP-binding protein (cluster 1, maltose/g3p/polyamine/iron); ABC transporter, ATP-binding protein (cluster 10, nitrate/sulfonate/bicarbonate)	0.996	0.996	bi (<->)	287.36784.con.0001	5898	279	fig|287.36784.peg.5898			ABC transporter, ATP-binding protein (cluster 1, maltose/g3p/polyamine/iron); ABC transporter, ATP-binding protein (cluster 10, nitrate/sulfonate/bicarbonate)
ASJY01000040	227	86	fig|208964.77.peg.227			PLF_286_00001639	PGF_00041527	Alkanesulfonates transport system permease protein	7031	7291	-
ASJY01000041	228	107	fig|208964.77.peg.228			PLF_286_00001639	PGF_00041527	Alkanesulfonates transport system permease protein	3	323	-
ASJY01000042	229	250	fig|208964.77.peg.229			PLF_286_00001639	PGF_00041527	Alkanesulfonates transport system permease protein	3	752	-	bi (<->)	287.36786.con.0002	1370	538	fig|287.36786.peg.1370			Alkanesulfonates transport system permease protein	1	0.37	bi (<->)	287.36785.con.0004	3055	538	fig|287.36785.peg.3055			Alkanesulfonates transport system permease protein	0.99	0.37	bi (<->)	287.36783.con.0001	3390	538	fig|287.36783.peg.3390			Alkanesulfonates transport system permease protein	0.995	0.37	bi (<->)	287.36784.con.0001	5899	538	fig|287.36784.peg.5899			Alkanesulfonates transport system permease protein
ASJY01000043	230	353	fig|208964.77.peg.230			PLF_286_00003774	PGF_08181004	Alkanesulfonates-binding protein	308	1369	+	bi (<->)	287.36786.con.0002	1369	353	fig|287.36786.peg.1369			Alkanesulfonates-binding protein	1	0.997	bi (<->)	287.36785.con.0004	3054	353	fig|287.36785.peg.3054			Alkanesulfonates-binding protein	0.997	0.997	bi (<->)	287.36783.con.0001	3388	355	fig|287.36783.peg.3388			Alkanesulfonates-binding protein	0.997	0.946	bi (<->)	287.36784.con.0001	5900	355	fig|287.36784.peg.5900			Alkanesulfonates-binding protein
ASJY01000043	231	271	fig|208964.77.peg.231			PLF_286_00005507	PGF_00969057	Gamma-butyrobetaine dioxygenase (EC 1.14.11.1)	1787	2602	+	bi (<->)	287.36786.con.0002	1368	271	fig|287.36786.peg.1368			Gamma-butyrobetaine dioxygenase (EC 1.14.11.1)	0.996	0.996	bi (<->)	287.36785.con.0004	3053	271	fig|287.36785.peg.3053			Gamma-butyrobetaine dioxygenase (EC 1.14.11.1)	0.993	0.996
ASJY01000043	232	293	fig|208964.77.peg.232			PLF_286_00005510	PGF_02081147	Auxin efflux carrier family protein	2599	3480	+	bi (<->)	287.36786.con.0002	1367	293	fig|287.36786.peg.1367			Auxin efflux carrier family protein	0.997	0.997	bi (<->)	287.36785.con.0004	3052	293	fig|287.36785.peg.3052			Auxin efflux carrier family protein	0.993	0.997	uni (->)	287.36783.con.0001	6522	295	fig|287.36783.peg.6522			Auxin efflux carrier family protein	0.352	0.969	uni (->)	287.36784.con.0001	2727	295	fig|287.36784.peg.2727			Auxin efflux carrier family protein
ASJY01000043	233	452	fig|208964.77.peg.233			PLF_286_00003896	PGF_02917727	Outer membrane low permeability porin, OprD family => OccD5/OpdI	3518	4876	-	bi (<->)	287.36786.con.0002	1366	452	fig|287.36786.peg.1366			Outer membrane low permeability porin, OprD family => OccD5/OpdI	0.991	0.998	bi (<->)	287.36785.con.0004	3051	452	fig|287.36785.peg.3051			Outer membrane low permeability porin, OprD family => OccD5/OpdI	0.991	0.998	bi (<->)	287.36783.con.0001	3387	452	fig|287.36783.peg.3387			Outer membrane low permeability porin, OprD family => OccD5/OpdI	0.985	0.998	bi (<->)	287.36784.con.0001	5901	452	fig|287.36784.peg.5901			Outer membrane low permeability porin, OprD family => OccD5/OpdI
ASJY01000043	234	57	fig|208964.77.peg.234			PLF_286_00003943	PGF_06833838	putative membrane-associated phospholipid phosphatase, PAP2 superfamily	5124	5294	+																															bi (<->)	287.36784.con.0001	5902	166	fig|287.36784.peg.5902			putative membrane-associated phospholipid phosphatase, PAP2 superfamily
ASJY01000044	235	27	fig|208964.77.peg.235			PLF_286_00003943	PGF_06833838	putative membrane-associated phospholipid phosphatase, PAP2 superfamily	3	86	+
ASJY01000044	236	86	fig|208964.77.peg.236			PLF_286_00003943	PGF_06833838	putative membrane-associated phospholipid phosphatase, PAP2 superfamily	134	391	+	bi (<->)	287.36786.con.0002	1365	241	fig|287.36786.peg.1365			putative membrane-associated phospholipid phosphatase, PAP2 superfamily	0.988	0.353	bi (<->)	287.36785.con.0004	3050	241	fig|287.36785.peg.3050			putative membrane-associated phospholipid phosphatase, PAP2 superfamily	1	0.353	bi (<->)	287.36783.con.0001	3386	241	fig|287.36783.peg.3386			putative membrane-associated phospholipid phosphatase, PAP2 superfamily	0.988	0.353	bi (<->)	287.36784.con.0001	5903	84	fig|287.36784.peg.5903			putative membrane-associated phospholipid phosphatase, PAP2 superfamily
ASJY01000045	237	30	fig|208964.77.peg.237			PLF_286_00125947	PGF_00867796	hypothetical protein	2	94	+																															uni (->)	287.36784.con.0001	5903	84	fig|287.36784.peg.5903			putative membrane-associated phospholipid phosphatase, PAP2 superfamily
ASJY01000045	238	305	fig|208964.77.peg.238			PLF_286_00005164	PGF_00017811	LysR family transcriptional regulator PA0191	118	1035	-	bi (<->)	287.36786.con.0002	1364	305	fig|287.36786.peg.1364			LysR family transcriptional regulator PA0191	1	0.997	bi (<->)	287.36785.con.0004	3049	305	fig|287.36785.peg.3049			LysR family transcriptional regulator PA0191	1	0.997	bi (<->)	287.36783.con.0001	3385	305	fig|287.36783.peg.3385			LysR family transcriptional regulator PA0191	0.993	0.997	bi (<->)	287.36784.con.0001	5904	305	fig|287.36784.peg.5904			LysR family transcriptional regulator PA0191
ASJY01000045	239	22	fig|208964.77.peg.239					Putative TonB-dependent receptor	1385	1450	+
ASJY01000046	240	746	fig|208964.77.peg.240			PLF_286_00002982	PGF_00039811	Putative TonB-dependent receptor	3	2243	+	bi (<->)	287.36786.con.0002	1362	790	fig|287.36786.peg.1362			Putative TonB-dependent receptor	0.999	0.914	bi (<->)	287.36785.con.0004	3048	790	fig|287.36785.peg.3048			Putative TonB-dependent receptor	0.993	0.914	bi (<->)	287.36783.con.0001	3384	790	fig|287.36783.peg.3384			Putative TonB-dependent receptor	0.993	0.914	bi (<->)	287.36784.con.0001	5905	790	fig|287.36784.peg.5905			Putative TonB-dependent receptor
ASJY01000046	241	300	fig|208964.77.peg.241			PLF_286_00004498	PGF_12694490	Aliphatic sulfate esters (C4-C12 chain lengths) dioxygenase (EC 1.14.11.-)	2284	3186	+	bi (<->)	287.36786.con.0002	1361	300	fig|287.36786.peg.1361			Aliphatic sulfate esters (C4-C12 chain lengths) dioxygenase (EC 1.14.11.-)	1	0.997	bi (<->)	287.36785.con.0004	3047	300	fig|287.36785.peg.3047			Aliphatic sulfate esters (C4-C12 chain lengths) dioxygenase (EC 1.14.11.-)	0.997	0.997	bi (<->)	287.36783.con.0001	3383	300	fig|287.36783.peg.3383			Aliphatic sulfate esters (C4-C12 chain lengths) dioxygenase (EC 1.14.11.-)	0.99	0.997	bi (<->)	287.36784.con.0001	5906	300	fig|287.36784.peg.5906			Aliphatic sulfate esters (C4-C12 chain lengths) dioxygenase (EC 1.14.11.-)
ASJY01000046	242	299	fig|208964.77.peg.242			PLF_286_00003177	PGF_01224352	dioxygenase, TauD/TfdA family	3254	4153	+	bi (<->)	287.36786.con.0002	1360	299	fig|287.36786.peg.1360			dioxygenase, TauD/TfdA family	1	0.997	bi (<->)	287.36785.con.0004	3046	241	fig|287.36785.peg.3046			dioxygenase, TauD/TfdA family	0.983	0.996	bi (<->)	287.36783.con.0001	3382	299	fig|287.36783.peg.3382			dioxygenase, TauD/TfdA family	0.99	0.997	bi (<->)	287.36784.con.0001	5907	299	fig|287.36784.peg.5907			dioxygenase, TauD/TfdA family
ASJY01000046	243	47	fig|208964.77.peg.243			PLF_286_00096083	PGF_03024592	hypothetical protein	4378	4521	-	bi (<->)	287.36786.con.0002	1359	47	fig|287.36786.peg.1359			hypothetical protein	0.979	0.979	bi (<->)	287.36785.con.0004	3045	47	fig|287.36785.peg.3045			hypothetical protein	0.979	0.979	bi (<->)	287.36783.con.0001	3381	47	fig|287.36783.peg.3381			hypothetical protein	0.979	0.979	bi (<->)	287.36784.con.0001	5908	47	fig|287.36784.peg.5908			hypothetical protein
ASJY01000046	244	372	fig|208964.77.peg.244			PLF_286_00000279	PGF_07027046	NAD(P) transhydrogenase N-domain of subunit alpha (EC 1.6.1.2)	4800	5918	+	bi (<->)	287.36786.con.0002	1358	372	fig|287.36786.peg.1358			NAD(P) transhydrogenase N-domain of subunit alpha (EC 1.6.1.2)	1	0.997	bi (<->)	287.36785.con.0004	3044	372	fig|287.36785.peg.3044			NAD(P) transhydrogenase N-domain of subunit alpha (EC 1.6.1.2)	0.997	0.997	bi (<->)	287.36783.con.0001	3380	372	fig|287.36783.peg.3380			NAD(P) transhydrogenase N-domain of subunit alpha (EC 1.6.1.2)	0.995	0.997	bi (<->)	287.36784.con.0001	5909	372	fig|287.36784.peg.5909			NAD(P) transhydrogenase N-domain of subunit alpha (EC 1.6.1.2)
ASJY01000046	245	102	fig|208964.77.peg.245			PLF_286_00001039	PGF_01481908	NAD(P) transhydrogenase C-domain of subunit alpha (EC 1.6.1.2)	5994	6302	+	bi (<->)	287.36786.con.0002	1357	102	fig|287.36786.peg.1357			NAD(P) transhydrogenase C-domain of subunit alpha (EC 1.6.1.2)	1	0.99											bi (<->)	287.36783.con.0001	3379	102	fig|287.36783.peg.3379			NAD(P) transhydrogenase C-domain of subunit alpha (EC 1.6.1.2)	1	0.99
ASJY01000046	246	478	fig|208964.77.peg.246			PLF_286_00000127	PGF_00024322	NAD(P) transhydrogenase subunit beta (EC 1.6.1.2)	6302	7738	+	bi (<->)	287.36786.con.0002	1356	478	fig|287.36786.peg.1356			NAD(P) transhydrogenase subunit beta (EC 1.6.1.2)	1	0.998	bi (<->)	287.36785.con.0004	3042	478	fig|287.36785.peg.3042			NAD(P) transhydrogenase subunit beta (EC 1.6.1.2)	1	0.998	bi (<->)	287.36783.con.0001	3378	478	fig|287.36783.peg.3378			NAD(P) transhydrogenase subunit beta (EC 1.6.1.2)	1	0.998	bi (<->)	287.36784.con.0001	5911	478	fig|287.36784.peg.5911			NAD(P) transhydrogenase subunit beta (EC 1.6.1.2)
ASJY01000046	247	121	fig|208964.77.peg.247			PLF_286_00005321	PGF_10404334	putative TonB-dependent receptor	8081	8443	+	bi (<->)	287.36786.con.0002	1355	270	fig|287.36786.peg.1355			putative TonB-dependent receptor	1	0.444	bi (<->)	287.36785.con.0004	3041	270	fig|287.36785.peg.3041			putative TonB-dependent receptor	1	0.444	bi (<->)	287.36783.con.0001	3377	270	fig|287.36783.peg.3377			putative TonB-dependent receptor	0.992	0.444	bi (<->)	287.36784.con.0001	5914	226	fig|287.36784.peg.5914			putative TonB-dependent receptor
ASJY01000047	248	46	fig|208964.77.peg.248			PLF_286_00096522	PGF_10404334	putative TonB-dependent receptor	106	246	+
ASJY01000047	249	239	fig|208964.77.peg.249			PLF_286_00003633	PGF_10384183	MotA/TolQ/ExbB proton channel family protein	275	994	+	bi (<->)	287.36786.con.0002	1354	239	fig|287.36786.peg.1354			MotA/TolQ/ExbB proton channel family protein	1	0.996	bi (<->)	287.36785.con.0004	3040	239	fig|287.36785.peg.3040			MotA/TolQ/ExbB proton channel family protein	1	0.996	bi (<->)	287.36783.con.0001	3376	239	fig|287.36783.peg.3376			MotA/TolQ/ExbB proton channel family protein	1	0.996	bi (<->)	287.36784.con.0001	5915	239	fig|287.36784.peg.5915			MotA/TolQ/ExbB proton channel family protein
ASJY01000047	250	133	fig|208964.77.peg.250			PLF_286_00001380	PGF_05541499	Biopolymer transport protein ExbD/TolR	996	1397	+	bi (<->)	287.36786.con.0002	1353	133	fig|287.36786.peg.1353			Biopolymer transport protein ExbD/TolR	1	0.992	bi (<->)	287.36785.con.0004	3039	133	fig|287.36785.peg.3039			Biopolymer transport protein ExbD/TolR	0.992	0.992	bi (<->)	287.36783.con.0001	3375	133	fig|287.36783.peg.3375			Biopolymer transport protein ExbD/TolR	1	0.992	bi (<->)	287.36784.con.0001	5916	133	fig|287.36784.peg.5916			Biopolymer transport protein ExbD/TolR
ASJY01000047	251	70	fig|208964.77.peg.251			PLF_286_00004377	PGF_01930437	hypothetical protein	1578	1790	-	bi (<->)	287.36786.con.0002	1352	70	fig|287.36786.peg.1352			hypothetical protein	0.986	0.986	bi (<->)	287.36785.con.0004	3038	70	fig|287.36785.peg.3038			hypothetical protein	1	0.986	bi (<->)	287.36783.con.0001	3374	70	fig|287.36783.peg.3374			hypothetical protein	1	0.986	bi (<->)	287.36784.con.0001	5917	70	fig|287.36784.peg.5917			hypothetical protein
ASJY01000047	252	52	fig|208964.77.peg.252			PLF_286_00068950	PGF_03004822	hypothetical protein	1789	1947	+	bi (<->)	287.36786.con.0002	1351	52	fig|287.36786.peg.1351			hypothetical protein	1	0.981
ASJY01000047	253	91	fig|208964.77.peg.253			PLF_286_00003504	PGF_08225224	hypothetical protein	2006	2278	+	bi (<->)	287.36786.con.0002	1350	193	fig|287.36786.peg.1350			hypothetical protein	1	0.466	bi (<->)	287.36785.con.0004	3037	193	fig|287.36785.peg.3037			hypothetical protein	1	0.466	bi (<->)	287.36783.con.0001	3373	193	fig|287.36783.peg.3373			hypothetical protein	1	0.466	bi (<->)	287.36784.con.0001	5918	193	fig|287.36784.peg.5918			hypothetical protein
ASJY01000048	254	88	fig|208964.77.peg.254			PLF_286_00003504	PGF_08225224	hypothetical protein	3	269	+	uni (->)	287.36786.con.0002	1350	193	fig|287.36786.peg.1350			hypothetical protein	1	0.451	uni (->)	287.36785.con.0004	3037	193	fig|287.36785.peg.3037			hypothetical protein	1	0.451	uni (->)	287.36783.con.0001	3373	193	fig|287.36783.peg.3373			hypothetical protein	1	0.451	uni (->)	287.36784.con.0001	5918	193	fig|287.36784.peg.5918			hypothetical protein
ASJY01000048	255	309	fig|208964.77.peg.255			PLF_286_00007280	PGF_00049877	Amidase family protein BDAG_03520	277	1206	-	uni (->)	287.36786.con.0002	3017	494	fig|287.36786.peg.3017			Amidase family protein BDAG_03520	0.645	0.619	uni (->)	287.36785.con.0004	4777	494	fig|287.36785.peg.4777			Amidase family protein BDAG_03520	0.645	0.619	uni (->)	287.36783.con.0001	5178	494	fig|287.36783.peg.5178			Amidase family protein BDAG_03520	0.645	0.619	uni (->)	287.36784.con.0001	4084	494	fig|287.36784.peg.4084			Amidase family protein BDAG_03520
ASJY01000048	256	344	fig|208964.77.peg.256			PLF_286_00007253	PGF_10327309	Spermidine/putrescine import ABC transporter substrate-binding protein PotD (TC 3.A.1.11.1)	1802	2836	-	uni (->)	287.36786.con.0002	1230	347	fig|287.36786.peg.1230			Spermidine/putrescine import ABC transporter substrate-binding protein PotD (TC 3.A.1.11.1)	0.421	0.957	uni (->)	287.36785.con.0004	5862	363	fig|287.36785.peg.5862			Putrescine ABC transporter putrescine-binding protein PotF (TC 3.A.1.11.2)	0.323	0.961	uni (->)	287.36783.con.0001	3236	347	fig|287.36783.peg.3236			Spermidine/putrescine import ABC transporter substrate-binding protein PotD (TC 3.A.1.11.1)	0.421	0.957	uni (->)	287.36784.con.0001	6055	347	fig|287.36784.peg.6055			Spermidine/putrescine import ABC transporter substrate-binding protein PotD (TC 3.A.1.11.1)
ASJY01000048	257	269	fig|208964.77.peg.257			PLF_286_00007263	PGF_05048110	Spermidine/putrescine import ABC transporter permease protein PotC (TC 3.A.1.11.1)	2859	3668	-	uni (->)	287.36786.con.0002	1229	262	fig|287.36786.peg.1229			Spermidine/putrescine import ABC transporter permease protein PotC (TC 3.A.1.11.1)	0.552	0.981	uni (->)	287.36785.con.0004	2906	262	fig|287.36785.peg.2906			Spermidine/putrescine import ABC transporter permease protein PotC (TC 3.A.1.11.1)	0.541	0.981	uni (->)	287.36783.con.0001	3235	262	fig|287.36783.peg.3235			Spermidine/putrescine import ABC transporter permease protein PotC (TC 3.A.1.11.1)	0.552	0.981	uni (->)	287.36784.con.0001	6056	262	fig|287.36784.peg.6056			Spermidine/putrescine import ABC transporter permease protein PotC (TC 3.A.1.11.1)
ASJY01000048	258	306	fig|208964.77.peg.258			PLF_286_00007252	PGF_00053700	Spermidine/putrescine import ABC transporter permease protein PotB (TC 3.A.1.11.1)	3665	4585	-	uni (->)	287.36786.con.0002	1228	309	fig|287.36786.peg.1228			Spermidine/putrescine import ABC transporter permease protein PotB (TC 3.A.1.11.1)	0.562	0.906	uni (->)	287.36785.con.0004	2905	309	fig|287.36785.peg.2905			Spermidine/putrescine import ABC transporter permease protein PotB (TC 3.A.1.11.1)	0.559	0.906	uni (->)	287.36783.con.0001	3234	309	fig|287.36783.peg.3234			Spermidine/putrescine import ABC transporter permease protein PotB (TC 3.A.1.11.1)	0.562	0.906	uni (->)	287.36784.con.0001	6057	309	fig|287.36784.peg.6057			Spermidine/putrescine import ABC transporter permease protein PotB (TC 3.A.1.11.1)
ASJY01000048	259	370	fig|208964.77.peg.259			PLF_286_00007251	PGF_08196377	Spermidine/putrescine import ABC transporter ATP-binding protein PotA (TC 3.A.1.11.1)	4611	5723	-	uni (->)	287.36786.con.0002	1227	349	fig|287.36786.peg.1227			Spermidine/putrescine import ABC transporter ATP-binding protein PotA (TC 3.A.1.11.1)	0.577	0.914	uni (->)	287.36785.con.0004	2904	349	fig|287.36785.peg.2904			Spermidine/putrescine import ABC transporter ATP-binding protein PotA (TC 3.A.1.11.1)	0.58	0.914	uni (->)	287.36783.con.0001	3233	349	fig|287.36783.peg.3233			Spermidine/putrescine import ABC transporter ATP-binding protein PotA (TC 3.A.1.11.1)	0.58	0.914	uni (->)	287.36784.con.0001	6058	349	fig|287.36784.peg.6058			Spermidine/putrescine import ABC transporter ATP-binding protein PotA (TC 3.A.1.11.1)
ASJY01000048	260	297	fig|208964.77.peg.260			PLF_286_00042319	PGF_07987589	Transcriptional regulator, LysR family	5954	6847	+	uni (->)	287.36786.con.0003	4898	296	fig|287.36786.peg.4898			Transcriptional regulator, LysR family	0.334	0.959	uni (->)	287.36785.con.0004	5622	296	fig|287.36785.peg.5622			Transcriptional regulator, LysR family	0.334	0.959	uni (->)	287.36783.con.0001	5931	296	fig|287.36783.peg.5931			Transcriptional regulator, LysR family	0.331	0.959	uni (->)	287.36784.con.0001	3324	296	fig|287.36784.peg.3324			Transcriptional regulator, LysR family
ASJY01000049	261	529	fig|208964.77.peg.261			PLF_286_00001199	PGF_00018999	Malonate decarboxylase alpha subunit	2	1591	+	bi (<->)	287.36786.con.0002	1349	554	fig|287.36786.peg.1349			Malonate decarboxylase alpha subunit	0.998	0.953	bi (<->)	287.36785.con.0004	3035	435	fig|287.36785.peg.3035			Malonate decarboxylase alpha subunit	0.995	0.998	bi (<->)	287.36783.con.0001	3372	554	fig|287.36783.peg.3372			Malonate decarboxylase alpha subunit	0.998	0.953	bi (<->)	287.36784.con.0001	5919	554	fig|287.36784.peg.5919			Malonate decarboxylase alpha subunit
ASJY01000049	262	148	fig|208964.77.peg.262			PLF_286_00248652	PGF_01189572	Triphosphoribosyl-dephospho-CoA synthase (EC 2.4.2.52)	1591	2034	+	bi (<->)	287.36786.con.0002	1348	293	fig|287.36786.peg.1348			Triphosphoribosyl-dephospho-CoA synthase (EC 2.4.2.52)	0.993	0.502	bi (<->)	287.36785.con.0004	3034	293	fig|287.36785.peg.3034			Triphosphoribosyl-dephospho-CoA synthase (EC 2.4.2.52)	0.973	0.502	bi (<->)	287.36783.con.0001	3371	293	fig|287.36783.peg.3371			Triphosphoribosyl-dephospho-CoA synthase (EC 2.4.2.52)	0.986	0.502	bi (<->)	287.36784.con.0001	5920	293	fig|287.36784.peg.5920			Triphosphoribosyl-dephospho-CoA synthase (EC 2.4.2.52)
ASJY01000050	263	57	fig|208964.77.peg.263			PLF_286_00001272	PGF_00019002	Malonate decarboxylase delta subunit	3	176	+	bi (<->)	287.36786.con.0002	1347	99	fig|287.36786.peg.1347			Malonate decarboxylase delta subunit	1	0.566	bi (<->)	287.36785.con.0004	3033	99	fig|287.36785.peg.3033			Malonate decarboxylase delta subunit	1	0.566	bi (<->)	287.36783.con.0001	3370	99	fig|287.36783.peg.3370			Malonate decarboxylase delta subunit	1	0.566	bi (<->)	287.36784.con.0001	5921	99	fig|287.36784.peg.5921			Malonate decarboxylase delta subunit
ASJY01000050	264	287	fig|208964.77.peg.264			PLF_286_00001238	PGF_00019000	Malonate decarboxylase beta subunit	169	1032	+	bi (<->)	287.36786.con.0002	1346	287	fig|287.36786.peg.1346			Malonate decarboxylase beta subunit	1	0.997	bi (<->)	287.36785.con.0004	3032	167	fig|287.36785.peg.3032			Malonate decarboxylase beta subunit	0.994	0.994	bi (<->)	287.36783.con.0001	3369	287	fig|287.36783.peg.3369			Malonate decarboxylase beta subunit	1	0.997	bi (<->)	287.36784.con.0001	5922	287	fig|287.36784.peg.5922			Malonate decarboxylase beta subunit
ASJY01000050	265	61	fig|208964.77.peg.265			PLF_286_00001309	PGF_00019005	Malonate decarboxylase gamma subunit	1029	1211	+
ASJY01000051	266	183	fig|208964.77.peg.266			PLF_286_00001309	PGF_00019005	Malonate decarboxylase gamma subunit	3	551	+	bi (<->)	287.36786.con.0002	1345	268	fig|287.36786.peg.1345			Malonate decarboxylase gamma subunit	1	0.679	bi (<->)	287.36785.con.0004	3031	268	fig|287.36785.peg.3031			Malonate decarboxylase gamma subunit	0.995	0.679	bi (<->)	287.36783.con.0001	3368	268	fig|287.36783.peg.3368			Malonate decarboxylase gamma subunit	1	0.679	bi (<->)	287.36784.con.0001	5923	268	fig|287.36784.peg.5923			Malonate decarboxylase gamma subunit
ASJY01000052	267	66	fig|208964.77.peg.267			PLF_286_00004080	PGF_06655223	Malonyl CoA-acyl carrier protein transacylase (EC 2.3.1.39)	1	201	+
ASJY01000052	268	134	fig|208964.77.peg.268			PLF_286_00001797	PGF_00019012	Malonate transporter, MadL subunit	258	662	+	bi (<->)	287.36786.con.0002	1342	134	fig|287.36786.peg.1342			Malonate transporter, MadL subunit	0.985	0.993	bi (<->)	287.36785.con.0004	3028	134	fig|287.36785.peg.3028			Malonate transporter, MadL subunit	0.993	0.993	bi (<->)	287.36783.con.0001	3365	134	fig|287.36783.peg.3365			Malonate transporter, MadL subunit	0.993	0.993	uni (->)	287.36784.con.0001	5926	391	fig|287.36784.peg.5926			Malonate transporter, MadM subunit
ASJY01000052	269	254	fig|208964.77.peg.269			PLF_286_00001791	PGF_00019013	Malonate transporter, MadM subunit	668	1432	+	bi (<->)	287.36786.con.0002	1341	254	fig|287.36786.peg.1341			Malonate transporter, MadM subunit	1	0.996	bi (<->)	287.36785.con.0004	3027	254	fig|287.36785.peg.3027			Malonate transporter, MadM subunit	1	0.996	bi (<->)	287.36783.con.0001	3364	254	fig|287.36783.peg.3364			Malonate transporter, MadM subunit	1	0.996	bi (<->)	287.36784.con.0001	5926	391	fig|287.36784.peg.5926			Malonate transporter, MadM subunit
ASJY01000052	270	309	fig|208964.77.peg.270			PLF_286_00001252	PGF_00019015	Malonate utilization transcriptional regulator	1517	2446	-	bi (<->)	287.36786.con.0002	1340	309	fig|287.36786.peg.1340			Malonate utilization transcriptional regulator	1	0.997	bi (<->)	287.36785.con.0004	3026	309	fig|287.36785.peg.3026			Malonate utilization transcriptional regulator	1	0.997	bi (<->)	287.36783.con.0001	3363	309	fig|287.36783.peg.3363			Malonate utilization transcriptional regulator	1	0.997	bi (<->)	287.36784.con.0001	5927	309	fig|287.36784.peg.5927			Malonate utilization transcriptional regulator
ASJY01000052	271	306	fig|208964.77.peg.271			PLF_286_00163140	PGF_07987589	Transcriptional regulator, LysR family	2775	3695	-	bi (<->)	287.36786.con.0002	1339	306	fig|287.36786.peg.1339			Transcriptional regulator, LysR family	1	0.997	bi (<->)	287.36785.con.0004	3025	306	fig|287.36785.peg.3025			Transcriptional regulator, LysR family	0.997	0.997	bi (<->)	287.36783.con.0001	3362	306	fig|287.36783.peg.3362			Transcriptional regulator, LysR family	1	0.997	bi (<->)	287.36784.con.0001	5928	306	fig|287.36784.peg.5928			Transcriptional regulator, LysR family
ASJY01000052	272	63	fig|208964.77.peg.272			PLF_286_00044816	PGF_07597988	Aldehyde dehydrogenase (EC 1.2.1.3)	4047	4235	+
ASJY01000053	273	393	fig|208964.77.peg.273			PLF_286_00001550	PGF_07597988	Aldehyde dehydrogenase (EC 1.2.1.3)	2	1183	+	bi (<->)	287.36786.con.0002	1337	496	fig|287.36786.peg.1337			Aldehyde dehydrogenase (EC 1.2.1.3)	0.997	0.79	bi (<->)	287.36785.con.0004	3023	496	fig|287.36785.peg.3023			Aldehyde dehydrogenase (EC 1.2.1.3)	0.997	0.79	bi (<->)	287.36783.con.0001	3360	496	fig|287.36783.peg.3360			Aldehyde dehydrogenase (EC 1.2.1.3)	0.997	0.79	bi (<->)	287.36784.con.0001	5930	496	fig|287.36784.peg.5930			Aldehyde dehydrogenase (EC 1.2.1.3)
ASJY01000053	274	477	fig|208964.77.peg.274			PLF_286_00143457	PGF_05146576	hypothetical protein	1241	2674	+	bi (<->)	287.36786.con.0002	1336	477	fig|287.36786.peg.1336			D-serine/D-alanine/glycine transporter	1	0.998	bi (<->)	287.36785.con.0004	3022	477	fig|287.36785.peg.3022			D-serine/D-alanine/glycine transporter	1	0.998	bi (<->)	287.36783.con.0001	3359	477	fig|287.36783.peg.3359			D-serine/D-alanine/glycine transporter	0.996	0.998	bi (<->)	287.36784.con.0001	5931	477	fig|287.36784.peg.5931			D-serine/D-alanine/glycine transporter
ASJY01000053	275	460	fig|208964.77.peg.275			PLF_286_00001582	PGF_02347716	Omega-amino acid--pyruvate aminotransferase (EC 2.6.1.18)	2705	4087	+	bi (<->)	287.36786.con.0002	1335	460	fig|287.36786.peg.1335			Omega-amino acid--pyruvate aminotransferase (EC 2.6.1.18)	0.996	0.998	bi (<->)	287.36785.con.0004	3021	416	fig|287.36785.peg.3021			Omega-amino acid--pyruvate aminotransferase (EC 2.6.1.18)	0.986	0.858	bi (<->)	287.36783.con.0001	3358	460	fig|287.36783.peg.3358			Omega-amino acid--pyruvate aminotransferase (EC 2.6.1.18)	0.996	0.998	bi (<->)	287.36784.con.0001	5932	460	fig|287.36784.peg.5932			Omega-amino acid--pyruvate aminotransferase (EC 2.6.1.18)
ASJY01000053	276	352	fig|208964.77.peg.276			PLF_286_00050610	PGF_07870324	ABC transporter, substrate-binding protein (cluster 1, maltose/g3p/polyamine/iron)	4251	5309	+	bi (<->)	287.36786.con.0002	1334	352	fig|287.36786.peg.1334			ABC transporter, substrate-binding protein (cluster 1, maltose/g3p/polyamine/iron)	1	0.997	bi (<->)	287.36785.con.0004	3019	352	fig|287.36785.peg.3019			ABC transporter, substrate-binding protein (cluster 1, maltose/g3p/polyamine/iron)	0.991	0.997	bi (<->)	287.36783.con.0001	3357	352	fig|287.36783.peg.3357			ABC transporter, substrate-binding protein (cluster 1, maltose/g3p/polyamine/iron)	0.997	0.997	bi (<->)	287.36784.con.0001	5933	352	fig|287.36784.peg.5933			ABC transporter, substrate-binding protein (cluster 1, maltose/g3p/polyamine/iron)
ASJY01000053	277	293	fig|208964.77.peg.277			PLF_286_00001685	PGF_00423271	Dihydrodipicolinate synthase family PA0223	5387	6268	-	bi (<->)	287.36786.con.0002	1333	293	fig|287.36786.peg.1333			Dihydrodipicolinate synthase family PA0223	1	0.997	bi (<->)	287.36785.con.0004	3017	212	fig|287.36785.peg.3017			Dihydrodipicolinate synthase family PA0223	0.976	0.981	bi (<->)	287.36783.con.0001	3356	293	fig|287.36783.peg.3356			Dihydrodipicolinate synthase family PA0223	0.993	0.997	bi (<->)	287.36784.con.0001	5934	293	fig|287.36784.peg.5934			Dihydrodipicolinate synthase family PA0223
ASJY01000053	278	260	fig|208964.77.peg.278			PLF_286_00001547	PGF_01468574	Ribulose-5-phosphate 4-epimerase and related epimerases and aldolases	6328	7110	-	bi (<->)	287.36786.con.0002	1332	260	fig|287.36786.peg.1332			Ribulose-5-phosphate 4-epimerase and related epimerases and aldolases	1	0.996	bi (<->)	287.36785.con.0004	3016	260	fig|287.36785.peg.3016			Ribulose-5-phosphate 4-epimerase and related epimerases and aldolases	1	0.996	bi (<->)	287.36783.con.0001	3355	260	fig|287.36783.peg.3355			Ribulose-5-phosphate 4-epimerase and related epimerases and aldolases	1	0.996	bi (<->)	287.36784.con.0001	5935	260	fig|287.36784.peg.5935			Ribulose-5-phosphate 4-epimerase and related epimerases and aldolases
ASJY01000053	279	179	fig|208964.77.peg.279			PLF_286_00009525	PGF_06335969	Transcriptional regulator, Xre family	7265	7804	+	bi (<->)	287.36786.con.0002	1331	196	fig|287.36786.peg.1331			Transcriptional regulator, Xre family	0.971	0.888	bi (<->)	287.36785.con.0004	3015	196	fig|287.36785.peg.3015			Transcriptional regulator, Xre family	0.971	0.888	bi (<->)	287.36783.con.0001	3354	196	fig|287.36783.peg.3354			Transcriptional regulator, Xre family	0.977	0.888	bi (<->)	287.36784.con.0001	5936	155	fig|287.36784.peg.5936			Transcriptional regulator, Xre family
ASJY01000053	280	283	fig|208964.77.peg.280			PLF_286_00001218	PGF_06875731	3-oxoadipate CoA-transferase subunit A (EC 2.8.3.6)	7955	8806	+	bi (<->)	287.36786.con.0002	1330	283	fig|287.36786.peg.1330			3-oxoadipate CoA-transferase subunit A (EC 2.8.3.6)	0.996	0.996	bi (<->)	287.36785.con.0004	3014	283	fig|287.36785.peg.3014			3-oxoadipate CoA-transferase subunit A (EC 2.8.3.6)	1	0.996	bi (<->)	287.36783.con.0001	3353	283	fig|287.36783.peg.3353			3-oxoadipate CoA-transferase subunit A (EC 2.8.3.6)	1	0.996	bi (<->)	287.36784.con.0001	5938	283	fig|287.36784.peg.5938			3-oxoadipate CoA-transferase subunit A (EC 2.8.3.6)
ASJY01000053	281	260	fig|208964.77.peg.281			PLF_286_00001235	PGF_00781976	3-oxoadipate CoA-transferase subunit B (EC 2.8.3.6)	8803	9585	+	bi (<->)	287.36786.con.0002	1329	260	fig|287.36786.peg.1329			3-oxoadipate CoA-transferase subunit B (EC 2.8.3.6)	1	0.996	bi (<->)	287.36785.con.0004	3013	260	fig|287.36785.peg.3013			3-oxoadipate CoA-transferase subunit B (EC 2.8.3.6)	1	0.996	bi (<->)	287.36783.con.0001	3352	260	fig|287.36783.peg.3352			3-oxoadipate CoA-transferase subunit B (EC 2.8.3.6)	1	0.996	bi (<->)	287.36784.con.0001	5939	260	fig|287.36784.peg.5939			3-oxoadipate CoA-transferase subunit B (EC 2.8.3.6)
ASJY01000053	282	401	fig|208964.77.peg.282			PLF_286_00003951	PGF_00919165	3-oxoadipyl-CoA thiolase (EC 2.3.1.174)	9582	10787	+	bi (<->)	287.36786.con.0002	1328	401	fig|287.36786.peg.1328			3-oxoadipyl-CoA thiolase (EC 2.3.1.174)	0.998	0.998	bi (<->)	287.36785.con.0004	3012	401	fig|287.36785.peg.3012			3-oxoadipyl-CoA thiolase (EC 2.3.1.174)	0.998	0.998	bi (<->)	287.36783.con.0001	3351	401	fig|287.36783.peg.3351			3-oxoadipyl-CoA thiolase (EC 2.3.1.174)	0.995	0.998	bi (<->)	287.36784.con.0001	5940	401	fig|287.36784.peg.5940			3-oxoadipyl-CoA thiolase (EC 2.3.1.174)
ASJY01000053	283	432	fig|208964.77.peg.283			PLF_286_00003044	PGF_00070575	dicarboxylic acid transporter PcaT	10937	12235	+	bi (<->)	287.36786.con.0002	1327	432	fig|287.36786.peg.1327			dicarboxylic acid transporter PcaT	1	0.998	bi (<->)	287.36785.con.0004	3011	432	fig|287.36785.peg.3011			dicarboxylic acid transporter PcaT	0.995	0.998	bi (<->)	287.36783.con.0001	3350	432	fig|287.36783.peg.3350			dicarboxylic acid transporter PcaT	0.998	0.998	bi (<->)	287.36784.con.0001	5941	432	fig|287.36784.peg.5941			dicarboxylic acid transporter PcaT
ASJY01000053	284	60	fig|208964.77.peg.284			PLF_286_00001078	PGF_00417376	3-carboxy-cis,cis-muconate cycloisomerase (EC 5.5.1.2)	12258	12437	+
ASJY01000054	285	251	fig|208964.77.peg.285			PLF_286_00001078	PGF_00417376	3-carboxy-cis,cis-muconate cycloisomerase (EC 5.5.1.2)	3	758	+	bi (<->)	287.36786.con.0002	1326	459	fig|287.36786.peg.1326			3-carboxy-cis,cis-muconate cycloisomerase (EC 5.5.1.2)	0.996	0.545	bi (<->)	287.36785.con.0004	3010	459	fig|287.36785.peg.3010			3-carboxy-cis,cis-muconate cycloisomerase (EC 5.5.1.2)	0.996	0.545	bi (<->)	287.36783.con.0001	3349	459	fig|287.36783.peg.3349			3-carboxy-cis,cis-muconate cycloisomerase (EC 5.5.1.2)	0.992	0.545	bi (<->)	287.36784.con.0001	5942	459	fig|287.36784.peg.5942			3-carboxy-cis,cis-muconate cycloisomerase (EC 5.5.1.2)
ASJY01000054	286	263	fig|208964.77.peg.286			PLF_286_00002341	PGF_00761827	Beta-ketoadipate enol-lactone hydrolase (EC 3.1.1.24)	774	1565	+	bi (<->)	287.36786.con.0002	1325	263	fig|287.36786.peg.1325			Beta-ketoadipate enol-lactone hydrolase (EC 3.1.1.24)	0.996	0.996	bi (<->)	287.36785.con.0004	3009	263	fig|287.36785.peg.3009			Beta-ketoadipate enol-lactone hydrolase (EC 3.1.1.24)	1	0.996	bi (<->)	287.36783.con.0001	3348	263	fig|287.36783.peg.3348			Beta-ketoadipate enol-lactone hydrolase (EC 3.1.1.24)	1	0.996	bi (<->)	287.36784.con.0001	5943	263	fig|287.36784.peg.5943			Beta-ketoadipate enol-lactone hydrolase (EC 3.1.1.24)
ASJY01000054	287	133	fig|208964.77.peg.287			PLF_286_00001158	PGF_05406020	4-carboxymuconolactone decarboxylase (EC 4.1.1.44)	1576	1977	+	bi (<->)	287.36786.con.0002	1324	133	fig|287.36786.peg.1324			4-carboxymuconolactone decarboxylase (EC 4.1.1.44)	0.992	0.992	bi (<->)	287.36785.con.0004	3008	133	fig|287.36785.peg.3008			4-carboxymuconolactone decarboxylase (EC 4.1.1.44)	0.992	0.992	bi (<->)	287.36783.con.0001	3347	133	fig|287.36783.peg.3347			4-carboxymuconolactone decarboxylase (EC 4.1.1.44)	0.992	0.992	bi (<->)	287.36784.con.0001	5944	133	fig|287.36784.peg.5944			4-carboxymuconolactone decarboxylase (EC 4.1.1.44)
ASJY01000054	288	142	fig|208964.77.peg.288			PLF_286_00002386	PGF_07987589	Transcriptional regulator, LysR family	2152	2580	+	uni (->)	287.36786.con.0002	1323	313	fig|287.36786.peg.1323			Transcriptional regulator, LysR family	0.925	0.38	uni (->)	287.36785.con.0004	3007	313	fig|287.36785.peg.3007			Transcriptional regulator, LysR family	0.925	0.38	uni (->)	287.36783.con.0001	3346	313	fig|287.36783.peg.3346			Transcriptional regulator, LysR family	0.925	0.38	uni (->)	287.36784.con.0001	5945	313	fig|287.36784.peg.5945			Transcriptional regulator, LysR family
ASJY01000054	289	172	fig|208964.77.peg.289			PLF_286_00002386	PGF_07987589	Transcriptional regulator, LysR family	2577	3095	+	bi (<->)	287.36786.con.0002	1323	313	fig|287.36786.peg.1323			Transcriptional regulator, LysR family	0.994	0.546	bi (<->)	287.36785.con.0004	3007	313	fig|287.36785.peg.3007			Transcriptional regulator, LysR family	0.994	0.546	bi (<->)	287.36783.con.0001	3346	313	fig|287.36783.peg.3346			Transcriptional regulator, LysR family	0.994	0.546	bi (<->)	287.36784.con.0001	5945	313	fig|287.36784.peg.5945			Transcriptional regulator, LysR family
ASJY01000054	290	277	fig|208964.77.peg.290			PLF_286_00002004	PGF_00713664	Nucleoside-binding outer membrane protein	3286	4119	+	bi (<->)	287.36786.con.0002	1322	277	fig|287.36786.peg.1322			Nucleoside-binding outer membrane protein	0.993	0.996	bi (<->)	287.36785.con.0004	3006	277	fig|287.36785.peg.3006			Nucleoside-binding outer membrane protein	0.982	0.996	bi (<->)	287.36783.con.0001	3345	277	fig|287.36783.peg.3345			Nucleoside-binding outer membrane protein	0.986	0.996	bi (<->)	287.36784.con.0001	5946	277	fig|287.36784.peg.5946			Nucleoside-binding outer membrane protein
ASJY01000054	291	448	fig|208964.77.peg.291			PLF_286_00001219	PGF_03029632	4-hydroxybenzoate transporter	4560	5906	-	bi (<->)	287.36786.con.0002	1321	448	fig|287.36786.peg.1321			4-hydroxybenzoate transporter	1	0.998	bi (<->)	287.36785.con.0004	3005	448	fig|287.36785.peg.3005			4-hydroxybenzoate transporter	0.998	0.998	bi (<->)	287.36783.con.0001	3344	448	fig|287.36783.peg.3344			4-hydroxybenzoate transporter	1	0.998	bi (<->)	287.36784.con.0001	5947	448	fig|287.36784.peg.5947			4-hydroxybenzoate transporter
ASJY01000054	292	259	fig|208964.77.peg.292			PLF_286_00004567	PGF_00030112	Pca regulon regulatory protein PcaR	6212	6991	+	bi (<->)	287.36786.con.0002	1320	259	fig|287.36786.peg.1320			Pca regulon regulatory protein PcaR	1	0.996	bi (<->)	287.36785.con.0004	3004	259	fig|287.36785.peg.3004			Pca regulon regulatory protein PcaR	0.996	0.996	bi (<->)	287.36783.con.0001	3343	259	fig|287.36783.peg.3343			Pca regulon regulatory protein PcaR	0.996	0.996	bi (<->)	287.36784.con.0001	5948	259	fig|287.36784.peg.5948			Pca regulon regulatory protein PcaR
ASJY01000054	293	347	fig|208964.77.peg.293			PLF_286_00004202	PGF_05671907	Putative oxidoreductase	7234	8277	+	bi (<->)	287.36786.con.0002	1319	347	fig|287.36786.peg.1319			Putative oxidoreductase	0.994	0.997	bi (<->)	287.36785.con.0004	3003	347	fig|287.36785.peg.3003			Putative oxidoreductase	0.991	0.997	bi (<->)	287.36783.con.0001	3342	347	fig|287.36783.peg.3342			Putative oxidoreductase	0.997	0.997	bi (<->)	287.36784.con.0001	5949	347	fig|287.36784.peg.5949			Putative oxidoreductase
ASJY01000054	294	217	fig|208964.77.peg.294			PLF_286_00005020	PGF_00054837	Sugar phosphate isomerases/epimerases	8300	8950	+	bi (<->)	287.36786.con.0002	1318	271	fig|287.36786.peg.1318			Sugar phosphate isomerases/epimerases	1	0.797	bi (<->)	287.36785.con.0004	3002	271	fig|287.36785.peg.3002			Sugar phosphate isomerases/epimerases	1	0.797	bi (<->)	287.36783.con.0001	3341	271	fig|287.36783.peg.3341			Sugar phosphate isomerases/epimerases	1	0.797	bi (<->)	287.36784.con.0001	5950	271	fig|287.36784.peg.5950			Sugar phosphate isomerases/epimerases
ASJY01000055	295	27	fig|208964.77.peg.295			PLF_286_00435904	PGF_10367196	hypothetical protein	2	85	+
ASJY01000055	296	292	fig|208964.77.peg.296			PLF_286_00003550	PGF_07201805	Permease of the drug/metabolite transporter (DMT) superfamily	235	1113	+	bi (<->)	287.36786.con.0002	1317	292	fig|287.36786.peg.1317			Permease of the drug/metabolite transporter (DMT) superfamily	1	0.997	bi (<->)	287.36785.con.0004	3001	292	fig|287.36785.peg.3001			Permease of the drug/metabolite transporter (DMT) superfamily	0.997	0.997	bi (<->)	287.36783.con.0001	3340	292	fig|287.36783.peg.3340			Permease of the drug/metabolite transporter (DMT) superfamily	1	0.997	bi (<->)	287.36784.con.0001	5951	292	fig|287.36784.peg.5951			Permease of the drug/metabolite transporter (DMT) superfamily
ASJY01000055	297	421	fig|208964.77.peg.297			PLF_286_00085863	PGF_02884669	Outer membrane low permeability porin, OprD family => OccK2/OpdF	1139	2404	-	bi (<->)	287.36786.con.0002	1316	421	fig|287.36786.peg.1316			Outer membrane low permeability porin, OprD family => OccK2/OpdF	1	0.998	bi (<->)	287.36785.con.0004	3000	416	fig|287.36785.peg.3000			Outer membrane low permeability porin, OprD family => OccK2/OpdF	0.983	0.998	bi (<->)	287.36783.con.0001	3339	421	fig|287.36783.peg.3339			Outer membrane low permeability porin, OprD family => OccK2/OpdF	0.998	0.998	bi (<->)	287.36784.con.0001	5952	421	fig|287.36784.peg.5952			Outer membrane low permeability porin, OprD family => OccK2/OpdF
ASJY01000055	298	441	fig|208964.77.peg.298			PLF_286_00001267	PGF_12738539	Uncharacterized MFS-type transporter	2470	3795	-	bi (<->)	287.36786.con.0002	1315	441	fig|287.36786.peg.1315			Uncharacterized MFS-type transporter	1	0.998	bi (<->)	287.36785.con.0004	2999	441	fig|287.36785.peg.2999			Uncharacterized MFS-type transporter	0.998	0.998	bi (<->)	287.36783.con.0001	3338	441	fig|287.36783.peg.3338			Uncharacterized MFS-type transporter	0.998	0.998	bi (<->)	287.36784.con.0001	5953	441	fig|287.36784.peg.5953			Uncharacterized MFS-type transporter
ASJY01000055	299	634	fig|208964.77.peg.299			PLF_286_00238700	PGF_00424425	4-hydroxyphenylpyruvate dioxygenase (EC 1.13.11.27)	4341	6245	+	bi (<->)	287.36786.con.0002	1314	634	fig|287.36786.peg.1314			4-hydroxyphenylpyruvate dioxygenase (EC 1.13.11.27)	0.992	0.998	bi (<->)	287.36785.con.0004	2998	634	fig|287.36785.peg.2998			4-hydroxyphenylpyruvate dioxygenase (EC 1.13.11.27)	0.987	0.998	bi (<->)	287.36783.con.0001	3337	634	fig|287.36783.peg.3337			4-hydroxyphenylpyruvate dioxygenase (EC 1.13.11.27)	0.991	0.998	bi (<->)	287.36784.con.0001	5954	634	fig|287.36784.peg.5954			4-hydroxyphenylpyruvate dioxygenase (EC 1.13.11.27)
ASJY01000055	300	222	fig|208964.77.peg.300			PLF_286_00004583	PGF_07182652	Transcriptional regulator, AcrR family	6338	7006	+	bi (<->)	287.36786.con.0002	1313	222	fig|287.36786.peg.1313			Transcriptional regulator, AcrR family	1	0.995	bi (<->)	287.36785.con.0004	2997	222	fig|287.36785.peg.2997			Transcriptional regulator, AcrR family	0.995	0.995	bi (<->)	287.36783.con.0001	3336	222	fig|287.36783.peg.3336			Transcriptional regulator, AcrR family	0.995	0.995	bi (<->)	287.36784.con.0001	5955	222	fig|287.36784.peg.5955			Transcriptional regulator, AcrR family
ASJY01000055	301	139	fig|208964.77.peg.301			PLF_286_00001206	PGF_00046082	Quinate/shikimate 5-dehydrogenase I delta (EC 1.1.1.25)	7046	7465	-	bi (<->)	287.36786.con.0002	1312	284	fig|287.36786.peg.1312			Quinate/shikimate 5-dehydrogenase I delta (EC 1.1.1.25)	0.993	0.486	bi (<->)	287.36785.con.0004	2996	284	fig|287.36785.peg.2996			Quinate/shikimate 5-dehydrogenase I delta (EC 1.1.1.25)	0.986	0.486	bi (<->)	287.36783.con.0001	3335	284	fig|287.36783.peg.3335			Quinate/shikimate 5-dehydrogenase I delta (EC 1.1.1.25)	0.986	0.486	bi (<->)	287.36784.con.0001	5956	284	fig|287.36784.peg.5956			Quinate/shikimate 5-dehydrogenase I delta (EC 1.1.1.25)
ASJY01000056	302	115	fig|208964.77.peg.302			PLF_286_00001206	PGF_00046082	Quinate/shikimate 5-dehydrogenase I delta (EC 1.1.1.25)	1	345	-	uni (->)	287.36786.con.0002	1312	284	fig|287.36786.peg.1312			Quinate/shikimate 5-dehydrogenase I delta (EC 1.1.1.25)	1	0.366	uni (->)	287.36785.con.0004	2996	284	fig|287.36785.peg.2996			Quinate/shikimate 5-dehydrogenase I delta (EC 1.1.1.25)	0.99	0.366	uni (->)	287.36783.con.0001	3335	284	fig|287.36783.peg.3335			Quinate/shikimate 5-dehydrogenase I delta (EC 1.1.1.25)	0.981	0.366	uni (->)	287.36784.con.0001	5956	284	fig|287.36784.peg.5956			Quinate/shikimate 5-dehydrogenase I delta (EC 1.1.1.25)
ASJY01000056	303	148	fig|208964.77.peg.303			PLF_286_00006910	PGF_00417577	3-dehydroquinate dehydratase II (EC 4.2.1.10)	342	788	-	bi (<->)	287.36786.con.0002	1311	148	fig|287.36786.peg.1311			3-dehydroquinate dehydratase II (EC 4.2.1.10)	1	0.993	bi (<->)	287.36785.con.0004	2995	148	fig|287.36785.peg.2995			3-dehydroquinate dehydratase II (EC 4.2.1.10)	0.993	0.993	bi (<->)	287.36783.con.0001	3334	148	fig|287.36783.peg.3334			3-dehydroquinate dehydratase II (EC 4.2.1.10)	1	0.993	bi (<->)	287.36784.con.0001	5957	148	fig|287.36784.peg.5957			3-dehydroquinate dehydratase II (EC 4.2.1.10)
ASJY01000056	304	501	fig|208964.77.peg.304			PLF_286_00003889	PGF_09996723	Uncharacterized MFS-type transporter	905	2410	-	bi (<->)	287.36786.con.0002	1310	501	fig|287.36786.peg.1310			Uncharacterized MFS-type transporter	0.998	0.998	bi (<->)	287.36785.con.0004	2994	501	fig|287.36785.peg.2994			Uncharacterized MFS-type transporter	0.992	0.998	bi (<->)	287.36783.con.0001	3333	501	fig|287.36783.peg.3333			Uncharacterized MFS-type transporter	0.99	0.998	bi (<->)	287.36784.con.0001	5958	501	fig|287.36784.peg.5958			Uncharacterized MFS-type transporter
ASJY01000056	305	394	fig|208964.77.peg.305			PLF_286_00001041	PGF_00028981	P-hydroxybenzoate hydroxylase (EC 1.14.13.2)	2585	3769	-	bi (<->)	287.36786.con.0002	1309	394	fig|287.36786.peg.1309			P-hydroxybenzoate hydroxylase (EC 1.14.13.2)	0.997	0.997	bi (<->)	287.36785.con.0004	2993	394	fig|287.36785.peg.2993			P-hydroxybenzoate hydroxylase (EC 1.14.13.2)	0.995	0.997	bi (<->)	287.36783.con.0001	3332	394	fig|287.36783.peg.3332			P-hydroxybenzoate hydroxylase (EC 1.14.13.2)	0.995	0.997	bi (<->)	287.36784.con.0001	5959	394	fig|287.36784.peg.5959			P-hydroxybenzoate hydroxylase (EC 1.14.13.2)
ASJY01000056	306	288	fig|208964.77.peg.306			PLF_286_00002943	PGF_07208156	Transcriptional regulator PobR, AraC family	3947	4813	+	bi (<->)	287.36786.con.0002	1308	288	fig|287.36786.peg.1308			Transcriptional regulator PobR, AraC family	0.997	0.997	bi (<->)	287.36785.con.0004	2992	288	fig|287.36785.peg.2992			Transcriptional regulator PobR, AraC family	1	0.997	bi (<->)	287.36783.con.0001	3331	288	fig|287.36783.peg.3331			Transcriptional regulator PobR, AraC family	0.997	0.997	bi (<->)	287.36784.con.0001	5960	288	fig|287.36784.peg.5960			Transcriptional regulator PobR, AraC family
ASJY01000056	307	148	fig|208964.77.peg.307			PLF_286_00004329	PGF_10561714	Acetyltransferase	4810	5256	-	bi (<->)	287.36786.con.0002	1307	148	fig|287.36786.peg.1307			Acetyltransferase	0.993	0.993	bi (<->)	287.36785.con.0004	2991	148	fig|287.36785.peg.2991			Acetyltransferase	1	0.993	bi (<->)	287.36783.con.0001	3330	148	fig|287.36783.peg.3330			Acetyltransferase	0.993	0.993	bi (<->)	287.36784.con.0001	5961	148	fig|287.36784.peg.5961			Acetyltransferase
ASJY01000056	308	144	fig|208964.77.peg.308			PLF_286_00097575	PGF_10514242	CBS domain protein	5334	5768	-	bi (<->)	287.36786.con.0002	1306	144	fig|287.36786.peg.1306			CBS domain protein	1	0.993	bi (<->)	287.36785.con.0004	2990	144	fig|287.36785.peg.2990			CBS domain protein	0.993	0.993	bi (<->)	287.36783.con.0001	3329	144	fig|287.36783.peg.3329			CBS domain protein	0.993	0.993	bi (<->)	287.36784.con.0001	5962	144	fig|287.36784.peg.5962			CBS domain protein
ASJY01000056	309	213	fig|208964.77.peg.309			PLF_286_00004245	PGF_02972374	hypothetical protein	5923	6564	-	bi (<->)	287.36786.con.0002	1305	213	fig|287.36786.peg.1305			hypothetical protein	0.991	0.995	bi (<->)	287.36785.con.0004	2989	213	fig|287.36785.peg.2989			hypothetical protein	0.864	0.995	bi (<->)	287.36783.con.0001	3328	213	fig|287.36783.peg.3328			hypothetical protein	0.864	0.995	bi (<->)	287.36784.con.0001	5963	213	fig|287.36784.peg.5963			hypothetical protein
ASJY01000056	310	95	fig|208964.77.peg.310			PLF_286_00004881	PGF_00258076	hypothetical protein	6829	7116	-	bi (<->)	287.36786.con.0002	1304	95	fig|287.36786.peg.1304			hypothetical protein	0.968	0.989	bi (<->)	287.36785.con.0004	2988	84	fig|287.36785.peg.2988			hypothetical protein	0.964	0.988	bi (<->)	287.36783.con.0001	3327	84	fig|287.36783.peg.3327			hypothetical protein	0.952	0.988	bi (<->)	287.36784.con.0001	5964	84	fig|287.36784.peg.5964			hypothetical protein
ASJY01000056	311	158	fig|208964.77.peg.311			PLF_286_00005266	PGF_10423881	Transcriptional regulator, MarR family	7208	7684	-	bi (<->)	287.36786.con.0002	1303	158	fig|287.36786.peg.1303			Transcriptional regulator, MarR family	0.975	0.994	bi (<->)	287.36785.con.0004	2987	158	fig|287.36785.peg.2987			Transcriptional regulator, MarR family	0.975	0.994	bi (<->)	287.36783.con.0001	3326	158	fig|287.36783.peg.3326			Transcriptional regulator, MarR family	0.975	0.994	bi (<->)	287.36784.con.0001	5965	158	fig|287.36784.peg.5965			Transcriptional regulator, MarR family
ASJY01000056	312	256	fig|208964.77.peg.312			PLF_286_00003580	PGF_00066613	Virulence associated gene hudA (PA0254), similar to UbiD	7725	8495	-	bi (<->)	287.36786.con.0002	1302	496	fig|287.36786.peg.1302			Virulence associated gene hudA (PA0254), similar to UbiD	0.988	0.514	bi (<->)	287.36785.con.0004	2986	496	fig|287.36785.peg.2986			Virulence associated gene hudA (PA0254), similar to UbiD	0.98	0.514	bi (<->)	287.36783.con.0001	3325	496	fig|287.36783.peg.3325			Virulence associated gene hudA (PA0254), similar to UbiD	0.984	0.514	bi (<->)	287.36784.con.0001	5966	496	fig|287.36784.peg.5966			Virulence associated gene hudA (PA0254), similar to UbiD
ASJY01000056	313	83	fig|208964.77.peg.313			PLF_286_00003580	PGF_00066613	Virulence associated gene hudA (PA0254), similar to UbiD	8516	8767	-
ASJY01000057	314	66	fig|208964.77.peg.314			PLF_286_00003580	PGF_00066613	Virulence associated gene hudA (PA0254), similar to UbiD	3	200	-
ASJY01000057	315	78	fig|208964.77.peg.315			PLF_286_00002981	PGF_00038210	Protein of unknown function DUF1275	334	570	-	uni (->)	287.36786.con.0002	1301	233	fig|287.36786.peg.1301			Protein of unknown function DUF1275	1	0.33	uni (->)	287.36785.con.0004	2985	233	fig|287.36785.peg.2985			Protein of unknown function DUF1275	1	0.33	uni (->)	287.36783.con.0001	3323	233	fig|287.36783.peg.3323			Protein of unknown function DUF1275	1	0.33	uni (->)	287.36784.con.0001	5968	233	fig|287.36784.peg.5968			Protein of unknown function DUF1275
ASJY01000058	316	150	fig|208964.77.peg.316			PLF_286_00002981	PGF_00038210	Protein of unknown function DUF1275	1	450	-	bi (<->)	287.36786.con.0002	1301	233	fig|287.36786.peg.1301			Protein of unknown function DUF1275	1	0.639	bi (<->)	287.36785.con.0004	2985	233	fig|287.36785.peg.2985			Protein of unknown function DUF1275	1	0.639	bi (<->)	287.36783.con.0001	3323	233	fig|287.36783.peg.3323			Protein of unknown function DUF1275	1	0.639	bi (<->)	287.36784.con.0001	5968	233	fig|287.36784.peg.5968			Protein of unknown function DUF1275
ASJY01000058	317	310	fig|208964.77.peg.317			PLF_286_00004447	PGF_03662626	hypothetical protein	599	1531	-	bi (<->)	287.36786.con.0002	1300	310	fig|287.36786.peg.1300			hypothetical protein	0.997	0.997	bi (<->)	287.36785.con.0004	2984	310	fig|287.36785.peg.2984			hypothetical protein	1	0.997	bi (<->)	287.36783.con.0001	3322	310	fig|287.36783.peg.3322			hypothetical protein	0.994	0.997	bi (<->)	287.36784.con.0001	5969	310	fig|287.36784.peg.5969			hypothetical protein
ASJY01000058	318	263	fig|208964.77.peg.318			PLF_286_00313258	PGF_09978608	Transposase	1795	2586	-																					uni (->)	287.36783.con.0001	4564	273	fig|287.36783.peg.4564			Transposase InsO for insertion sequence element IS911	0.329	0.56	uni (->)	287.36784.con.0001	3726	275	fig|287.36784.peg.3726			Transposase InsO for insertion sequence element IS911
ASJY01000058	319	61	fig|208964.77.peg.319			PLF_286_00005456	PGF_00920209	Mobile element protein	2616	2801	-	bi (<->)	287.36786.con.0002	1298	61	fig|287.36786.peg.1298			Mobile element protein	0.984	0.984	bi (<->)	287.36785.con.0004	2980	61	fig|287.36785.peg.2980			Mobile element protein	0.984	0.984
ASJY01000058	320	42	fig|208964.77.peg.320			PLF_286_00021094	PGF_06903340	hypothetical protein	2794	2922	-
ASJY01000058	321	480	fig|208964.77.peg.321			PLF_286_00005449	PGF_01402893	hypothetical protein	2973	4415	-	bi (<->)	287.36786.con.0002	1297	480	fig|287.36786.peg.1297			hypothetical protein	0.992	0.998	bi (<->)	287.36785.con.0004	2979	268	fig|287.36785.peg.2979			hypothetical protein	0.985	0.996
ASJY01000058	322	716	fig|208964.77.peg.322			PLF_286_00005432	PGF_03803696	FIG027190: Putative transmembrane protein	4565	6715	-	bi (<->)	287.36786.con.0002	1296	716	fig|287.36786.peg.1296			FIG027190: Putative transmembrane protein	0.999	0.999	bi (<->)	287.36785.con.0004	2976	455	fig|287.36785.peg.2976			FIG027190: Putative transmembrane protein	0.993	0.919
ASJY01000058	323	165	fig|208964.77.peg.323			PLF_286_00005480	PGF_00373573	hypothetical protein	6712	7209	-	bi (<->)	287.36786.con.0002	1295	165	fig|287.36786.peg.1295			hypothetical protein	0.994	0.994	bi (<->)	287.36785.con.0004	2975	165	fig|287.36785.peg.2975			hypothetical protein	0.988	0.994
ASJY01000058	324	343	fig|208964.77.peg.324			PLF_286_00044194	PGF_09229195	VgrG protein	7213	8244	-	uni (->)	287.36786.con.0002	1294	1019	fig|287.36786.peg.1294			VgrG protein	0.994	0.336	uni (->)	287.36785.con.0004	2974	1019	fig|287.36785.peg.2974			VgrG protein	0.991	0.336	uni (->)	287.36783.con.0001	6274	452	fig|287.36783.peg.6274			VgrG protein	0.62	0.33
ASJY01000059	325	507	fig|208964.77.peg.325			PLF_286_00000030	PGF_09229195	VgrG protein	1	1521	-	uni (->)	287.36786.con.0002	1294	1019	fig|287.36786.peg.1294			VgrG protein	0.959	0.479	uni (->)	287.36785.con.0004	2974	1019	fig|287.36785.peg.2974			VgrG protein	0.955	0.479	uni (->)	287.36783.con.0001	6274	452	fig|287.36783.peg.6274			VgrG protein	0.987	0.52	uni (->)	287.36784.con.0001	2975	842	fig|287.36784.peg.2975			VgrG protein
ASJY01000060	326	114	fig|208964.77.peg.326			PLF_286_00155730	PGF_04613386	T6SS component Hcp	51	395	-	uni (->)	287.36786.con.0002	1293	172	fig|287.36786.peg.1293			T6SS component Hcp	1	0.651	uni (->)	287.36785.con.0004	6135	172	fig|287.36785.peg.6135			T6SS component Hcp	1	0.651	uni (->)	287.36783.con.0001	3988	172	fig|287.36783.peg.3988			T6SS component Hcp	1	0.651	uni (->)	287.36784.con.0001	5300	172	fig|287.36784.peg.5300			T6SS component Hcp
ASJY01000060	327	138	fig|208964.77.peg.327			PLF_286_00006306	PGF_00257344	hypothetical protein	1915	2331	-	bi (<->)	287.36786.con.0002	1292	138	fig|287.36786.peg.1292			FIG00959267: hypothetical protein	0.978	0.993	bi (<->)	287.36785.con.0004	2971	138	fig|287.36785.peg.2971			hypothetical protein	0.993	0.993	bi (<->)	287.36783.con.0001	3300	138	fig|287.36783.peg.3300			hypothetical protein	0.986	0.993	bi (<->)	287.36784.con.0001	5992	138	fig|287.36784.peg.5992			hypothetical protein
ASJY01000060	328	483	fig|208964.77.peg.328			PLF_286_00000033	PGF_07204877	Succinate-semialdehyde dehydrogenase [NAD(P)+] (EC 1.2.1.16)	2356	3807	+	bi (<->)	287.36786.con.0002	1291	483	fig|287.36786.peg.1291			Succinate-semialdehyde dehydrogenase [NAD(P)+] (EC 1.2.1.16)	1	0.998	bi (<->)	287.36785.con.0004	2969	276	fig|287.36785.peg.2969			Succinate-semialdehyde dehydrogenase [NAD(P)+] (EC 1.2.1.16)	0.993	0.996	bi (<->)	287.36783.con.0001	3299	483	fig|287.36783.peg.3299			Succinate-semialdehyde dehydrogenase [NAD(P)+] (EC 1.2.1.16)	0.998	0.998	bi (<->)	287.36784.con.0001	5993	483	fig|287.36784.peg.5993			Succinate-semialdehyde dehydrogenase [NAD(P)+] (EC 1.2.1.16)
ASJY01000060	329	76	fig|208964.77.peg.329			PLF_286_00004953	PGF_00083197	hypothetical protein	3779	4009	-
ASJY01000060	330	426	fig|208964.77.peg.330			PLF_286_00434017	PGF_00426252	5-aminovalerate aminotransferase (EC 2.6.1.48) / Gamma-aminobutyrate:alpha-ketoglutarate aminotransferase (EC 2.6.1.19)	4052	5332	+	bi (<->)	287.36786.con.0002	1290	426	fig|287.36786.peg.1290			5-aminovalerate aminotransferase (EC 2.6.1.48) / Gamma-aminobutyrate:alpha-ketoglutarate aminotransferase (EC 2.6.1.19)	1	0.998	bi (<->)	287.36785.con.0004	2968	426	fig|287.36785.peg.2968			5-aminovalerate aminotransferase (EC 2.6.1.48) / Gamma-aminobutyrate:alpha-ketoglutarate aminotransferase (EC 2.6.1.19)	0.998	0.998	bi (<->)	287.36783.con.0001	3298	426	fig|287.36783.peg.3298			5-aminovalerate aminotransferase (EC 2.6.1.48) / Gamma-aminobutyrate:alpha-ketoglutarate aminotransferase (EC 2.6.1.19)	0.998	0.998	bi (<->)	287.36784.con.0001	5994	426	fig|287.36784.peg.5994			5-aminovalerate aminotransferase (EC 2.6.1.48) / Gamma-aminobutyrate:alpha-ketoglutarate aminotransferase (EC 2.6.1.19)
ASJY01000060	331	191	fig|208964.77.peg.331			PLF_286_00002986	PGF_00047847	Response regulator	5658	6230	+	bi (<->)	287.36786.con.0002	1289	399	fig|287.36786.peg.1289			Response regulator	0.995	0.476	bi (<->)	287.36785.con.0004	2967	399	fig|287.36785.peg.2967			Response regulator	0.995	0.476	bi (<->)	287.36783.con.0001	3296	399	fig|287.36783.peg.3296			Response regulator	0.995	0.476	bi (<->)	287.36784.con.0001	5995	399	fig|287.36784.peg.5995			Response regulator
ASJY01000061	332	82	fig|208964.77.peg.332			PLF_286_00002986	PGF_00047847	Response regulator	3	251	+
ASJY01000061	333	314	fig|208964.77.peg.333			PLF_286_00003458	PGF_09985786	Transcriptional regulator, GntR family domain / Aspartate aminotransferase (EC 2.6.1.1)	405	1349	-	bi (<->)	287.36786.con.0002	1288	473	fig|287.36786.peg.1288			Transcriptional regulator, GntR family domain / Aspartate aminotransferase (EC 2.6.1.1)	0.997	0.662	bi (<->)	287.36785.con.0004	2966	473	fig|287.36785.peg.2966			Transcriptional regulator, GntR family domain / Aspartate aminotransferase (EC 2.6.1.1)	0.994	0.662	bi (<->)	287.36783.con.0001	3295	365	fig|287.36783.peg.3295			Transcriptional regulator, GntR family domain / Aspartate aminotransferase (EC 2.6.1.1)	0.997	0.858	bi (<->)	287.36784.con.0001	5996	365	fig|287.36784.peg.5996			Transcriptional regulator, GntR family domain / Aspartate aminotransferase (EC 2.6.1.1)
ASJY01000062	334	49	fig|208964.77.peg.334			PLF_286_00003458	PGF_09985786	Transcriptional regulator, GntR family domain / Aspartate aminotransferase (EC 2.6.1.1)	1	147	-																					bi (<->)	287.36783.con.0001	3294	107	fig|287.36783.peg.3294			Transcriptional regulator, GntR family domain / Aspartate aminotransferase (EC 2.6.1.1)	1	0.449	bi (<->)	287.36784.con.0001	5997	107	fig|287.36784.peg.5997			Transcriptional regulator, GntR family domain / Aspartate aminotransferase (EC 2.6.1.1)
ASJY01000062	335	145	fig|208964.77.peg.335			PLF_286_00004622	PGF_06888490	4-carboxymuconolactone decarboxylase domain/alkylhydroperoxidase AhpD family core domain protein	274	711	+	bi (<->)	287.36786.con.0002	1287	145	fig|287.36786.peg.1287			4-carboxymuconolactone decarboxylase domain/alkylhydroperoxidase AhpD family core domain protein	0.993	0.993	bi (<->)	287.36785.con.0004	2965	145	fig|287.36785.peg.2965			4-carboxymuconolactone decarboxylase domain/alkylhydroperoxidase AhpD family core domain protein	0.993	0.993	bi (<->)	287.36783.con.0001	3293	145	fig|287.36783.peg.3293			4-carboxymuconolactone decarboxylase domain/alkylhydroperoxidase AhpD family core domain protein	0.986	0.993	bi (<->)	287.36784.con.0001	5998	145	fig|287.36784.peg.5998			4-carboxymuconolactone decarboxylase domain/alkylhydroperoxidase AhpD family core domain protein
ASJY01000062	336	135	fig|208964.77.peg.336			PLF_286_00004031	PGF_08036150	hypothetical protein	723	1130	+	bi (<->)	287.36786.con.0002	1286	135	fig|287.36786.peg.1286			hypothetical protein	0.985	0.993	bi (<->)	287.36785.con.0004	2964	135	fig|287.36785.peg.2964			hypothetical protein	0.978	0.993	bi (<->)	287.36783.con.0001	3292	135	fig|287.36783.peg.3292			hypothetical protein	0.978	0.993	bi (<->)	287.36784.con.0001	5999	135	fig|287.36784.peg.5999			hypothetical protein
ASJY01000062	337	94	fig|208964.77.peg.337			PLF_286_00004261	PGF_00081785	hypothetical protein	1164	1448	+	bi (<->)	287.36786.con.0002	1285	94	fig|287.36786.peg.1285			hypothetical protein	1	0.989	bi (<->)	287.36785.con.0004	2963	94	fig|287.36785.peg.2963			hypothetical protein	0.989	0.989	bi (<->)	287.36783.con.0001	3291	94	fig|287.36783.peg.3291			hypothetical protein	1	0.989	bi (<->)	287.36784.con.0001	6000	94	fig|287.36784.peg.6000			hypothetical protein
ASJY01000062	338	310	fig|208964.77.peg.338			PLF_286_00004664	PGF_00058063	Transcriptional regulator	1445	2377	-	bi (<->)	287.36786.con.0002	1284	310	fig|287.36786.peg.1284			Transcriptional regulator	0.997	0.997	bi (<->)	287.36785.con.0004	2962	310	fig|287.36785.peg.2962			Transcriptional regulator	0.984	0.997	bi (<->)	287.36783.con.0001	3290	310	fig|287.36783.peg.3290			Transcriptional regulator	0.987	0.997	bi (<->)	287.36784.con.0001	6001	310	fig|287.36784.peg.6001			Transcriptional regulator
ASJY01000062	339	218	fig|208964.77.peg.339			PLF_286_00004648	PGF_09996723	Uncharacterized MFS-type transporter	2427	3083	-	bi (<->)	287.36786.con.0002	1283	404	fig|287.36786.peg.1283			Uncharacterized MFS-type transporter	1	0.537	bi (<->)	287.36785.con.0004	2961	404	fig|287.36785.peg.2961			Uncharacterized MFS-type transporter	0.986	0.537	bi (<->)	287.36783.con.0001	3289	404	fig|287.36783.peg.3289			Uncharacterized MFS-type transporter	0.986	0.537	bi (<->)	287.36784.con.0001	6002	404	fig|287.36784.peg.6002			Uncharacterized MFS-type transporter
ASJY01000063	340	103	fig|208964.77.peg.340			PLF_286_00004648	PGF_09996723	Uncharacterized MFS-type transporter	3	311	-
ASJY01000063	341	256	fig|208964.77.peg.341			PLF_286_00002949	PGF_12848642	hypothetical protein	474	1244	-	bi (<->)	287.36786.con.0002	1282	256	fig|287.36786.peg.1282			hypothetical protein	0.98	0.996	bi (<->)	287.36785.con.0004	2960	256	fig|287.36785.peg.2960			hypothetical protein	0.984	0.996	bi (<->)	287.36783.con.0001	3288	256	fig|287.36783.peg.3288			hypothetical protein	0.98	0.996	bi (<->)	287.36784.con.0001	6004	183	fig|287.36784.peg.6004			hypothetical protein
ASJY01000063	342	228	fig|208964.77.peg.342			PLF_286_00367868	PGF_00992086	Transcriptional regulator, Crp/Fnr family	1353	2039	-	bi (<->)	287.36786.con.0002	1281	228	fig|287.36786.peg.1281			Transcriptional regulator, Crp/Fnr family	0.996	0.996	bi (<->)	287.36785.con.0004	2959	228	fig|287.36785.peg.2959			Transcriptional regulator, Crp/Fnr family	0.991	0.996	bi (<->)	287.36783.con.0001	3287	228	fig|287.36783.peg.3287			Transcriptional regulator, Crp/Fnr family	1	0.996	bi (<->)	287.36784.con.0001	6005	228	fig|287.36784.peg.6005			Transcriptional regulator, Crp/Fnr family
ASJY01000063	343	171	fig|208964.77.peg.343			PLF_286_00002069	PGF_08225224	hypothetical protein	2115	2630	+	bi (<->)	287.36786.con.0002	1280	171	fig|287.36786.peg.1280			hypothetical protein	1	0.994	bi (<->)	287.36785.con.0004	2958	171	fig|287.36785.peg.2958			hypothetical protein	0.994	0.994	bi (<->)	287.36783.con.0001	3286	171	fig|287.36783.peg.3286			hypothetical protein	0.994	0.994	bi (<->)	287.36784.con.0001	6006	171	fig|287.36784.peg.6006			hypothetical protein
ASJY01000063	344	252	fig|208964.77.peg.344			PLF_286_00003557	PGF_00042168	Putative metalloprotease yggG (EC 3.4.24.-)	2670	3428	-	bi (<->)	287.36786.con.0002	1279	252	fig|287.36786.peg.1279			Putative metalloprotease yggG (EC 3.4.24.-)	1	0.996	bi (<->)	287.36785.con.0004	2957	560	fig|287.36785.peg.2957			Putative metalloprotease yggG (EC 3.4.24.-)	0.996	0.448	bi (<->)	287.36783.con.0001	3285	252	fig|287.36783.peg.3285			Putative metalloprotease yggG (EC 3.4.24.-)	0.996	0.996	bi (<->)	287.36784.con.0001	6007	252	fig|287.36784.peg.6007			Putative metalloprotease yggG (EC 3.4.24.-)
ASJY01000063	345	59	fig|208964.77.peg.345			PLF_286_00003767	PGF_03653469	putative membrane protein	3600	3779	-
ASJY01000064	346	71	fig|208964.77.peg.346			PLF_286_00003767	PGF_03653469	putative membrane protein	25	240	-
ASJY01000064	347	68	fig|208964.77.peg.347			PLF_286_00005187	PGF_00954750	Transcriptional regulator	334	537	+
ASJY01000065	348	36	fig|208964.77.peg.348			PLF_286_00005187	PGF_00954750	Transcriptional regulator	1	111	+
ASJY01000065	349	329	fig|208964.77.peg.349			PLF_286_00000989	PGF_05696702	Sulfate and thiosulfate import ATP-binding protein CysA (EC 3.6.3.25)	124	1113	-	bi (<->)	287.36786.con.0002	1276	329	fig|287.36786.peg.1276			Sulfate and thiosulfate import ATP-binding protein CysA (EC 3.6.3.25)	0.997	0.997	bi (<->)	287.36785.con.0004	2955	329	fig|287.36785.peg.2955			Sulfate and thiosulfate import ATP-binding protein CysA (EC 3.6.3.25)	1	0.997	bi (<->)	287.36783.con.0001	3282	329	fig|287.36783.peg.3282			Sulfate and thiosulfate import ATP-binding protein CysA (EC 3.6.3.25)	1	0.997	bi (<->)	287.36784.con.0001	6010	329	fig|287.36784.peg.6010			Sulfate and thiosulfate import ATP-binding protein CysA (EC 3.6.3.25)
ASJY01000065	350	289	fig|208964.77.peg.350			PLF_286_00000943	PGF_00054988	Sulfate transport system permease protein CysW	1117	1986	-	bi (<->)	287.36786.con.0002	1275	289	fig|287.36786.peg.1275			Sulfate transport system permease protein CysW	1	0.997	bi (<->)	287.36785.con.0004	2954	289	fig|287.36785.peg.2954			Sulfate transport system permease protein CysW	1	0.997	bi (<->)	287.36783.con.0001	3281	289	fig|287.36783.peg.3281			Sulfate transport system permease protein CysW	1	0.997	bi (<->)	287.36784.con.0001	6011	289	fig|287.36784.peg.6011			Sulfate transport system permease protein CysW
ASJY01000065	351	272	fig|208964.77.peg.351			PLF_286_00000808	PGF_00054986	Sulfate transport system permease protein CysT	1997	2815	-	bi (<->)	287.36786.con.0002	1274	272	fig|287.36786.peg.1274			Sulfate transport system permease protein CysT	1	0.996	bi (<->)	287.36785.con.0004	2952	145	fig|287.36785.peg.2952			Sulfate transport system permease protein CysT	0.993	0.966	bi (<->)	287.36783.con.0001	3280	272	fig|287.36783.peg.3280			Sulfate transport system permease protein CysT	1	0.996	bi (<->)	287.36784.con.0001	6013	145	fig|287.36784.peg.6013			Sulfate transport system permease protein CysT
ASJY01000065	352	332	fig|208964.77.peg.352			PLF_286_00000979	PGF_05442739	Sulfate and thiosulfate binding protein CysP	2977	3975	-	bi (<->)	287.36786.con.0002	1273	332	fig|287.36786.peg.1273			Sulfate and thiosulfate binding protein CysP	1	0.997	bi (<->)	287.36785.con.0004	2951	332	fig|287.36785.peg.2951			Sulfate and thiosulfate binding protein CysP	1	0.997	bi (<->)	287.36783.con.0001	3279	332	fig|287.36783.peg.3279			Sulfate and thiosulfate binding protein CysP	0.997	0.997	bi (<->)	287.36784.con.0001	6014	332	fig|287.36784.peg.6014			Sulfate and thiosulfate binding protein CysP
ASJY01000065	353	60	fig|208964.77.peg.353			PLF_286_00001002	PGF_00178372	Uncharacterized protein PA0284	4152	4334	-	bi (<->)	287.36786.con.0002	1272	60	fig|287.36786.peg.1272			Uncharacterized protein PA0284	1	0.983	bi (<->)	287.36785.con.0004	2950	60	fig|287.36785.peg.2950			Uncharacterized protein PA0284	1	0.983	bi (<->)	287.36783.con.0001	3278	60	fig|287.36783.peg.3278			Uncharacterized protein PA0284	1	0.983	bi (<->)	287.36784.con.0001	6015	60	fig|287.36784.peg.6015			Uncharacterized protein PA0284
ASJY01000065	354	760	fig|208964.77.peg.354			PLF_286_00002911	PGF_00674200	hypothetical protein	4498	6780	-	bi (<->)	287.36786.con.0002	1271	760	fig|287.36786.peg.1271			hypothetical protein	0.997	0.999	bi (<->)	287.36785.con.0004	2949	760	fig|287.36785.peg.2949			hypothetical protein	1	0.999	bi (<->)	287.36783.con.0001	3277	760	fig|287.36783.peg.3277			hypothetical protein	1	0.999	bi (<->)	287.36784.con.0001	6016	760	fig|287.36784.peg.6016			hypothetical protein
ASJY01000065	355	392	fig|208964.77.peg.355			PLF_286_00000072	PGF_00004094	Fatty acid desaturase (EC 1.14.19.1); Delta-9 fatty acid desaturase (EC 1.14.19.1)	6952	8130	+	bi (<->)	287.36786.con.0002	1270	392	fig|287.36786.peg.1270			Fatty acid desaturase (EC 1.14.19.1); Delta-9 fatty acid desaturase (EC 1.14.19.1)	1	0.997	bi (<->)	287.36785.con.0004	2948	392	fig|287.36785.peg.2948			Fatty acid desaturase (EC 1.14.19.1); Delta-9 fatty acid desaturase (EC 1.14.19.1)	0.997	0.997	bi (<->)	287.36783.con.0001	3276	392	fig|287.36783.peg.3276			Fatty acid desaturase (EC 1.14.19.1); Delta-9 fatty acid desaturase (EC 1.14.19.1)	1	0.997	bi (<->)	287.36784.con.0001	6017	392	fig|287.36784.peg.6017			Fatty acid desaturase (EC 1.14.19.1); Delta-9 fatty acid desaturase (EC 1.14.19.1)
ASJY01000065	356	461	fig|208964.77.peg.356			PLF_286_00003205	PGF_01513257	sodium-solute symporter, putative	8361	9746	+	bi (<->)	287.36786.con.0002	1269	461	fig|287.36786.peg.1269			sodium-solute symporter, putative	1	0.998	bi (<->)	287.36785.con.0004	2947	461	fig|287.36785.peg.2947			sodium-solute symporter, putative	0.998	0.998	bi (<->)	287.36783.con.0001	3275	460	fig|287.36783.peg.3275			sodium-solute symporter, putative	0.989	0.998	bi (<->)	287.36784.con.0001	6018	460	fig|287.36784.peg.6018			sodium-solute symporter, putative
ASJY01000065	357	318	fig|208964.77.peg.357			PLF_286_00002854	PGF_09913306	Arginase/agmatinase/formimionoglutamate hydrolase, arginase family	9802	10758	+	bi (<->)	287.36786.con.0002	1268	318	fig|287.36786.peg.1268			Arginase/agmatinase/formimionoglutamate hydrolase, arginase family	0.997	0.997	bi (<->)	287.36785.con.0004	2946	318	fig|287.36785.peg.2946			Arginase/agmatinase/formimionoglutamate hydrolase, arginase family	0.997	0.997	bi (<->)	287.36783.con.0001	3274	318	fig|287.36783.peg.3274			Arginase/agmatinase/formimionoglutamate hydrolase, arginase family	0.997	0.997	bi (<->)	287.36784.con.0001	6019	318	fig|287.36784.peg.6019			Arginase/agmatinase/formimionoglutamate hydrolase, arginase family
ASJY01000065	358	320	fig|208964.77.peg.358			PLF_286_00068724	PGF_00269213	Transcriptional activator GpuR	10811	11773	+	bi (<->)	287.36786.con.0002	1267	320	fig|287.36786.peg.1267			Transcriptional activator GpuR	0.991	0.997	bi (<->)	287.36785.con.0004	2945	320	fig|287.36785.peg.2945			Transcriptional activator GpuR	0.994	0.997	bi (<->)	287.36783.con.0001	3273	320	fig|287.36783.peg.3273			Transcriptional activator GpuR	0.984	0.997	bi (<->)	287.36784.con.0001	6020	320	fig|287.36784.peg.6020			Transcriptional activator GpuR
ASJY01000065	359	42	fig|208964.77.peg.359			PLF_286_00005739	PGF_02998614	hypothetical protein	11770	11898	+	bi (<->)	287.36786.con.0002	1266	42	fig|287.36786.peg.1266			FIG00967789: hypothetical protein	0.929	0.976	bi (<->)	287.36785.con.0004	2944	42	fig|287.36785.peg.2944			FIG00967789: hypothetical protein	0.952	0.976	bi (<->)	287.36783.con.0001	3272	42	fig|287.36783.peg.3272			FIG00967789: hypothetical protein	0.952	0.976	bi (<->)	287.36784.con.0001	6021	42	fig|287.36784.peg.6021			FIG00967789: hypothetical protein
ASJY01000065	360	323	fig|208964.77.peg.360			PLF_286_00003334	PGF_00050902	Sensory box/GGDEF domain protein	11886	12857	+	bi (<->)	287.36786.con.0002	1265	323	fig|287.36786.peg.1265			Sensory box/GGDEF domain protein	1	0.997	bi (<->)	287.36785.con.0004	2943	323	fig|287.36785.peg.2943			Sensory box/GGDEF domain protein	0.997	0.997	bi (<->)	287.36783.con.0001	3271	323	fig|287.36783.peg.3271			Sensory box/GGDEF domain protein	0.997	0.997	bi (<->)	287.36784.con.0001	6022	323	fig|287.36784.peg.6022			Sensory box/GGDEF domain protein
ASJY01000065	361	460	fig|208964.77.peg.361			PLF_286_00002733	PGF_00402100	Outer membrane low permeability porin, OprD family => OccK8/OprE anaerobically-induced	13470	14852	+	bi (<->)	287.36786.con.0002	1264	460	fig|287.36786.peg.1264			Outer membrane low permeability porin, OprD family => OccK8/OprE anaerobically-induced	1	0.998	bi (<->)	287.36785.con.0004	2942	460	fig|287.36785.peg.2942			Outer membrane low permeability porin, OprD family => OccK8/OprE anaerobically-induced	1	0.998	bi (<->)	287.36783.con.0001	3270	460	fig|287.36783.peg.3270			Outer membrane low permeability porin, OprD family => OccK8/OprE anaerobically-induced	0.998	0.998	bi (<->)	287.36784.con.0001	6023	460	fig|287.36784.peg.6023			Outer membrane low permeability porin, OprD family => OccK8/OprE anaerobically-induced
ASJY01000065	362	368	fig|208964.77.peg.362			PLF_286_00000777	PGF_00037006	Agmatine deiminase (EC 3.5.3.12)	14987	16093	-	bi (<->)	287.36786.con.0002	1263	368	fig|287.36786.peg.1263			Agmatine deiminase (EC 3.5.3.12)	0.997	0.997	bi (<->)	287.36785.con.0004	2941	368	fig|287.36785.peg.2941			Agmatine deiminase (EC 3.5.3.12)	0.989	0.997	bi (<->)	287.36783.con.0001	3269	368	fig|287.36783.peg.3269			Agmatine deiminase (EC 3.5.3.12)	0.992	0.997	bi (<->)	287.36784.con.0001	6024	368	fig|287.36784.peg.6024			Agmatine deiminase (EC 3.5.3.12)
ASJY01000065	363	292	fig|208964.77.peg.363			PLF_286_00001462	PGF_01481375	N-carbamoylputrescine amidase (EC 3.5.1.53)	16179	17057	-	bi (<->)	287.36786.con.0002	1262	292	fig|287.36786.peg.1262			N-carbamoylputrescine amidase (EC 3.5.1.53)	1	0.997	bi (<->)	287.36785.con.0004	2940	292	fig|287.36785.peg.2940			N-carbamoylputrescine amidase (EC 3.5.1.53)	0.997	0.997	bi (<->)	287.36783.con.0001	3268	292	fig|287.36783.peg.3268			N-carbamoylputrescine amidase (EC 3.5.1.53)	1	0.997	bi (<->)	287.36784.con.0001	6025	292	fig|287.36784.peg.6025			N-carbamoylputrescine amidase (EC 3.5.1.53)
ASJY01000065	364	221	fig|208964.77.peg.364			PLF_286_00005286	PGF_08089264	Transcriptional regulator, AcrR family	17220	17885	-	bi (<->)	287.36786.con.0002	1261	221	fig|287.36786.peg.1261			Transcriptional regulator, AcrR family	0.995	0.995	bi (<->)	287.36785.con.0004	2939	221	fig|287.36785.peg.2939			Transcriptional regulator, AcrR family	0.982	0.995	bi (<->)	287.36783.con.0001	3267	221	fig|287.36783.peg.3267			Transcriptional regulator, AcrR family	0.982	0.995	bi (<->)	287.36784.con.0001	6026	221	fig|287.36784.peg.6026			Transcriptional regulator, AcrR family
ASJY01000065	365	353	fig|208964.77.peg.365			PLF_286_00002573	PGF_00045726	Putrescine ABC transporter putrescine-binding protein PotF (TC 3.A.1.11.2)	17948	19009	-	bi (<->)	287.36786.con.0002	1260	353	fig|287.36786.peg.1260			Putrescine ABC transporter putrescine-binding protein PotF (TC 3.A.1.11.2)	0.997	0.997	bi (<->)	287.36785.con.0004	2938	353	fig|287.36785.peg.2938			Putrescine ABC transporter putrescine-binding protein PotF (TC 3.A.1.11.2)	0.992	0.997	bi (<->)	287.36783.con.0001	3266	353	fig|287.36783.peg.3266			Putrescine ABC transporter putrescine-binding protein PotF (TC 3.A.1.11.2)	0.992	0.997	bi (<->)	287.36784.con.0001	6027	353	fig|287.36784.peg.6027			Putrescine ABC transporter putrescine-binding protein PotF (TC 3.A.1.11.2)
ASJY01000065	366	458	fig|208964.77.peg.366			PLF_286_00000019	PGF_00659995	glutamine synthetase family protein	19265	20641	-	bi (<->)	287.36786.con.0002	1259	458	fig|287.36786.peg.1259			glutamine synthetase family protein	1	0.998	bi (<->)	287.36785.con.0004	2937	458	fig|287.36785.peg.2937			glutamine synthetase family protein	1	0.998	bi (<->)	287.36783.con.0001	3265	458	fig|287.36783.peg.3265			glutamine synthetase family protein	1	0.998	bi (<->)	287.36784.con.0001	6028	458	fig|287.36784.peg.6028			glutamine synthetase family protein
ASJY01000065	367	250	fig|208964.77.peg.367			PLF_286_00002430	PGF_02338518	Gamma-glutamyl-GABA hydrolase (EC 3.5.1.94)	20920	21672	+	bi (<->)	287.36786.con.0002	1258	250	fig|287.36786.peg.1258			Gamma-glutamyl-GABA hydrolase (EC 3.5.1.94)	1	0.996	uni (->)	287.36785.con.0004	2936	716	fig|287.36785.peg.2936			glutamine synthetase family protein	0.988	0.346	bi (<->)	287.36783.con.0001	3264	250	fig|287.36783.peg.3264			Gamma-glutamyl-GABA hydrolase (EC 3.5.1.94)	0.996	0.996	bi (<->)	287.36784.con.0001	6029	250	fig|287.36784.peg.6029			Gamma-glutamyl-GABA hydrolase (EC 3.5.1.94)
ASJY01000065	368	452	fig|208964.77.peg.368			PLF_286_00000039	PGF_00659995	glutamine synthetase family protein	21713	23071	+	bi (<->)	287.36786.con.0002	1257	452	fig|287.36786.peg.1257			glutamine synthetase family protein	1	0.998	bi (<->)	287.36785.con.0004	2936	716	fig|287.36785.peg.2936			glutamine synthetase family protein	1	0.63	bi (<->)	287.36783.con.0001	3263	452	fig|287.36783.peg.3263			glutamine synthetase family protein	1	0.998	bi (<->)	287.36784.con.0001	6030	452	fig|287.36784.peg.6030			glutamine synthetase family protein
ASJY01000065	369	456	fig|208964.77.peg.369			PLF_286_00003174	PGF_02347716	Omega-amino acid--pyruvate aminotransferase (EC 2.6.1.18)	23137	24507	+	bi (<->)	287.36786.con.0002	1256	456	fig|287.36786.peg.1256			Omega-amino acid--pyruvate aminotransferase (EC 2.6.1.18)	1	0.998	bi (<->)	287.36785.con.0004	2935	456	fig|287.36785.peg.2935			Omega-amino acid--pyruvate aminotransferase (EC 2.6.1.18)	1	0.998	bi (<->)	287.36783.con.0001	3262	456	fig|287.36783.peg.3262			Omega-amino acid--pyruvate aminotransferase (EC 2.6.1.18)	1	0.998	bi (<->)	287.36784.con.0001	6031	456	fig|287.36784.peg.6031			Omega-amino acid--pyruvate aminotransferase (EC 2.6.1.18)
ASJY01000065	370	367	fig|208964.77.peg.370			PLF_286_00000061	PGF_00045726	Putrescine ABC transporter putrescine-binding protein PotF (TC 3.A.1.11.2)	24623	25726	+	bi (<->)	287.36786.con.0002	1255	367	fig|287.36786.peg.1255			Putrescine ABC transporter putrescine-binding protein PotF (TC 3.A.1.11.2)	1	0.997	bi (<->)	287.36785.con.0004	2934	367	fig|287.36785.peg.2934			Putrescine ABC transporter putrescine-binding protein PotF (TC 3.A.1.11.2)	1	0.997	bi (<->)	287.36783.con.0001	3261	367	fig|287.36783.peg.3261			Putrescine ABC transporter putrescine-binding protein PotF (TC 3.A.1.11.2)	1	0.997	bi (<->)	287.36784.con.0001	6032	367	fig|287.36784.peg.6032			Putrescine ABC transporter putrescine-binding protein PotF (TC 3.A.1.11.2)
ASJY01000065	371	365	fig|208964.77.peg.371			PLF_286_00231823	PGF_00045726	Putrescine ABC transporter putrescine-binding protein PotF (TC 3.A.1.11.2)	26145	27242	+	bi (<->)	287.36786.con.0002	1254	365	fig|287.36786.peg.1254			Putrescine ABC transporter putrescine-binding protein PotF (TC 3.A.1.11.2)	1	0.997	bi (<->)	287.36785.con.0004	2933	365	fig|287.36785.peg.2933			Putrescine ABC transporter putrescine-binding protein PotF (TC 3.A.1.11.2)	1	0.997	bi (<->)	287.36783.con.0001	3260	365	fig|287.36783.peg.3260			Putrescine ABC transporter putrescine-binding protein PotF (TC 3.A.1.11.2)	1	0.997	bi (<->)	287.36784.con.0001	6033	365	fig|287.36784.peg.6033			Putrescine ABC transporter putrescine-binding protein PotF (TC 3.A.1.11.2)
ASJY01000065	372	384	fig|208964.77.peg.372			PLF_286_00000067	PGF_04965976	Putrescine transport ATP-binding protein PotG (TC 3.A.1.11.2)	27297	28451	+	bi (<->)	287.36786.con.0002	1253	384	fig|287.36786.peg.1253			Putrescine transport ATP-binding protein PotG (TC 3.A.1.11.2)	1	0.997	bi (<->)	287.36785.con.0004	2932	384	fig|287.36785.peg.2932			Putrescine transport ATP-binding protein PotG (TC 3.A.1.11.2)	1	0.997	bi (<->)	287.36783.con.0001	3259	384	fig|287.36783.peg.3259			Putrescine transport ATP-binding protein PotG (TC 3.A.1.11.2)	1	0.997	bi (<->)	287.36784.con.0001	6034	384	fig|287.36784.peg.6034			Putrescine transport ATP-binding protein PotG (TC 3.A.1.11.2)
ASJY01000065	373	303	fig|208964.77.peg.373			PLF_286_00000091	PGF_00045738	Putrescine transport system permease protein PotH (TC 3.A.1.11.2)	28448	29359	+	bi (<->)	287.36786.con.0002	1252	303	fig|287.36786.peg.1252			Putrescine transport system permease protein PotH (TC 3.A.1.11.2)	1	0.997	bi (<->)	287.36785.con.0004	2931	303	fig|287.36785.peg.2931			Putrescine transport system permease protein PotH (TC 3.A.1.11.2)	1	0.997	bi (<->)	287.36783.con.0001	3258	303	fig|287.36783.peg.3258			Putrescine transport system permease protein PotH (TC 3.A.1.11.2)	1	0.997	bi (<->)	287.36784.con.0001	6035	303	fig|287.36784.peg.6035			Putrescine transport system permease protein PotH (TC 3.A.1.11.2)
ASJY01000065	374	289	fig|208964.77.peg.374			PLF_286_00000077	PGF_04803924	Putrescine transport system permease protein PotI (TC 3.A.1.11.2)	29442	30311	+	bi (<->)	287.36786.con.0002	1251	289	fig|287.36786.peg.1251			Putrescine transport system permease protein PotI (TC 3.A.1.11.2)	0.997	0.997	bi (<->)	287.36785.con.0004	2930	289	fig|287.36785.peg.2930			Putrescine transport system permease protein PotI (TC 3.A.1.11.2)	0.997	0.997	bi (<->)	287.36783.con.0001	3257	289	fig|287.36783.peg.3257			Putrescine transport system permease protein PotI (TC 3.A.1.11.2)	0.997	0.997	bi (<->)	287.36784.con.0001	6036	289	fig|287.36784.peg.6036			Putrescine transport system permease protein PotI (TC 3.A.1.11.2)
ASJY01000065	375	795	fig|208964.77.peg.375			PLF_286_00002369	PGF_05065526	N-acyl-homoserine lactone acylase	30489	32876	-	bi (<->)	287.36786.con.0002	1250	795	fig|287.36786.peg.1250			N-acyl-homoserine lactone acylase	0.99	0.999	bi (<->)	287.36785.con.0004	2928	453	fig|287.36785.peg.2928			N-acyl-homoserine lactone acylase	0.996	0.996	bi (<->)	287.36783.con.0001	3256	795	fig|287.36783.peg.3256			N-acyl-homoserine lactone acylase	0.995	0.999	bi (<->)	287.36784.con.0001	6037	795	fig|287.36784.peg.6037			N-acyl-homoserine lactone acylase
ASJY01000065	376	286	fig|208964.77.peg.376			PLF_286_00002678	PGF_00058327	Transcriptional regulator	32987	33847	+	bi (<->)	287.36786.con.0002	1249	350	fig|287.36786.peg.1249			Transcriptional regulator	0.935	0.789	bi (<->)	287.36785.con.0004	2926	331	fig|287.36785.peg.2926			Transcriptional regulator	0.926	0.776	bi (<->)	287.36783.con.0001	3255	350	fig|287.36783.peg.3255			Transcriptional regulator	0.935	0.789	bi (<->)	287.36784.con.0001	6038	382	fig|287.36784.peg.6038			Transcriptional regulator
ASJY01000065	377	54	fig|208964.77.peg.377			PLF_286_00002678	PGF_00058327	Transcriptional regulator	33873	34037	+
ASJY01000065	378	167	fig|208964.77.peg.378			PLF_286_00003360	PGF_00369916	hypothetical protein	34016	34519	-	bi (<->)	287.36786.con.0002	1248	167	fig|287.36786.peg.1248			hypothetical protein	0.994	0.994	bi (<->)	287.36785.con.0004	2925	167	fig|287.36785.peg.2925			hypothetical protein	0.994	0.994	bi (<->)	287.36783.con.0001	3254	167	fig|287.36783.peg.3254			hypothetical protein	1	0.994	bi (<->)	287.36784.con.0001	2194	167	fig|287.36784.peg.2194			hypothetical protein
ASJY01000065	379	194	fig|208964.77.peg.379			PLF_286_00429710	PGF_00056661	Thiol-disulfide isomerase and thioredoxins	34624	35208	-	bi (<->)	287.36786.con.0002	1247	203	fig|287.36786.peg.1247			Thiol-disulfide isomerase and thioredoxins	0.985	0.951	bi (<->)	287.36785.con.0004	2924	203	fig|287.36785.peg.2924			Thiol-disulfide isomerase and thioredoxins	0.985	0.951	bi (<->)	287.36783.con.0001	3253	203	fig|287.36783.peg.3253			Thiol-disulfide isomerase and thioredoxins	0.99	0.951	bi (<->)	287.36784.con.0001	6039	203	fig|287.36784.peg.6039			Thiol-disulfide isomerase and thioredoxins
ASJY01000065	380	313	fig|208964.77.peg.380			PLF_286_00001892	PGF_00018031	Lysophospholipase (EC 3.1.1.5)	35312	36253	+	bi (<->)	287.36786.con.0002	1246	313	fig|287.36786.peg.1246			Lysophospholipase (EC 3.1.1.5)	1	0.997	bi (<->)	287.36785.con.0004	2923	313	fig|287.36785.peg.2923			Lysophospholipase (EC 3.1.1.5)	1	0.997	bi (<->)	287.36783.con.0001	3252	313	fig|287.36783.peg.3252			Lysophospholipase (EC 3.1.1.5)	1	0.997	bi (<->)	287.36784.con.0001	6040	306	fig|287.36784.peg.6040			Lysophospholipase (EC 3.1.1.5)
ASJY01000065	381	250	fig|208964.77.peg.381			PLF_286_00003839	PGF_08225224	hypothetical protein	36273	37025	-	bi (<->)	287.36786.con.0002	1245	250	fig|287.36786.peg.1245			hypothetical protein	1	0.996	bi (<->)	287.36785.con.0004	2922	250	fig|287.36785.peg.2922			hypothetical protein	1	0.996	bi (<->)	287.36783.con.0001	3251	250	fig|287.36783.peg.3251			hypothetical protein	1	0.996
ASJY01000065	382	209	fig|208964.77.peg.382			PLF_286_00443223	PGF_00402279	oxidoreductase, 2OG-Fe(II) oxygenase family	37143	37772	+	bi (<->)	287.36786.con.0002	1244	209	fig|287.36786.peg.1244			oxidoreductase, 2OG-Fe(II) oxygenase family	1	0.995	bi (<->)	287.36785.con.0004	2921	209	fig|287.36785.peg.2921			oxidoreductase, 2OG-Fe(II) oxygenase family	0.99	0.995	bi (<->)	287.36783.con.0001	3250	209	fig|287.36783.peg.3250			oxidoreductase, 2OG-Fe(II) oxygenase family	0.99	0.995	bi (<->)	287.36784.con.0001	6041	209	fig|287.36784.peg.6041			oxidoreductase, 2OG-Fe(II) oxygenase family
ASJY01000065	383	184	fig|208964.77.peg.383			PLF_286_00107421	PGF_08225224	hypothetical protein	37794	38348	-	bi (<->)	287.36786.con.0002	1243	184	fig|287.36786.peg.1243			hypothetical protein	1	0.995	bi (<->)	287.36785.con.0004	2920	184	fig|287.36785.peg.2920			hypothetical protein	1	0.995	bi (<->)	287.36783.con.0001	3249	184	fig|287.36783.peg.3249			hypothetical protein	0.995	0.995	bi (<->)	287.36784.con.0001	6042	184	fig|287.36784.peg.6042			hypothetical protein
ASJY01000065	384	29	fig|208964.77.peg.384			PLF_286_00228152	PGF_06324403	hypothetical protein	38411	38500	+	bi (<->)	287.36786.con.0002	1242	29	fig|287.36786.peg.1242			hypothetical protein	1	0.966	bi (<->)	287.36785.con.0004	2919	29	fig|287.36785.peg.2919			hypothetical protein	1	0.966	bi (<->)	287.36783.con.0001	3248	29	fig|287.36783.peg.3248			hypothetical protein	1	0.966	bi (<->)	287.36784.con.0001	6043	29	fig|287.36784.peg.6043			hypothetical protein
ASJY01000065	385	164	fig|208964.77.peg.385			PLF_286_00004110	PGF_09153377	Uncharacterized protein YbbK	38614	39108	+	bi (<->)	287.36786.con.0002	1241	164	fig|287.36786.peg.1241			Uncharacterized protein YbbK	1	0.994	bi (<->)	287.36785.con.0004	2918	164	fig|287.36785.peg.2918			Uncharacterized protein YbbK	0.994	0.994	bi (<->)	287.36783.con.0001	3247	164	fig|287.36783.peg.3247			Uncharacterized protein YbbK	0.994	0.994	bi (<->)	287.36784.con.0001	6044	164	fig|287.36784.peg.6044			Uncharacterized protein YbbK
ASJY01000065	386	230	fig|208964.77.peg.386			PLF_286_00004053	PGF_07804709	ABC transporter, permease protein (cluster 3, basic aa/glutamine/opines)	39111	39803	-	bi (<->)	287.36786.con.0002	1240	230	fig|287.36786.peg.1240			ABC transporter, permease protein (cluster 3, basic aa/glutamine/opines)	1	0.996	bi (<->)	287.36785.con.0004	2917	230	fig|287.36785.peg.2917			ABC transporter, permease protein (cluster 3, basic aa/glutamine/opines)	1	0.996	bi (<->)	287.36783.con.0001	3246	230	fig|287.36783.peg.3246			ABC transporter, permease protein (cluster 3, basic aa/glutamine/opines)	1	0.996	bi (<->)	287.36784.con.0001	6045	230	fig|287.36784.peg.6045			ABC transporter, permease protein (cluster 3, basic aa/glutamine/opines)
ASJY01000065	387	256	fig|208964.77.peg.387			PLF_286_00150200	PGF_05873585	ABC transporter, substrate-binding protein (cluster 3, basic aa/glutamine/opines)	39875	40645	-	bi (<->)	287.36786.con.0002	1239	256	fig|287.36786.peg.1239			ABC transporter, substrate-binding protein (cluster 3, basic aa/glutamine/opines)	1	0.996	bi (<->)	287.36785.con.0004	2916	256	fig|287.36785.peg.2916			ABC transporter, substrate-binding protein (cluster 3, basic aa/glutamine/opines)	0.988	0.996	bi (<->)	287.36783.con.0001	3245	256	fig|287.36783.peg.3245			ABC transporter, substrate-binding protein (cluster 3, basic aa/glutamine/opines)	0.988	0.996	bi (<->)	287.36784.con.0001	6046	256	fig|287.36784.peg.6046			ABC transporter, substrate-binding protein (cluster 3, basic aa/glutamine/opines)
ASJY01000065	388	145	fig|208964.77.peg.388			PLF_286_00002952	PGF_06663597	Uncharacterized DUF4399 domain-containing protein PA0315	40938	41375	+	bi (<->)	287.36786.con.0002	1238	145	fig|287.36786.peg.1238			Uncharacterized DUF4399 domain-containing protein PA0315	1	0.993	bi (<->)	287.36785.con.0004	2915	145	fig|287.36785.peg.2915			Uncharacterized DUF4399 domain-containing protein PA0315	1	0.993	bi (<->)	287.36783.con.0001	3244	145	fig|287.36783.peg.3244			Uncharacterized DUF4399 domain-containing protein PA0315	1	0.993	bi (<->)	287.36784.con.0001	6047	145	fig|287.36784.peg.6047			Uncharacterized DUF4399 domain-containing protein PA0315
ASJY01000065	389	409	fig|208964.77.peg.389			PLF_286_00000742	PGF_00012987	D-3-phosphoglycerate dehydrogenase (EC 1.1.1.95)	41432	42661	-	bi (<->)	287.36786.con.0002	1237	409	fig|287.36786.peg.1237			D-3-phosphoglycerate dehydrogenase (EC 1.1.1.95)	1	0.998	bi (<->)	287.36785.con.0004	2914	409	fig|287.36785.peg.2914			D-3-phosphoglycerate dehydrogenase (EC 1.1.1.95)	0.998	0.998	bi (<->)	287.36783.con.0001	3243	409	fig|287.36783.peg.3243			D-3-phosphoglycerate dehydrogenase (EC 1.1.1.95)	0.998	0.998	bi (<->)	287.36784.con.0001	6048	409	fig|287.36784.peg.6048			D-3-phosphoglycerate dehydrogenase (EC 1.1.1.95)
ASJY01000065	390	464	fig|208964.77.peg.390			PLF_286_00000565	PGF_00420762	D-2-hydroxyglutarate dehydrogenase (EC 1.1.99.2)	42865	44259	+	bi (<->)	287.36786.con.0002	1236	464	fig|287.36786.peg.1236			D-2-hydroxyglutarate dehydrogenase (EC 1.1.99.2)	1	0.998	bi (<->)	287.36785.con.0004	2913	464	fig|287.36785.peg.2913			D-2-hydroxyglutarate dehydrogenase (EC 1.1.99.2)	0.998	0.998	bi (<->)	287.36783.con.0001	3242	464	fig|287.36783.peg.3242			D-2-hydroxyglutarate dehydrogenase (EC 1.1.99.2)	0.998	0.998	bi (<->)	287.36784.con.0001	6049	464	fig|287.36784.peg.6049			D-2-hydroxyglutarate dehydrogenase (EC 1.1.99.2)
ASJY01000065	391	221	fig|208964.77.peg.391			PLF_286_00004168	PGF_00003416	Uncharacterized fumarylacetoacetase-like protein YcgM	44351	45016	+	bi (<->)	287.36786.con.0002	1235	221	fig|287.36786.peg.1235			Uncharacterized fumarylacetoacetase-like protein YcgM	1	0.995	bi (<->)	287.36785.con.0004	2912	221	fig|287.36785.peg.2912			Uncharacterized fumarylacetoacetase-like protein YcgM	0.995	0.995	bi (<->)	287.36783.con.0001	3241	221	fig|287.36783.peg.3241			Uncharacterized fumarylacetoacetase-like protein YcgM	0.995	0.995	bi (<->)	287.36784.con.0001	6050	221	fig|287.36784.peg.6050			Uncharacterized fumarylacetoacetase-like protein YcgM
ASJY01000065	392	310	fig|208964.77.peg.392			PLF_286_00003470	PGF_00028224	Outer membrane protein	45172	46104	+	bi (<->)	287.36786.con.0002	1234	310	fig|287.36786.peg.1234			Outer membrane protein	1	0.997	bi (<->)	287.36785.con.0004	2911	310	fig|287.36785.peg.2911			Outer membrane protein	0.994	0.997	bi (<->)	287.36783.con.0001	3240	310	fig|287.36783.peg.3240			Outer membrane protein	0.997	0.997	bi (<->)	287.36784.con.0001	6051	310	fig|287.36784.peg.6051			Outer membrane protein
ASJY01000065	393	116	fig|208964.77.peg.393			PLF_286_00004570	PGF_00038035	Protein co-occuring with molybdenum cofactor biosynthesis protein B	46166	46516	+	bi (<->)	287.36786.con.0002	1233	116	fig|287.36786.peg.1233			Protein co-occuring with molybdenum cofactor biosynthesis protein B	1	0.991	bi (<->)	287.36785.con.0004	2910	116	fig|287.36785.peg.2910			Protein co-occuring with molybdenum cofactor biosynthesis protein B	1	0.991	bi (<->)	287.36783.con.0001	3239	116	fig|287.36783.peg.3239			Protein co-occuring with molybdenum cofactor biosynthesis protein B	0.991	0.991	bi (<->)	287.36784.con.0001	6052	158	fig|287.36784.peg.6052			Protein co-occuring with molybdenum cofactor biosynthesis protein B
ASJY01000065	394	344	fig|208964.77.peg.394			PLF_286_00003161	PGF_00322275	Acetylpolyamine aminohydrolase	46597	47631	-	bi (<->)	287.36786.con.0002	1232	344	fig|287.36786.peg.1232			Acetylpolyamine aminohydrolase	0.997	0.997	bi (<->)	287.36785.con.0004	2909	344	fig|287.36785.peg.2909			Acetylpolyamine aminohydrolase	0.994	0.997	bi (<->)	287.36783.con.0001	3238	344	fig|287.36783.peg.3238			Acetylpolyamine aminohydrolase	0.994	0.997	bi (<->)	287.36784.con.0001	6053	344	fig|287.36784.peg.6053			Acetylpolyamine aminohydrolase
ASJY01000065	395	464	fig|208964.77.peg.395			PLF_286_00002096	PGF_00778630	Uncharacterized amino acid permease, GabP family	47647	49041	-	bi (<->)	287.36786.con.0002	1231	464	fig|287.36786.peg.1231			Uncharacterized amino acid permease, GabP family	1	0.998	bi (<->)	287.36785.con.0004	2908	464	fig|287.36785.peg.2908			Uncharacterized amino acid permease, GabP family	0.996	0.998	bi (<->)	287.36783.con.0001	3237	464	fig|287.36783.peg.3237			Uncharacterized amino acid permease, GabP family	0.996	0.998	bi (<->)	287.36784.con.0001	6054	464	fig|287.36784.peg.6054			Uncharacterized amino acid permease, GabP family
ASJY01000065	396	347	fig|208964.77.peg.396			PLF_286_00003336	PGF_10327309	Spermidine/putrescine import ABC transporter substrate-binding protein PotD (TC 3.A.1.11.1)	49462	50505	-	bi (<->)	287.36786.con.0002	1230	347	fig|287.36786.peg.1230			Spermidine/putrescine import ABC transporter substrate-binding protein PotD (TC 3.A.1.11.1)	1	0.997	bi (<->)	287.36785.con.0004	2907	184	fig|287.36785.peg.2907			Spermidine/putrescine import ABC transporter substrate-binding protein PotD (TC 3.A.1.11.1)	0.995	0.995	bi (<->)	287.36783.con.0001	3236	347	fig|287.36783.peg.3236			Spermidine/putrescine import ABC transporter substrate-binding protein PotD (TC 3.A.1.11.1)	1	0.997	bi (<->)	287.36784.con.0001	6055	347	fig|287.36784.peg.6055			Spermidine/putrescine import ABC transporter substrate-binding protein PotD (TC 3.A.1.11.1)
ASJY01000065	397	262	fig|208964.77.peg.397			PLF_286_00003569	PGF_05048110	Spermidine/putrescine import ABC transporter permease protein PotC (TC 3.A.1.11.1)	50553	51341	-	bi (<->)	287.36786.con.0002	1229	262	fig|287.36786.peg.1229			Spermidine/putrescine import ABC transporter permease protein PotC (TC 3.A.1.11.1)	1	0.996	bi (<->)	287.36785.con.0004	2906	262	fig|287.36785.peg.2906			Spermidine/putrescine import ABC transporter permease protein PotC (TC 3.A.1.11.1)	0.989	0.996	bi (<->)	287.36783.con.0001	3235	262	fig|287.36783.peg.3235			Spermidine/putrescine import ABC transporter permease protein PotC (TC 3.A.1.11.1)	1	0.996	bi (<->)	287.36784.con.0001	6056	262	fig|287.36784.peg.6056			Spermidine/putrescine import ABC transporter permease protein PotC (TC 3.A.1.11.1)
ASJY01000065	398	658	fig|208964.77.peg.398			PLF_286_00002903	PGF_08196377	Spermidine/putrescine import ABC transporter ATP-binding protein PotA (TC 3.A.1.11.1)	51338	53314	-	bi (<->)	287.36786.con.0002	1228	309	fig|287.36786.peg.1228			Spermidine/putrescine import ABC transporter permease protein PotB (TC 3.A.1.11.1)	1	0.997	bi (<->)	287.36785.con.0004	2905	309	fig|287.36785.peg.2905			Spermidine/putrescine import ABC transporter permease protein PotB (TC 3.A.1.11.1)	0.984	0.997	bi (<->)	287.36783.con.0001	3234	309	fig|287.36783.peg.3234			Spermidine/putrescine import ABC transporter permease protein PotB (TC 3.A.1.11.1)	0.99	0.997	bi (<->)	287.36784.con.0001	6057	309	fig|287.36784.peg.6057			Spermidine/putrescine import ABC transporter permease protein PotB (TC 3.A.1.11.1)
ASJY01000065	399	321	fig|208964.77.peg.399			PLF_286_00445533	PGF_00028224	Outer membrane protein	53642	54607	+	bi (<->)	287.36786.con.0002	1226	309	fig|287.36786.peg.1226			Outer membrane protein	1	0.997	bi (<->)	287.36785.con.0004	2902	321	fig|287.36785.peg.2902			Outer membrane protein	0.997	0.997	bi (<->)	287.36783.con.0001	3232	309	fig|287.36783.peg.3232			Outer membrane protein	0.997	0.997	bi (<->)	287.36784.con.0001	6059	309	fig|287.36784.peg.6059			Outer membrane protein
ASJY01000065	400	658	fig|208964.77.peg.400			PLF_286_00002197	PGF_00040265	Alkaline phosphatase isozyme conversion protein	54647	56623	-	bi (<->)	287.36786.con.0002	1225	658	fig|287.36786.peg.1225			Alkaline phosphatase isozyme conversion protein	0.995	0.998	bi (<->)	287.36785.con.0004	2901	658	fig|287.36785.peg.2901			Alkaline phosphatase isozyme conversion protein	0.988	0.998	bi (<->)	287.36783.con.0001	3231	658	fig|287.36783.peg.3231			Alkaline phosphatase isozyme conversion protein	0.994	0.998	bi (<->)	287.36784.con.0001	6060	658	fig|287.36784.peg.6060			Alkaline phosphatase isozyme conversion protein
ASJY01000065	401	110	fig|208964.77.peg.401			PLF_286_00002549	PGF_01772611	UPF0339 protein YegP.N / UPF0339 protein YegP.C	56891	57223	-	bi (<->)	287.36786.con.0002	1224	110	fig|287.36786.peg.1224			UPF0339 protein YegP.N / UPF0339 protein YegP.C	0.982	0.991	bi (<->)	287.36785.con.0004	2899	110	fig|287.36785.peg.2899			UPF0339 protein YegP.N / UPF0339 protein YegP.C	0.982	0.991	bi (<->)	287.36783.con.0001	3229	110	fig|287.36783.peg.3229			UPF0339 protein YegP.N / UPF0339 protein YegP.C	0.982	0.991	bi (<->)	287.36784.con.0001	6062	110	fig|287.36784.peg.6062			UPF0339 protein YegP.N / UPF0339 protein YegP.C
ASJY01000065	402	223	fig|208964.77.peg.402			PLF_286_00000588	PGF_05657253	Ribose-5-phosphate isomerase A (EC 5.3.1.6)	57347	58018	-	bi (<->)	287.36786.con.0002	1223	223	fig|287.36786.peg.1223			Ribose-5-phosphate isomerase A (EC 5.3.1.6)	1	0.996	bi (<->)	287.36785.con.0004	2898	223	fig|287.36785.peg.2898			Ribose-5-phosphate isomerase A (EC 5.3.1.6)	1	0.996	bi (<->)	287.36783.con.0001	3228	223	fig|287.36783.peg.3228			Ribose-5-phosphate isomerase A (EC 5.3.1.6)	0.991	0.996	bi (<->)	287.36784.con.0001	6063	223	fig|287.36784.peg.6063			Ribose-5-phosphate isomerase A (EC 5.3.1.6)
ASJY01000065	403	90	fig|208964.77.peg.403			PLF_286_00023143	PGF_00967421	hypothetical protein	58015	58287	-
ASJY01000065	404	504	fig|208964.77.peg.404			PLF_286_00000007	PGF_06757295	Threonine dehydratase biosynthetic (EC 4.3.1.19)	58276	59790	+	bi (<->)	287.36786.con.0002	1222	504	fig|287.36786.peg.1222			Threonine dehydratase biosynthetic (EC 4.3.1.19)	1	0.998	bi (<->)	287.36785.con.0004	2897	504	fig|287.36785.peg.2897			Threonine dehydratase biosynthetic (EC 4.3.1.19)	0.998	0.998	bi (<->)	287.36783.con.0001	3227	504	fig|287.36783.peg.3227			Threonine dehydratase biosynthetic (EC 4.3.1.19)	1	0.998	bi (<->)	287.36784.con.0001	6064	504	fig|287.36784.peg.6064			Threonine dehydratase biosynthetic (EC 4.3.1.19)
ASJY01000065	405	69	fig|208964.77.peg.405			PLF_286_00003805	PGF_03225329	Predicted integral membrane protein	59910	60116	+	bi (<->)	287.36786.con.0002	1221	155	fig|287.36786.peg.1221			Predicted integral membrane protein	0.966	0.374	bi (<->)	287.36785.con.0004	2896	155	fig|287.36785.peg.2896			Predicted integral membrane protein	0.966	0.374	bi (<->)	287.36783.con.0001	3226	155	fig|287.36783.peg.3226			Predicted integral membrane protein	0.966	0.374	bi (<->)	287.36784.con.0001	6065	155	fig|287.36784.peg.6065			Predicted integral membrane protein
ASJY01000066	406	164	fig|208964.77.peg.406			PLF_286_00003241	PGF_00036148	Predicted nucleoside-diphosphate-sugar epimerases	3	494	+	bi (<->)	287.36786.con.0002	1220	423	fig|287.36786.peg.1220			Predicted nucleoside-diphosphate-sugar epimerases	0.988	0.385	bi (<->)	287.36785.con.0004	2895	423	fig|287.36785.peg.2895			Predicted nucleoside-diphosphate-sugar epimerases	0.994	0.385	bi (<->)	287.36783.con.0001	3225	423	fig|287.36783.peg.3225			Predicted nucleoside-diphosphate-sugar epimerases	0.994	0.385	bi (<->)	287.36784.con.0001	6066	423	fig|287.36784.peg.6066			Predicted nucleoside-diphosphate-sugar epimerases
ASJY01000067	407	50	fig|208964.77.peg.407			PLF_286_00003241	PGF_00036148	Predicted nucleoside-diphosphate-sugar epimerases	1	153	+
ASJY01000067	408	155	fig|208964.77.peg.408			PLF_286_00003400	PGF_03225329	Predicted integral membrane protein	150	617	+	bi (<->)	287.36786.con.0002	1219	155	fig|287.36786.peg.1219			Predicted integral membrane protein	0.994	0.994	bi (<->)	287.36785.con.0004	2894	155	fig|287.36785.peg.2894			Predicted integral membrane protein	1	0.994	bi (<->)	287.36783.con.0001	3224	155	fig|287.36783.peg.3224			Predicted integral membrane protein	1	0.994	bi (<->)	287.36784.con.0001	6067	155	fig|287.36784.peg.6067			Predicted integral membrane protein
ASJY01000067	409	181	fig|208964.77.peg.409			PLF_286_00003028	PGF_00811036	Uncharacterized MFS-type transporter	590	1135	-	bi (<->)	287.36786.con.0002	1218	413	fig|287.36786.peg.1218			Uncharacterized MFS-type transporter	0.978	0.436	bi (<->)	287.36785.con.0004	2893	413	fig|287.36785.peg.2893			Uncharacterized MFS-type transporter	0.989	0.436	bi (<->)	287.36783.con.0001	3223	413	fig|287.36783.peg.3223			Uncharacterized MFS-type transporter	0.989	0.436
ASJY01000068	410	196	fig|208964.77.peg.410			PLF_286_00003028	PGF_00811036	Uncharacterized MFS-type transporter	1	588	-	uni (->)	287.36786.con.0002	1218	413	fig|287.36786.peg.1218			Uncharacterized MFS-type transporter	0.985	0.475	uni (->)	287.36785.con.0004	2893	413	fig|287.36785.peg.2893			Uncharacterized MFS-type transporter	0.975	0.475	uni (->)	287.36783.con.0001	3223	413	fig|287.36783.peg.3223			Uncharacterized MFS-type transporter	0.985	0.475	uni (->)	287.36784.con.0001	6068	647	fig|287.36784.peg.6068			Phosphoserine phosphatase (EC 3.1.3.3)
ASJY01000068	411	217	fig|208964.77.peg.411			PLF_286_00003887	PGF_03116802	Phosphoserine phosphatase (EC 3.1.3.3)	638	1291	-	bi (<->)	287.36786.con.0002	1217	217	fig|287.36786.peg.1217			Phosphoserine phosphatase (EC 3.1.3.3)	1	0.995	bi (<->)	287.36785.con.0004	2892	217	fig|287.36785.peg.2892			Phosphoserine phosphatase (EC 3.1.3.3)	0.995	0.995	bi (<->)	287.36783.con.0001	3222	217	fig|287.36783.peg.3222			Phosphoserine phosphatase (EC 3.1.3.3)	1	0.995	bi (<->)	287.36784.con.0001	6068	647	fig|287.36784.peg.6068			Phosphoserine phosphatase (EC 3.1.3.3)
ASJY01000068	412	159	fig|208964.77.peg.412			PLF_286_00000885	PGF_01785347	Adenosine (5')-pentaphospho-(5'')-adenosine pyrophosphohydrolase	1495	1974	+																					bi (<->)	287.36783.con.0001	3221	159	fig|287.36783.peg.3221			Adenosine (5')-pentaphospho-(5'')-adenosine pyrophosphohydrolase	1	0.994
ASJY01000068	413	759	fig|208964.77.peg.413			PLF_286_00000121	PGF_05135990	FIG001592: Phosphocarrier protein kinase/phosphorylase, nitrogen regulation associated	1997	4276	+	bi (<->)	287.36786.con.0002	1216	926	fig|287.36786.peg.1216			FIG001592: Phosphocarrier protein kinase/phosphorylase, nitrogen regulation associated	1	0.819	bi (<->)	287.36785.con.0004	2891	926	fig|287.36785.peg.2891			FIG001592: Phosphocarrier protein kinase/phosphorylase, nitrogen regulation associated	1	0.819	bi (<->)	287.36783.con.0001	3220	759	fig|287.36783.peg.3220			FIG001592: Phosphocarrier protein kinase/phosphorylase, nitrogen regulation associated	1	0.999	bi (<->)	287.36784.con.0001	6069	926	fig|287.36784.peg.6069			FIG001592: Phosphocarrier protein kinase/phosphorylase, nitrogen regulation associated
ASJY01000068	414	345	fig|208964.77.peg.414			PLF_286_00004117	PGF_08225224	hypothetical protein	4395	5432	+	bi (<->)	287.36786.con.0002	1215	345	fig|287.36786.peg.1215			hypothetical protein	1	0.997	bi (<->)	287.36785.con.0004	2890	345	fig|287.36785.peg.2890			hypothetical protein	0.991	0.997	bi (<->)	287.36783.con.0001	3219	345	fig|287.36783.peg.3219			hypothetical protein	0.991	0.997	bi (<->)	287.36784.con.0001	6070	345	fig|287.36784.peg.6070			hypothetical protein
ASJY01000068	415	138	fig|208964.77.peg.415			PLF_286_00003287	PGF_00415697	Uncharacterized NRDE family protein	5436	5852	-	bi (<->)	287.36786.con.0002	1214	251	fig|287.36786.peg.1214			Uncharacterized NRDE family protein	0.993	0.546	bi (<->)	287.36785.con.0004	2889	251	fig|287.36785.peg.2889			Uncharacterized NRDE family protein	0.986	0.546	bi (<->)	287.36783.con.0001	3218	251	fig|287.36783.peg.3218			Uncharacterized NRDE family protein	0.978	0.546	bi (<->)	287.36784.con.0001	6071	251	fig|287.36784.peg.6071			Uncharacterized NRDE family protein
ASJY01000069	416	103	fig|208964.77.peg.416			PLF_286_00003287	PGF_00415697	Uncharacterized NRDE family protein	1	309	-	uni (->)	287.36786.con.0002	1214	251	fig|287.36786.peg.1214			Uncharacterized NRDE family protein	1	0.406	uni (->)	287.36785.con.0004	2889	251	fig|287.36785.peg.2889			Uncharacterized NRDE family protein	1	0.406	uni (->)	287.36783.con.0001	3218	251	fig|287.36783.peg.3218			Uncharacterized NRDE family protein	1	0.406	uni (->)	287.36784.con.0001	6071	251	fig|287.36784.peg.6071			Uncharacterized NRDE family protein
ASJY01000069	417	267	fig|208964.77.peg.417			PLF_286_00001395	PGF_08139483	Uncharacterized UPF0721 integral membrane protein	431	1234	+	bi (<->)	287.36786.con.0002	1213	267	fig|287.36786.peg.1213			Uncharacterized UPF0721 integral membrane protein	1	0.996	bi (<->)	287.36785.con.0004	2888	267	fig|287.36785.peg.2888			Uncharacterized UPF0721 integral membrane protein	0.993	0.996	bi (<->)	287.36783.con.0001	3217	267	fig|287.36783.peg.3217			Uncharacterized UPF0721 integral membrane protein	1	0.996	bi (<->)	287.36784.con.0001	6072	267	fig|287.36784.peg.6072			Uncharacterized UPF0721 integral membrane protein
ASJY01000069	418	266	fig|208964.77.peg.418			PLF_286_00000586	PGF_05621995	Prolipoprotein diacylglyceryl transferase	1244	2044	+	bi (<->)	287.36786.con.0002	1212	266	fig|287.36786.peg.1212			Prolipoprotein diacylglyceryl transferase	1	0.996	bi (<->)	287.36785.con.0004	2887	266	fig|287.36785.peg.2887			Prolipoprotein diacylglyceryl transferase	0.996	0.996	bi (<->)	287.36783.con.0001	3216	266	fig|287.36783.peg.3216			Prolipoprotein diacylglyceryl transferase	0.992	0.996	bi (<->)	287.36784.con.0001	6073	266	fig|287.36784.peg.6073			Prolipoprotein diacylglyceryl transferase
ASJY01000069	419	264	fig|208964.77.peg.419			PLF_286_00001905	PGF_00056897	Thymidylate synthase (EC 2.1.1.45)	2250	3044	+	bi (<->)	287.36786.con.0002	1211	264	fig|287.36786.peg.1211			Thymidylate synthase (EC 2.1.1.45)	1	0.996	bi (<->)	287.36785.con.0004	2885	264	fig|287.36785.peg.2885			Thymidylate synthase (EC 2.1.1.45)	0.996	0.996	bi (<->)	287.36783.con.0001	3215	264	fig|287.36783.peg.3215			Thymidylate synthase (EC 2.1.1.45)	1	0.996	bi (<->)	287.36784.con.0001	6074	264	fig|287.36784.peg.6074			Thymidylate synthase (EC 2.1.1.45)
ASJY01000069	420	265	fig|208964.77.peg.420			PLF_286_00004576	PGF_10377232	SAM-dependent methyltransferase	3071	3868	-	bi (<->)	287.36786.con.0002	1210	176	fig|287.36786.peg.1210			SAM-dependent methyltransferase	1	0.994	bi (<->)	287.36785.con.0004	2884	265	fig|287.36785.peg.2884			SAM-dependent methyltransferase	0.996	0.996	bi (<->)	287.36783.con.0001	3214	265	fig|287.36783.peg.3214			SAM-dependent methyltransferase	1	0.996	bi (<->)	287.36784.con.0001	6075	265	fig|287.36784.peg.6075			SAM-dependent methyltransferase
ASJY01000069	421	113	fig|208964.77.peg.421			PLF_286_00242293	PGF_00404306	probable integral membrane protein NMA1898	3903	4244	-
ASJY01000070	422	136	fig|208964.77.peg.422			PLF_286_00005782	PGF_00404306	probable integral membrane protein NMA1898	3	410	-
ASJY01000070	423	47	fig|208964.77.peg.423			PLF_286_00002583	PGF_02511367	probable integral membrane protein NMA1899	548	691	-
ASJY01000071	424	71	fig|208964.77.peg.424			PLF_286_00063100	PGF_02511367	probable integral membrane protein NMA1899	2	214	-
ASJY01000071	425	120	fig|208964.77.peg.425			PLF_286_00004452	PGF_00388716	hypothetical protein	405	767	+	bi (<->)	287.36786.con.0002	1207	120	fig|287.36786.peg.1207			hypothetical protein	1	0.992	bi (<->)	287.36785.con.0004	2881	120	fig|287.36785.peg.2881			hypothetical protein	0.992	0.992	bi (<->)	287.36783.con.0001	3211	120	fig|287.36783.peg.3211			hypothetical protein	0.992	0.992	bi (<->)	287.36784.con.0001	6078	120	fig|287.36784.peg.6078			hypothetical protein
ASJY01000071	426	383	fig|208964.77.peg.426			PLF_286_00002159	PGF_02951997	Glycerophosphoryl diester phosphodiesterase (EC 3.1.4.46) periplasmic (secreted in GramPositives)	804	1955	-	bi (<->)	287.36786.con.0002	1206	383	fig|287.36786.peg.1206			Glycerophosphoryl diester phosphodiesterase (EC 3.1.4.46) periplasmic (secreted in GramPositives)	1	0.997	bi (<->)	287.36785.con.0004	2880	383	fig|287.36785.peg.2880			Glycerophosphoryl diester phosphodiesterase (EC 3.1.4.46) periplasmic (secreted in GramPositives)	0.995	0.997	bi (<->)	287.36783.con.0001	3210	383	fig|287.36783.peg.3210			Glycerophosphoryl diester phosphodiesterase (EC 3.1.4.46) periplasmic (secreted in GramPositives)	0.992	0.997	bi (<->)	287.36784.con.0001	6079	383	fig|287.36784.peg.6079			Glycerophosphoryl diester phosphodiesterase (EC 3.1.4.46) periplasmic (secreted in GramPositives)
ASJY01000071	427	51	fig|208964.77.peg.427			PLF_286_00003498	PGF_08225224	hypothetical protein	2165	2317	+
ASJY01000072	428	305	fig|208964.77.peg.428			PLF_286_00003498	PGF_08225224	hypothetical protein	3	920	+	bi (<->)	287.36786.con.0002	1205	364	fig|287.36786.peg.1205			hypothetical protein	0.997	0.835	bi (<->)	287.36785.con.0004	2879	364	fig|287.36785.peg.2879			hypothetical protein	0.993	0.835	bi (<->)	287.36783.con.0001	3209	364	fig|287.36783.peg.3209			hypothetical protein	0.993	0.835	bi (<->)	287.36784.con.0001	6080	364	fig|287.36784.peg.6080			hypothetical protein
ASJY01000072	429	346	fig|208964.77.peg.429			PLF_286_00002948	PGF_06050128	hypothetical protein	917	1957	+	bi (<->)	287.36786.con.0002	1204	346	fig|287.36786.peg.1204			hypothetical protein	0.994	0.997	bi (<->)	287.36785.con.0004	2878	346	fig|287.36785.peg.2878			hypothetical protein	0.991	0.997	bi (<->)	287.36783.con.0001	3208	346	fig|287.36783.peg.3208			hypothetical protein	0.988	0.997	bi (<->)	287.36784.con.0001	6081	346	fig|287.36784.peg.6081			hypothetical protein
ASJY01000072	430	168	fig|208964.77.peg.430			PLF_286_00000860	PGF_09348764	Dihydrofolate reductase (EC 1.5.1.3)	2040	2546	+	bi (<->)	287.36786.con.0002	1203	168	fig|287.36786.peg.1203			Dihydrofolate reductase (EC 1.5.1.3)	0.994	0.994	bi (<->)	287.36785.con.0004	2877	168	fig|287.36785.peg.2877			Dihydrofolate reductase (EC 1.5.1.3)	1	0.994	bi (<->)	287.36783.con.0001	3207	168	fig|287.36783.peg.3207			Dihydrofolate reductase (EC 1.5.1.3)	1	0.994	bi (<->)	287.36784.con.0001	6082	168	fig|287.36784.peg.6082			Dihydrofolate reductase (EC 1.5.1.3)
ASJY01000072	431	157	fig|208964.77.peg.431			PLF_286_00096526	PGF_00043242	Putative phosphoesterase	2562	3035	-	bi (<->)	287.36786.con.0002	1202	157	fig|287.36786.peg.1202			Putative phosphoesterase	1	0.994	bi (<->)	287.36785.con.0004	2876	157	fig|287.36785.peg.2876			Putative phosphoesterase	0.994	0.994	bi (<->)	287.36783.con.0001	3206	157	fig|287.36783.peg.3206			Putative phosphoesterase	1	0.994	bi (<->)	287.36784.con.0001	6083	157	fig|287.36784.peg.6083			Putative phosphoesterase
ASJY01000072	432	461	fig|208964.77.peg.432			PLF_286_00001722	PGF_00066150	Uracil-xanthine permease	3174	4559	-	bi (<->)	287.36786.con.0002	1201	461	fig|287.36786.peg.1201			Uracil-xanthine permease	0.998	0.998	bi (<->)	287.36785.con.0004	2875	461	fig|287.36785.peg.2875			Uracil-xanthine permease	0.998	0.998	bi (<->)	287.36783.con.0001	3205	461	fig|287.36783.peg.3205			Uracil-xanthine permease	0.996	0.998	bi (<->)	287.36784.con.0001	6084	461	fig|287.36784.peg.6084			Uracil-xanthine permease
ASJY01000072	433	612	fig|208964.77.peg.433			PLF_286_00000292	PGF_05070366	Dihydroxy-acid dehydratase (EC 4.2.1.9)	4789	6627	-	bi (<->)	287.36786.con.0002	1200	612	fig|287.36786.peg.1200			Dihydroxy-acid dehydratase (EC 4.2.1.9)	1	0.998	bi (<->)	287.36785.con.0004	2874	612	fig|287.36785.peg.2874			Dihydroxy-acid dehydratase (EC 4.2.1.9)	1	0.998	bi (<->)	287.36783.con.0001	3204	612	fig|287.36783.peg.3204			Dihydroxy-acid dehydratase (EC 4.2.1.9)	1	0.998	bi (<->)	287.36784.con.0001	6085	612	fig|287.36784.peg.6085			Dihydroxy-acid dehydratase (EC 4.2.1.9)
ASJY01000072	434	398	fig|208964.77.peg.434			PLF_286_00000730	PGF_00415346	23S rRNA (cytosine(1962)-C(5))-methyltransferase (EC 2.1.1.191)	6956	8152	-	bi (<->)	287.36786.con.0002	1199	398	fig|287.36786.peg.1199			23S rRNA (cytosine(1962)-C(5))-methyltransferase (EC 2.1.1.191)	1	0.997	bi (<->)	287.36785.con.0004	2873	398	fig|287.36785.peg.2873			23S rRNA (cytosine(1962)-C(5))-methyltransferase (EC 2.1.1.191)	1	0.997	bi (<->)	287.36783.con.0001	3203	398	fig|287.36783.peg.3203			23S rRNA (cytosine(1962)-C(5))-methyltransferase (EC 2.1.1.191)	0.997	0.997	bi (<->)	287.36784.con.0001	6086	398	fig|287.36784.peg.6086			23S rRNA (cytosine(1962)-C(5))-methyltransferase (EC 2.1.1.191)
ASJY01000072	435	179	fig|208964.77.peg.435			PLF_286_00003137	PGF_00723627	Intracellular protease	8225	8764	-	bi (<->)	287.36786.con.0002	1198	179	fig|287.36786.peg.1198			Intracellular protease	1	0.994	bi (<->)	287.36785.con.0004	2872	179	fig|287.36785.peg.2872			Intracellular protease	0.983	0.994	bi (<->)	287.36783.con.0001	3202	179	fig|287.36783.peg.3202			Intracellular protease	0.989	0.994	bi (<->)	287.36784.con.0001	6087	133	fig|287.36784.peg.6087			Intracellular protease
ASJY01000072	436	292	fig|208964.77.peg.436			PLF_286_00000960	PGF_01443078	Predicted signal transduction protein	8926	9804	+	bi (<->)	287.36786.con.0002	1197	292	fig|287.36786.peg.1197			Predicted signal transduction protein	1	0.997	bi (<->)	287.36785.con.0004	2871	292	fig|287.36785.peg.2871			Predicted signal transduction protein	0.993	0.997	bi (<->)	287.36783.con.0001	3201	292	fig|287.36783.peg.3201			Predicted signal transduction protein	0.993	0.997	bi (<->)	287.36784.con.0001	6089	292	fig|287.36784.peg.6089			Predicted signal transduction protein
ASJY01000072	437	270	fig|208964.77.peg.437			PLF_286_00000409	PGF_05740384	Formamidopyrimidine-DNA glycosylase (EC 3.2.2.23)	9863	10675	+	bi (<->)	287.36786.con.0002	1196	270	fig|287.36786.peg.1196			Formamidopyrimidine-DNA glycosylase (EC 3.2.2.23)	1	0.996	bi (<->)	287.36785.con.0004	2870	270	fig|287.36785.peg.2870			Formamidopyrimidine-DNA glycosylase (EC 3.2.2.23)	0.996	0.996	bi (<->)	287.36783.con.0001	3200	270	fig|287.36783.peg.3200			Formamidopyrimidine-DNA glycosylase (EC 3.2.2.23)	1	0.996	bi (<->)	287.36784.con.0001	6090	270	fig|287.36784.peg.6090			Formamidopyrimidine-DNA glycosylase (EC 3.2.2.23)
ASJY01000072	438	192	fig|208964.77.peg.438			PLF_286_00002484	PGF_00424589	1-acyl-sn-glycerol-3-phosphate acyltransferase	10752	11330	+	bi (<->)	287.36786.con.0002	1195	192	fig|287.36786.peg.1195			1-acyl-sn-glycerol-3-phosphate acyltransferase	1	0.995	bi (<->)	287.36785.con.0004	2869	192	fig|287.36785.peg.2869			1-acyl-sn-glycerol-3-phosphate acyltransferase	1	0.995	bi (<->)	287.36783.con.0001	3199	192	fig|287.36783.peg.3199			1-acyl-sn-glycerol-3-phosphate acyltransferase	0.995	0.995	bi (<->)	287.36784.con.0001	6091	192	fig|287.36784.peg.6091			1-acyl-sn-glycerol-3-phosphate acyltransferase
ASJY01000072	439	114	fig|208964.77.peg.439			PLF_286_00002394	PGF_00416803	Cation/multidrug efflux pump	11413	11757	+	bi (<->)	287.36786.con.0002	1194	114	fig|287.36786.peg.1194			Cation/multidrug efflux pump	1	0.991	bi (<->)	287.36785.con.0004	2868	114	fig|287.36785.peg.2868			Cation/multidrug efflux pump	1	0.991	bi (<->)	287.36783.con.0001	3197	68	fig|287.36783.peg.3197			Cation/multidrug efflux pump	1	0.985	bi (<->)	287.36784.con.0001	6092	114	fig|287.36784.peg.6092			Cation/multidrug efflux pump
ASJY01000072	440	328	fig|208964.77.peg.440			PLF_286_00003621	PGF_00004000	FOG: TPR repeat, SEL1 subfamily	12027	13013	+	bi (<->)	287.36786.con.0002	1193	233	fig|287.36786.peg.1193			FOG: TPR repeat, SEL1 subfamily	0.995	0.927	bi (<->)	287.36785.con.0004	2867	237	fig|287.36785.peg.2867			FOG: TPR repeat, SEL1 subfamily	0.991	0.941	bi (<->)	287.36783.con.0001	3196	328	fig|287.36783.peg.3196			FOG: TPR repeat, SEL1 subfamily	0.982	0.997	bi (<->)	287.36784.con.0001	6093	237	fig|287.36784.peg.6093			FOG: TPR repeat, SEL1 subfamily
ASJY01000072	441	462	fig|208964.77.peg.441			PLF_286_00001795	PGF_02890229	Gamma-glutamyltranspeptidase (EC 2.3.2.2) @ Glutathione hydrolase (EC 3.4.19.13)	13118	14506	-	bi (<->)	287.36786.con.0002	1191	577	fig|287.36786.peg.1191			Gamma-glutamyltranspeptidase (EC 2.3.2.2) @ Glutathione hydrolase (EC 3.4.19.13)	0.998	0.799	bi (<->)	287.36785.con.0004	2865	577	fig|287.36785.peg.2865			Gamma-glutamyltranspeptidase (EC 2.3.2.2) @ Glutathione hydrolase (EC 3.4.19.13)	0.976	0.799	bi (<->)	287.36783.con.0001	3194	577	fig|287.36783.peg.3194			Gamma-glutamyltranspeptidase (EC 2.3.2.2) @ Glutathione hydrolase (EC 3.4.19.13)	0.981	0.799	bi (<->)	287.36784.con.0001	6095	577	fig|287.36784.peg.6095			Gamma-glutamyltranspeptidase (EC 2.3.2.2) @ Glutathione hydrolase (EC 3.4.19.13)
ASJY01000073	442	63	fig|208964.77.peg.442			PLF_286_00304069	PGF_02890229	Gamma-glutamyltranspeptidase (EC 2.3.2.2) @ Glutathione hydrolase (EC 3.4.19.13)	2	190	-
ASJY01000073	443	83	fig|208964.77.peg.443			PLF_286_00000724	PGF_00064685	Uncharacterized ferredoxin-like protein YfhL	318	569	-	bi (<->)	287.36786.con.0002	1190	83	fig|287.36786.peg.1190			Uncharacterized ferredoxin-like protein YfhL	1	0.988	bi (<->)	287.36785.con.0004	2864	83	fig|287.36785.peg.2864			Uncharacterized ferredoxin-like protein YfhL	1	0.988	bi (<->)	287.36783.con.0001	3193	83	fig|287.36783.peg.3193			Uncharacterized ferredoxin-like protein YfhL	1	0.988	bi (<->)	287.36784.con.0001	6096	83	fig|287.36784.peg.6096			Uncharacterized ferredoxin-like protein YfhL
ASJY01000073	444	159	fig|208964.77.peg.444			PLF_286_00000584	PGF_04762552	Phosphopantetheine adenylyltransferase (EC 2.7.7.3)	690	1169	-	bi (<->)	287.36786.con.0002	1189	159	fig|287.36786.peg.1189			Phosphopantetheine adenylyltransferase (EC 2.7.7.3)	1	0.994	bi (<->)	287.36785.con.0004	2863	159	fig|287.36785.peg.2863			Phosphopantetheine adenylyltransferase (EC 2.7.7.3)	1	0.994	bi (<->)	287.36783.con.0001	3192	159	fig|287.36783.peg.3192			Phosphopantetheine adenylyltransferase (EC 2.7.7.3)	1	0.994	bi (<->)	287.36784.con.0001	6097	159	fig|287.36784.peg.6097			Phosphopantetheine adenylyltransferase (EC 2.7.7.3)
ASJY01000074	445	523	fig|208964.77.peg.445			PLF_286_00001429	PGF_00002665	FIG022869: Oxidoreductase, GMC family	1	1569	-	bi (<->)	287.36786.con.0002	1188	531	fig|287.36786.peg.1188			FIG022869: Oxidoreductase, GMC family	1	0.983	bi (<->)	287.36785.con.0004	2862	531	fig|287.36785.peg.2862			FIG022869: Oxidoreductase, GMC family	0.998	0.983	bi (<->)	287.36783.con.0001	3191	531	fig|287.36783.peg.3191			FIG022869: Oxidoreductase, GMC family	0.998	0.983	bi (<->)	287.36784.con.0001	6098	531	fig|287.36784.peg.6098			FIG022869: Oxidoreductase, GMC family
ASJY01000074	446	182	fig|208964.77.peg.446			PLF_286_00358697	PGF_00002957	FIG028932: hypothetical protein	1625	2173	-	bi (<->)	287.36786.con.0002	1187	182	fig|287.36786.peg.1187			FIG028932: hypothetical protein	1	0.995	bi (<->)	287.36785.con.0004	2861	182	fig|287.36785.peg.2861			FIG028932: hypothetical protein	1	0.995	bi (<->)	287.36783.con.0001	3190	182	fig|287.36783.peg.3190			FIG028932: hypothetical protein	1	0.995	bi (<->)	287.36784.con.0001	6099	182	fig|287.36784.peg.6099			FIG028932: hypothetical protein
ASJY01000074	447	476	fig|208964.77.peg.447			PLF_286_00369029	PGF_01115747	Aldehyde dehydrogenase (EC 1.2.1.3); Probable coniferyl aldehyde dehydrogenase (EC 1.2.1.68)	2228	3658	-	bi (<->)	287.36786.con.0002	1186	490	fig|287.36786.peg.1186			Aldehyde dehydrogenase (EC 1.2.1.3); Probable coniferyl aldehyde dehydrogenase (EC 1.2.1.68)	1	0.937	bi (<->)	287.36785.con.0004	2860	476	fig|287.36785.peg.2860			Aldehyde dehydrogenase (EC 1.2.1.3); Probable coniferyl aldehyde dehydrogenase (EC 1.2.1.68)	0.998	0.998	bi (<->)	287.36783.con.0001	3189	476	fig|287.36783.peg.3189			Aldehyde dehydrogenase (EC 1.2.1.3); Probable coniferyl aldehyde dehydrogenase (EC 1.2.1.68)	0.996	0.998	bi (<->)	287.36784.con.0001	6100	476	fig|287.36784.peg.6100			Aldehyde dehydrogenase (EC 1.2.1.3); Probable coniferyl aldehyde dehydrogenase (EC 1.2.1.68)
ASJY01000074	448	215	fig|208964.77.peg.448			PLF_286_00358049	PGF_07182652	Transcriptional regulator, AcrR family	3947	4594	+	bi (<->)	287.36786.con.0002	1185	215	fig|287.36786.peg.1185			Transcriptional regulator, AcrR family	0.995	0.995	bi (<->)	287.36785.con.0004	2859	215	fig|287.36785.peg.2859			Transcriptional regulator, AcrR family	1	0.995	bi (<->)	287.36783.con.0001	3188	215	fig|287.36783.peg.3188			Transcriptional regulator, AcrR family	1	0.995	bi (<->)	287.36784.con.0001	6101	215	fig|287.36784.peg.6101			Transcriptional regulator, AcrR family
ASJY01000074	449	136	fig|208964.77.peg.449			PLF_286_00005058	PGF_08225224	hypothetical protein	4579	4989	-	bi (<->)	287.36786.con.0002	1184	136	fig|287.36786.peg.1184			hypothetical protein	1	0.993	bi (<->)	287.36785.con.0004	2858	136	fig|287.36785.peg.2858			hypothetical protein	0.993	0.993	bi (<->)	287.36783.con.0001	3187	136	fig|287.36783.peg.3187			hypothetical protein	0.993	0.993	bi (<->)	287.36784.con.0001	6102	136	fig|287.36784.peg.6102			hypothetical protein
ASJY01000074	450	332	fig|208964.77.peg.450			PLF_286_00089450	PGF_07352646	Hydrolase, alpha/beta fold family functionally coupled to Phosphoribulokinase	5052	6050	-	bi (<->)	287.36786.con.0002	1183	234	fig|287.36786.peg.1183			Hydrolase, alpha/beta fold family functionally coupled to Phosphoribulokinase	0.991	0.987	bi (<->)	287.36785.con.0004	2857	234	fig|287.36785.peg.2857			Hydrolase, alpha/beta fold family functionally coupled to Phosphoribulokinase	1	0.987	bi (<->)	287.36783.con.0001	3186	234	fig|287.36783.peg.3186			Hydrolase, alpha/beta fold family functionally coupled to Phosphoribulokinase	1	0.987	bi (<->)	287.36784.con.0001	6103	234	fig|287.36784.peg.6103			Hydrolase, alpha/beta fold family functionally coupled to Phosphoribulokinase
ASJY01000074	451	188	fig|208964.77.peg.451			PLF_286_00004446	PGF_08225224	hypothetical protein	6087	6653	-	bi (<->)	287.36786.con.0002	1182	188	fig|287.36786.peg.1182			hypothetical protein	0.989	0.995	bi (<->)	287.36785.con.0004	2856	188	fig|287.36785.peg.2856			hypothetical protein	1	0.995	bi (<->)	287.36783.con.0001	3185	188	fig|287.36783.peg.3185			hypothetical protein	1	0.995	bi (<->)	287.36784.con.0001	6104	188	fig|287.36784.peg.6104			hypothetical protein
ASJY01000074	452	198	fig|208964.77.peg.452			PLF_286_00363663	PGF_07133621	16S rRNA (guanine(966)-N(2))-methyltransferase (EC 2.1.1.171)	6656	7252	-	bi (<->)	287.36786.con.0002	1181	198	fig|287.36786.peg.1181			16S rRNA (guanine(966)-N(2))-methyltransferase (EC 2.1.1.171)	1	0.995	bi (<->)	287.36785.con.0004	2855	198	fig|287.36785.peg.2855			16S rRNA (guanine(966)-N(2))-methyltransferase (EC 2.1.1.171)	0.995	0.995	bi (<->)	287.36783.con.0001	3184	198	fig|287.36783.peg.3184			16S rRNA (guanine(966)-N(2))-methyltransferase (EC 2.1.1.171)	1	0.995	bi (<->)	287.36784.con.0001	6105	198	fig|287.36784.peg.6105			16S rRNA (guanine(966)-N(2))-methyltransferase (EC 2.1.1.171)
ASJY01000074	453	495	fig|208964.77.peg.453			PLF_286_00369084	PGF_07052796	FIG015287: Zinc protease	7252	8739	-	bi (<->)	287.36786.con.0002	1180	495	fig|287.36786.peg.1180			FIG015287: Zinc protease	0.988	0.998	bi (<->)	287.36785.con.0004	2854	495	fig|287.36785.peg.2854			FIG015287: Zinc protease	0.99	0.998	bi (<->)	287.36783.con.0001	3183	495	fig|287.36783.peg.3183			FIG015287: Zinc protease	0.992	0.998	bi (<->)	287.36784.con.0001	6106	449	fig|287.36784.peg.6106			FIG015287: Zinc protease
ASJY01000074	454	465	fig|208964.77.peg.454			PLF_286_00003067	PGF_10453082	FIG015547: peptidase, M16 family	8732	10129	-	bi (<->)	287.36786.con.0002	1179	465	fig|287.36786.peg.1179			FIG015547: peptidase, M16 family	0.998	0.998	bi (<->)	287.36785.con.0004	2853	465	fig|287.36785.peg.2853			FIG015547: peptidase, M16 family	0.998	0.998	bi (<->)	287.36783.con.0001	3182	465	fig|287.36783.peg.3182			FIG015547: peptidase, M16 family	0.998	0.998	bi (<->)	287.36784.con.0001	6108	465	fig|287.36784.peg.6108			FIG015547: peptidase, M16 family
ASJY01000075	455	321	fig|208964.77.peg.455			PLF_286_00001153	PGF_08905885	Signal recognition particle receptor FtsY	1	966	+	bi (<->)	287.36786.con.0002	1178	464	fig|287.36786.peg.1178			Signal recognition particle receptor FtsY	1	0.69	bi (<->)	287.36785.con.0004	2852	460	fig|287.36785.peg.2852			Signal recognition particle receptor FtsY	1	0.696	bi (<->)	287.36783.con.0001	3181	453	fig|287.36783.peg.3181			Signal recognition particle receptor FtsY	1	0.706	bi (<->)	287.36784.con.0001	6109	453	fig|287.36784.peg.6109			Signal recognition particle receptor FtsY
ASJY01000075	456	223	fig|208964.77.peg.456			PLF_286_00000983	PGF_06857975	Cell-division-associated, ABC-transporter-like signaling protein FtsE	963	1634	+	bi (<->)	287.36786.con.0002	1177	223	fig|287.36786.peg.1177			Cell-division-associated, ABC-transporter-like signaling protein FtsE	1	0.996	bi (<->)	287.36785.con.0004	2851	223	fig|287.36785.peg.2851			Cell-division-associated, ABC-transporter-like signaling protein FtsE	1	0.996	bi (<->)	287.36783.con.0001	3180	223	fig|287.36783.peg.3180			Cell-division-associated, ABC-transporter-like signaling protein FtsE	1	0.996	bi (<->)	287.36784.con.0001	6110	223	fig|287.36784.peg.6110			Cell-division-associated, ABC-transporter-like signaling protein FtsE
ASJY01000075	457	335	fig|208964.77.peg.457			PLF_286_00000781	PGF_03701810	Cell-division-associated, ABC-transporter-like signaling protein FtsX	1634	2641	+	bi (<->)	287.36786.con.0002	1176	335	fig|287.36786.peg.1176			Cell-division-associated, ABC-transporter-like signaling protein FtsX	1	0.997	bi (<->)	287.36785.con.0004	2850	335	fig|287.36785.peg.2850			Cell-division-associated, ABC-transporter-like signaling protein FtsX	1	0.997	bi (<->)	287.36783.con.0001	3179	335	fig|287.36783.peg.3179			Cell-division-associated, ABC-transporter-like signaling protein FtsX	1	0.997	bi (<->)	287.36784.con.0001	6111	335	fig|287.36784.peg.6111			Cell-division-associated, ABC-transporter-like signaling protein FtsX
ASJY01000075	458	284	fig|208964.77.peg.458			PLF_286_00000841	PGF_06053106	RNA polymerase sigma factor RpoH	2755	3609	+	bi (<->)	287.36786.con.0002	1175	284	fig|287.36786.peg.1175			RNA polymerase sigma factor RpoH	1	0.996	bi (<->)	287.36785.con.0004	2849	284	fig|287.36785.peg.2849			RNA polymerase sigma factor RpoH	1	0.996	bi (<->)	287.36783.con.0001	3178	284	fig|287.36783.peg.3178			RNA polymerase sigma factor RpoH	1	0.996	bi (<->)	287.36784.con.0001	6112	284	fig|287.36784.peg.6112			RNA polymerase sigma factor RpoH
ASJY01000075	459	201	fig|208964.77.peg.459			PLF_286_00005280	PGF_01367496	hypothetical protein	3674	4279	+	bi (<->)	287.36786.con.0002	1174	201	fig|287.36786.peg.1174			hypothetical protein	1	0.995	bi (<->)	287.36785.con.0004	2848	201	fig|287.36785.peg.2848			hypothetical protein	1	0.995	bi (<->)	287.36783.con.0001	3177	201	fig|287.36783.peg.3177			hypothetical protein	1	0.995	bi (<->)	287.36784.con.0001	6113	201	fig|287.36784.peg.6113			hypothetical protein
ASJY01000075	460	243	fig|208964.77.peg.460			PLF_286_00004712	PGF_06269104	Monofunctional biosynthetic peptidoglycan transglycosylase	4284	5015	-	bi (<->)	287.36786.con.0002	1173	243	fig|287.36786.peg.1173			Monofunctional biosynthetic peptidoglycan transglycosylase	1	0.996	bi (<->)	287.36785.con.0004	2847	243	fig|287.36785.peg.2847			Monofunctional biosynthetic peptidoglycan transglycosylase	0.996	0.996	bi (<->)	287.36783.con.0001	3176	243	fig|287.36783.peg.3176			Monofunctional biosynthetic peptidoglycan transglycosylase	0.996	0.996	bi (<->)	287.36784.con.0001	6114	243	fig|287.36784.peg.6114			Monofunctional biosynthetic peptidoglycan transglycosylase
ASJY01000075	461	125	fig|208964.77.peg.461			PLF_286_00015490	PGF_03038852	FIG00018398: hypothetical regulator	5052	5429	+	bi (<->)	287.36786.con.0002	1172	125	fig|287.36786.peg.1172			FIG00018398: hypothetical regulator	1	0.992	bi (<->)	287.36785.con.0004	2846	125	fig|287.36785.peg.2846			FIG00018398: hypothetical regulator	1	0.992	bi (<->)	287.36783.con.0001	3175	125	fig|287.36783.peg.3175			FIG00018398: hypothetical regulator	1	0.992	bi (<->)	287.36784.con.0001	6115	125	fig|287.36784.peg.6115			FIG00018398: hypothetical regulator
ASJY01000075	462	66	fig|208964.77.peg.462			PLF_286_00169994	PGF_00055115	Sulfur carrier protein ThiS	5532	5732	+	bi (<->)	287.36786.con.0002	1171	66	fig|287.36786.peg.1171			Sulfur carrier protein ThiS	1	0.985	bi (<->)	287.36785.con.0004	2845	66	fig|287.36785.peg.2845			Sulfur carrier protein ThiS	1	0.985	bi (<->)	287.36783.con.0001	3174	66	fig|287.36783.peg.3174			Sulfur carrier protein ThiS	1	0.985	bi (<->)	287.36784.con.0001	6116	66	fig|287.36784.peg.6116			Sulfur carrier protein ThiS
ASJY01000075	463	265	fig|208964.77.peg.463			PLF_286_00000545	PGF_04175327	Thiazole synthase (EC 2.8.1.10)	5791	6588	+	bi (<->)	287.36786.con.0002	1170	265	fig|287.36786.peg.1170			Thiazole synthase (EC 2.8.1.10)	1	0.996	bi (<->)	287.36785.con.0004	2844	290	fig|287.36785.peg.2844			Thiazole synthase (EC 2.8.1.10)	0.995	0.683	bi (<->)	287.36783.con.0001	3173	265	fig|287.36783.peg.3173			Thiazole synthase (EC 2.8.1.10)	0.996	0.996	bi (<->)	287.36784.con.0001	6117	265	fig|287.36784.peg.6117			Thiazole synthase (EC 2.8.1.10)
ASJY01000075	464	244	fig|208964.77.peg.464			PLF_286_00001054	PGF_06530721	tRNA (guanine(46)-N(7))-methyltransferase (EC 2.1.1.33)	6679	7413	+	bi (<->)	287.36786.con.0002	1169	244	fig|287.36786.peg.1169			tRNA (guanine(46)-N(7))-methyltransferase (EC 2.1.1.33)	0.996	0.996	bi (<->)	287.36785.con.0004	2843	244	fig|287.36785.peg.2843			tRNA (guanine(46)-N(7))-methyltransferase (EC 2.1.1.33)	0.996	0.996	bi (<->)	287.36783.con.0001	3171	123	fig|287.36783.peg.3171			tRNA (guanine(46)-N(7))-methyltransferase (EC 2.1.1.33)	0.984	0.992	bi (<->)	287.36784.con.0001	6118	244	fig|287.36784.peg.6118			tRNA (guanine(46)-N(7))-methyltransferase (EC 2.1.1.33)
ASJY01000075	465	448	fig|208964.77.peg.465			PLF_286_00002120	PGF_09029931	hypothetical protein	7576	8922	+	bi (<->)	287.36786.con.0002	1168	448	fig|287.36786.peg.1168			hypothetical protein	1	0.998	bi (<->)	287.36785.con.0004	2842	448	fig|287.36785.peg.2842			hypothetical protein	0.998	0.998	bi (<->)	287.36783.con.0001	3170	448	fig|287.36783.peg.3170			hypothetical protein	0.998	0.998	bi (<->)	287.36784.con.0001	6119	448	fig|287.36784.peg.6119			hypothetical protein
ASJY01000075	466	85	fig|208964.77.peg.466			PLF_286_00005191	PGF_08225224	hypothetical protein	8935	9192	-	bi (<->)	287.36786.con.0002	1167	85	fig|287.36786.peg.1167			hypothetical protein	1	0.988	bi (<->)	287.36785.con.0004	2841	85	fig|287.36785.peg.2841			hypothetical protein	1	0.988	bi (<->)	287.36783.con.0001	3169	85	fig|287.36783.peg.3169			hypothetical protein	0.988	0.988	bi (<->)	287.36784.con.0001	6120	85	fig|287.36784.peg.6120			hypothetical protein
ASJY01000075	467	107	fig|208964.77.peg.467			PLF_286_00002380	PGF_00034044	Phosphotransferase system IIC components, glucose/maltose/N-acetylglucosamine-specific	9254	9577	-	bi (<->)	287.36786.con.0002	1166	107	fig|287.36786.peg.1166			Phosphotransferase system IIC components, glucose/maltose/N-acetylglucosamine-specific	1	0.991	bi (<->)	287.36785.con.0004	2840	107	fig|287.36785.peg.2840			Phosphotransferase system IIC components, glucose/maltose/N-acetylglucosamine-specific	1	0.991	bi (<->)	287.36783.con.0001	3168	107	fig|287.36783.peg.3168			Phosphotransferase system IIC components, glucose/maltose/N-acetylglucosamine-specific	1	0.991	bi (<->)	287.36784.con.0001	6121	107	fig|287.36784.peg.6121			Phosphotransferase system IIC components, glucose/maltose/N-acetylglucosamine-specific
ASJY01000075	468	397	fig|208964.77.peg.468			PLF_286_00328081	PGF_04991657	Oxygen-independent coproporphyrinogen-III oxidase-like protein YggW	9620	10813	-	bi (<->)	287.36786.con.0002	1165	384	fig|287.36786.peg.1165			Oxygen-independent coproporphyrinogen-III oxidase-like protein YggW	0.993	0.734	bi (<->)	287.36785.con.0004	2839	384	fig|287.36785.peg.2839			Oxygen-independent coproporphyrinogen-III oxidase-like protein YggW	0.993	0.734	bi (<->)	287.36783.con.0001	3167	384	fig|287.36783.peg.3167			Oxygen-independent coproporphyrinogen-III oxidase-like protein YggW	0.993	0.734	bi (<->)	287.36784.con.0001	6122	384	fig|287.36784.peg.6122			Oxygen-independent coproporphyrinogen-III oxidase-like protein YggW
ASJY01000076	469	134	fig|208964.77.peg.469			PLF_286_00001262	PGF_00026362	Nucleoside 5-triphosphatase RdgB (dHAPTP, dITP, XTP-specific) (EC 3.6.1.66)	2	403	-	bi (<->)	287.36786.con.0002	1164	197	fig|287.36786.peg.1164			Nucleoside 5-triphosphatase RdgB (dHAPTP, dITP, XTP-specific) (EC 3.6.1.66)	1	0.675	bi (<->)	287.36785.con.0004	2838	197	fig|287.36785.peg.2838			Nucleoside 5-triphosphatase RdgB (dHAPTP, dITP, XTP-specific) (EC 3.6.1.66)	1	0.675	bi (<->)	287.36783.con.0001	3166	197	fig|287.36783.peg.3166			Nucleoside 5-triphosphatase RdgB (dHAPTP, dITP, XTP-specific) (EC 3.6.1.66)	1	0.675	bi (<->)	287.36784.con.0001	6123	197	fig|287.36784.peg.6123			Nucleoside 5-triphosphatase RdgB (dHAPTP, dITP, XTP-specific) (EC 3.6.1.66)
ASJY01000076	470	139	fig|208964.77.peg.470			PLF_286_00003510	PGF_08225224	hypothetical protein	400	819	-	bi (<->)	287.36786.con.0002	1163	139	fig|287.36786.peg.1163			hypothetical protein	0.993	0.993	bi (<->)	287.36785.con.0004	2837	139	fig|287.36785.peg.2837			hypothetical protein	0.993	0.993	bi (<->)	287.36783.con.0001	3165	139	fig|287.36783.peg.3165			hypothetical protein	0.993	0.993	bi (<->)	287.36784.con.0001	6124	139	fig|287.36784.peg.6124			hypothetical protein
ASJY01000076	471	206	fig|208964.77.peg.471			PLF_286_00000972	PGF_00020741	Methionine biosynthesis protein MetW	951	1571	-	bi (<->)	287.36786.con.0002	1162	206	fig|287.36786.peg.1162			Methionine biosynthesis protein MetW	1	0.995	bi (<->)	287.36785.con.0004	2836	206	fig|287.36785.peg.2836			Methionine biosynthesis protein MetW	1	0.995	bi (<->)	287.36783.con.0001	3164	206	fig|287.36783.peg.3164			Methionine biosynthesis protein MetW	1	0.995	bi (<->)	287.36784.con.0001	6125	206	fig|287.36784.peg.6125			Methionine biosynthesis protein MetW
ASJY01000076	472	379	fig|208964.77.peg.472			PLF_286_00000413	PGF_00012329	Homoserine O-acetyltransferase (EC 2.3.1.31)	1579	2718	-	bi (<->)	287.36786.con.0002	1161	379	fig|287.36786.peg.1161			Homoserine O-acetyltransferase (EC 2.3.1.31)	1	0.997	bi (<->)	287.36785.con.0004	2835	385	fig|287.36785.peg.2835			Homoserine O-acetyltransferase (EC 2.3.1.31)	1	0.945	bi (<->)	287.36783.con.0001	3163	379	fig|287.36783.peg.3163			Homoserine O-acetyltransferase (EC 2.3.1.31)	1	0.997	bi (<->)	287.36784.con.0001	6126	385	fig|287.36784.peg.6126			Homoserine O-acetyltransferase (EC 2.3.1.31)
ASJY01000076	473	655	fig|208964.77.peg.473			PLF_286_00001952	PGF_08225224	hypothetical protein	2807	4774	-	bi (<->)	287.36786.con.0002	1160	655	fig|287.36786.peg.1160			hypothetical protein	0.998	0.998	bi (<->)	287.36785.con.0004	2834	655	fig|287.36785.peg.2834			hypothetical protein	0.997	0.998	bi (<->)	287.36783.con.0001	3162	655	fig|287.36783.peg.3162			hypothetical protein	0.997	0.998	bi (<->)	287.36784.con.0001	6127	655	fig|287.36784.peg.6127			hypothetical protein
ASJY01000076	474	56	fig|208964.77.peg.474			PLF_286_00094235	PGF_01781274	hypothetical protein	4882	5052	-	bi (<->)	287.36786.con.0002	1159	56	fig|287.36786.peg.1159			FIG00958356: hypothetical protein	0.982	0.982	bi (<->)	287.36785.con.0004	2833	56	fig|287.36785.peg.2833			FIG00958356: hypothetical protein	0.982	0.982	bi (<->)	287.36783.con.0001	3161	56	fig|287.36783.peg.3161			FIG00958356: hypothetical protein	0.982	0.982	bi (<->)	287.36784.con.0001	6128	56	fig|287.36784.peg.6128			FIG00958356: hypothetical protein
ASJY01000076	475	197	fig|208964.77.peg.475			PLF_286_00001265	PGF_03081665	Cell division integral membrane protein, YggT and half-length relatives	5175	5768	-	bi (<->)	287.36786.con.0002	1158	197	fig|287.36786.peg.1158			Cell division integral membrane protein, YggT and half-length relatives	1	0.995	bi (<->)	287.36785.con.0004	2832	197	fig|287.36785.peg.2832			Cell division integral membrane protein, YggT and half-length relatives	1	0.995	bi (<->)	287.36783.con.0001	3160	197	fig|287.36783.peg.3160			Cell division integral membrane protein, YggT and half-length relatives	1	0.995	bi (<->)	287.36784.con.0001	6129	197	fig|287.36784.peg.6129			Cell division integral membrane protein, YggT and half-length relatives
ASJY01000076	476	148	fig|208964.77.peg.476			PLF_286_00005778	PGF_07609122	Pyrroline-5-carboxylate reductase (EC 1.5.1.2)	5779	6225	-	bi (<->)	287.36786.con.0002	1157	273	fig|287.36786.peg.1157			Pyrroline-5-carboxylate reductase (EC 1.5.1.2)	0.993	0.538	bi (<->)	287.36785.con.0004	2831	273	fig|287.36785.peg.2831			Pyrroline-5-carboxylate reductase (EC 1.5.1.2)	0.993	0.538	bi (<->)	287.36783.con.0001	3159	273	fig|287.36783.peg.3159			Pyrroline-5-carboxylate reductase (EC 1.5.1.2)	0.993	0.538	bi (<->)	287.36784.con.0001	6130	273	fig|287.36784.peg.6130			Pyrroline-5-carboxylate reductase (EC 1.5.1.2)
ASJY01000077	477	60	fig|208964.77.peg.477			PLF_286_00005778	PGF_07609122	Pyrroline-5-carboxylate reductase (EC 1.5.1.2)	2	181	-
ASJY01000077	478	230	fig|208964.77.peg.478			PLF_286_00000863	PGF_04498026	Pyridoxal phosphate-containing protein YggS	193	885	-	bi (<->)	287.36786.con.0002	1156	230	fig|287.36786.peg.1156			Pyridoxal phosphate-containing protein YggS	1	0.996	bi (<->)	287.36785.con.0004	2830	230	fig|287.36785.peg.2830			Pyridoxal phosphate-containing protein YggS	1	0.996	bi (<->)	287.36783.con.0001	3158	230	fig|287.36783.peg.3158			Pyridoxal phosphate-containing protein YggS	1	0.996	bi (<->)	287.36784.con.0001	6131	230	fig|287.36784.peg.6131			Pyridoxal phosphate-containing protein YggS
ASJY01000077	479	40	fig|208964.77.peg.479			PLF_286_00136513	PGF_02971039	hypothetical protein	896	1018	-
ASJY01000077	480	344	fig|208964.77.peg.480			PLF_286_00001256	PGF_02204321	Twitching motility protein PilT	1100	2134	+	bi (<->)	287.36786.con.0002	1155	344	fig|287.36786.peg.1155			Twitching motility protein PilT	1	0.997	bi (<->)	287.36785.con.0004	2829	344	fig|287.36785.peg.2829			Twitching motility protein PilT	1	0.997	bi (<->)	287.36783.con.0001	3157	344	fig|287.36783.peg.3157			Twitching motility protein PilT	1	0.997	bi (<->)	287.36784.con.0001	6132	344	fig|287.36784.peg.6132			Twitching motility protein PilT
ASJY01000077	481	279	fig|208964.77.peg.481			PLF_286_00001887	PGF_00488496	Type IV pilus assembly ATPase component PilU	2312	3151	+	bi (<->)	287.36786.con.0002	1154	382	fig|287.36786.peg.1154			Type IV pilus assembly ATPase component PilU	1	0.72	bi (<->)	287.36785.con.0004	2828	382	fig|287.36785.peg.2828			Type IV pilus assembly ATPase component PilU	1	0.72	bi (<->)	287.36783.con.0001	3156	382	fig|287.36783.peg.3156			Type IV pilus assembly ATPase component PilU	1	0.72	bi (<->)	287.36784.con.0001	6133	382	fig|287.36784.peg.6133			Type IV pilus assembly ATPase component PilU
ASJY01000077	482	103	fig|208964.77.peg.482			PLF_286_00001887	PGF_00488496	Type IV pilus assembly ATPase component PilU	3148	3459	+
ASJY01000077	483	299	fig|208964.77.peg.483			PLF_286_00004627	PGF_07619772	Cobalt/zinc/cadmium resistance protein CzcD	3467	4366	-	bi (<->)	287.36786.con.0002	1153	299	fig|287.36786.peg.1153			Cobalt/zinc/cadmium resistance protein CzcD	0.997	0.997	bi (<->)	287.36785.con.0004	2827	299	fig|287.36785.peg.2827			Cobalt/zinc/cadmium resistance protein CzcD	0.997	0.997	bi (<->)	287.36783.con.0001	3155	299	fig|287.36783.peg.3155			Cobalt/zinc/cadmium resistance protein CzcD	1	0.997	bi (<->)	287.36784.con.0001	6134	299	fig|287.36784.peg.6134			Cobalt/zinc/cadmium resistance protein CzcD
ASJY01000077	484	134	fig|208964.77.peg.484			PLF_286_00003095	PGF_08225224	hypothetical protein	4520	4924	+	bi (<->)	287.36786.con.0002	1152	134	fig|287.36786.peg.1152			hypothetical protein	1	0.993	bi (<->)	287.36785.con.0004	2826	134	fig|287.36785.peg.2826			hypothetical protein	1	0.993	bi (<->)	287.36783.con.0001	3154	134	fig|287.36783.peg.3154			hypothetical protein	1	0.993	bi (<->)	287.36784.con.0001	6135	134	fig|287.36784.peg.6135			hypothetical protein
ASJY01000077	485	457	fig|208964.77.peg.485			PLF_286_00001654	PGF_00760084	Cystathionine beta-synthase (EC 4.2.1.22)	5167	6540	+	bi (<->)	287.36786.con.0002	1151	457	fig|287.36786.peg.1151			Cystathionine beta-synthase (EC 4.2.1.22)	1	0.998	bi (<->)	287.36785.con.0004	2825	457	fig|287.36785.peg.2825			Cystathionine beta-synthase (EC 4.2.1.22)	0.998	0.998	bi (<->)	287.36783.con.0001	3153	457	fig|287.36783.peg.3153			Cystathionine beta-synthase (EC 4.2.1.22)	0.996	0.998	bi (<->)	287.36784.con.0001	6136	457	fig|287.36784.peg.6136			Cystathionine beta-synthase (EC 4.2.1.22)
ASJY01000077	486	394	fig|208964.77.peg.486			PLF_286_00001668	PGF_05950073	Cystathionine gamma-lyase (EC 4.4.1.1)	6537	7721	+	bi (<->)	287.36786.con.0002	1150	394	fig|287.36786.peg.1150			Cystathionine gamma-lyase (EC 4.4.1.1)	1	0.997	bi (<->)	287.36785.con.0004	2824	394	fig|287.36785.peg.2824			Cystathionine gamma-lyase (EC 4.4.1.1)	0.995	0.997	bi (<->)	287.36783.con.0001	3152	394	fig|287.36783.peg.3152			Cystathionine gamma-lyase (EC 4.4.1.1)	0.997	0.997	bi (<->)	287.36784.con.0001	6137	324	fig|287.36784.peg.6137			Cystathionine gamma-lyase (EC 4.4.1.1)
ASJY01000077	487	284	fig|208964.77.peg.487			PLF_286_00004554	PGF_00423378	Dihydroorotase (EC 3.5.2.3)	7948	8802	-	bi (<->)	287.36786.con.0002	1149	423	fig|287.36786.peg.1149			Dihydroorotase (EC 3.5.2.3)	0.996	0.669	bi (<->)	287.36785.con.0004	2823	423	fig|287.36785.peg.2823			Dihydroorotase (EC 3.5.2.3)	0.993	0.669	bi (<->)	287.36783.con.0001	3151	423	fig|287.36783.peg.3151			Dihydroorotase (EC 3.5.2.3)	0.993	0.669	bi (<->)	287.36784.con.0001	6138	423	fig|287.36784.peg.6138			Dihydroorotase (EC 3.5.2.3)
ASJY01000077	488	334	fig|208964.77.peg.488			PLF_286_00000887	PGF_00066906	Aspartate carbamoyltransferase (EC 2.1.3.2)	9217	10221	-	bi (<->)	287.36786.con.0002	1148	334	fig|287.36786.peg.1148			Aspartate carbamoyltransferase (EC 2.1.3.2)	1	0.997	bi (<->)	287.36785.con.0004	2822	334	fig|287.36785.peg.2822			Aspartate carbamoyltransferase (EC 2.1.3.2)	1	0.997	bi (<->)	287.36783.con.0001	3150	334	fig|287.36783.peg.3150			Aspartate carbamoyltransferase (EC 2.1.3.2)	0.997	0.997	bi (<->)	287.36784.con.0001	6139	334	fig|287.36784.peg.6139			Aspartate carbamoyltransferase (EC 2.1.3.2)
ASJY01000077	489	170	fig|208964.77.peg.489			PLF_286_00000813	PGF_00066124	Pyrimidine operon regulatory protein PyrR	10245	10757	-	bi (<->)	287.36786.con.0002	1147	170	fig|287.36786.peg.1147			Pyrimidine operon regulatory protein PyrR	1	0.994	bi (<->)	287.36785.con.0004	2821	170	fig|287.36785.peg.2821			Pyrimidine operon regulatory protein PyrR	1	0.994	bi (<->)	287.36783.con.0001	3149	170	fig|287.36783.peg.3149			Pyrimidine operon regulatory protein PyrR	1	0.994	bi (<->)	287.36784.con.0001	6140	170	fig|287.36784.peg.6140			Pyrimidine operon regulatory protein PyrR
ASJY01000077	490	144	fig|208964.77.peg.490			PLF_286_00000921	PGF_10488938	Putative pre-16S rRNA nuclease YqgF	10869	11303	-	bi (<->)	287.36786.con.0002	1146	144	fig|287.36786.peg.1146			Putative pre-16S rRNA nuclease YqgF	1	0.993	bi (<->)	287.36785.con.0004	2820	144	fig|287.36785.peg.2820			Putative pre-16S rRNA nuclease YqgF	1	0.993	bi (<->)	287.36783.con.0001	3148	144	fig|287.36783.peg.3148			Putative pre-16S rRNA nuclease YqgF	1	0.993	bi (<->)	287.36784.con.0001	6141	144	fig|287.36784.peg.6141			Putative pre-16S rRNA nuclease YqgF
ASJY01000077	491	189	fig|208964.77.peg.491			PLF_286_00001346	PGF_09061641	UPF0301 protein YqgE	11303	11872	-	bi (<->)	287.36786.con.0002	1145	189	fig|287.36786.peg.1145			UPF0301 protein YqgE	1	0.995	bi (<->)	287.36785.con.0004	2819	189	fig|287.36785.peg.2819			UPF0301 protein YqgE	0.995	0.995	bi (<->)	287.36783.con.0001	3147	189	fig|287.36783.peg.3147			UPF0301 protein YqgE	0.995	0.995	bi (<->)	287.36784.con.0001	6142	189	fig|287.36784.peg.6142			UPF0301 protein YqgE
ASJY01000077	492	220	fig|208964.77.peg.492			PLF_286_00041079	PGF_00057116	TonB protein	11921	12583	-	bi (<->)	287.36786.con.0002	1144	297	fig|287.36786.peg.1144			TonB protein	0.995	0.737	bi (<->)	287.36785.con.0004	2818	277	fig|287.36785.peg.2818			TonB protein	0.995	0.791	bi (<->)	287.36783.con.0001	3146	297	fig|287.36783.peg.3146			TonB protein	0.995	0.737	bi (<->)	287.36784.con.0001	6143	297	fig|287.36784.peg.6143			TonB protein
ASJY01000078	493	49	fig|208964.77.peg.493			PLF_286_00041079	PGF_00057116	TonB protein	1	147	-
ASJY01000079	494	234	fig|208964.77.peg.494			PLF_286_00000250	PGF_00008469	Glutathione synthetase (EC 6.3.2.3)	3	704	-	bi (<->)	287.36786.con.0002	1143	317	fig|287.36786.peg.1143			Glutathione synthetase (EC 6.3.2.3)	0.987	0.726	bi (<->)	287.36785.con.0004	2817	317	fig|287.36785.peg.2817			Glutathione synthetase (EC 6.3.2.3)	0.987	0.726	bi (<->)	287.36783.con.0001	3145	317	fig|287.36783.peg.3145			Glutathione synthetase (EC 6.3.2.3)	0.987	0.726	bi (<->)	287.36784.con.0001	6144	317	fig|287.36784.peg.6144			Glutathione synthetase (EC 6.3.2.3)
ASJY01000079	495	135	fig|208964.77.peg.495			PLF_286_00001246	PGF_00414156	twitching motility protein PilG	959	1366	+	bi (<->)	287.36786.con.0002	1142	135	fig|287.36786.peg.1142			twitching motility protein PilG	1	0.993	bi (<->)	287.36785.con.0004	2816	135	fig|287.36785.peg.2816			twitching motility protein PilG	1	0.993	bi (<->)	287.36783.con.0001	3144	135	fig|287.36783.peg.3144			twitching motility protein PilG	1	0.993	bi (<->)	287.36784.con.0001	6145	135	fig|287.36784.peg.6145			twitching motility protein PilG
ASJY01000079	496	121	fig|208964.77.peg.496			PLF_286_00000852	PGF_03729877	twitching motility protein PilH	1413	1778	+	bi (<->)	287.36786.con.0002	1141	121	fig|287.36786.peg.1141			twitching motility protein PilH	1	0.992	bi (<->)	287.36785.con.0004	2815	121	fig|287.36785.peg.2815			twitching motility protein PilH	1	0.992	bi (<->)	287.36783.con.0001	3143	121	fig|287.36783.peg.3143			twitching motility protein PilH	1	0.992	bi (<->)	287.36784.con.0001	6146	121	fig|287.36784.peg.6146			twitching motility protein PilH
ASJY01000079	497	178	fig|208964.77.peg.497			PLF_286_00001907	PGF_00414422	type IV pili signal transduction protein PilI	1829	2365	+	bi (<->)	287.36786.con.0002	1140	178	fig|287.36786.peg.1140			type IV pili signal transduction protein PilI	1	0.994	bi (<->)	287.36785.con.0004	2814	178	fig|287.36785.peg.2814			type IV pili signal transduction protein PilI	1	0.994	bi (<->)	287.36783.con.0001	3142	178	fig|287.36783.peg.3142			type IV pili signal transduction protein PilI	1	0.994	bi (<->)	287.36784.con.0001	6147	178	fig|287.36784.peg.6147			type IV pili signal transduction protein PilI
ASJY01000079	498	682	fig|208964.77.peg.498			PLF_286_00003947	PGF_07599340	twitching motility protein PilJ	2450	4498	+	bi (<->)	287.36786.con.0002	1139	478	fig|287.36786.peg.1139			twitching motility protein PilJ	0.996	0.992	bi (<->)	287.36785.con.0004	2813	682	fig|287.36785.peg.2813			twitching motility protein PilJ	0.999	0.999	bi (<->)	287.36783.con.0001	3141	682	fig|287.36783.peg.3141			twitching motility protein PilJ	0.999	0.999	bi (<->)	287.36784.con.0001	6148	682	fig|287.36784.peg.6148			twitching motility protein PilJ
ASJY01000079	499	291	fig|208964.77.peg.499			PLF_286_00002052	PGF_08449066	Chemotaxis protein methyltransferase CheR (EC 2.1.1.80)	4559	5434	+	uni (->)	287.36786.con.0002	3479	274	fig|287.36786.peg.3479			Chemotaxis protein methyltransferase CheR (EC 2.1.1.80)	0.322	0.923	bi (<->)	287.36785.con.0004	2812	291	fig|287.36785.peg.2812			Chemotaxis protein methyltransferase CheR (EC 2.1.1.80)	0.997	0.997	bi (<->)	287.36783.con.0001	3140	291	fig|287.36783.peg.3140			Chemotaxis protein methyltransferase CheR (EC 2.1.1.80)	0.997	0.997	bi (<->)	287.36784.con.0001	6149	291	fig|287.36784.peg.6149			Chemotaxis protein methyltransferase CheR (EC 2.1.1.80)
ASJY01000079	500	811	fig|208964.77.peg.500			PLF_286_00001664	PGF_00412867	still frameshift probable component of chemotactic signal transduction system	5446	7881	+	bi (<->)	287.36786.con.0002	1120	1298	fig|287.36786.peg.1120			still frameshift probable component of chemotactic signal transduction system	0.997	0.473	bi (<->)	287.36785.con.0004	2811	730	fig|287.36785.peg.2811			still frameshift probable component of chemotactic signal transduction system	0.995	0.838	bi (<->)	287.36783.con.0001	3139	2476	fig|287.36783.peg.3139			still frameshift probable component of chemotactic signal transduction system	0.991	0.319	bi (<->)	287.36784.con.0001	6150	1587	fig|287.36784.peg.6150			still frameshift probable component of chemotactic signal transduction system
ASJY01000079	501	185	fig|208964.77.peg.501			PLF_286_00001664	PGF_00412867	still frameshift probable component of chemotactic signal transduction system	7868	8422	+
ASJY01000080	502	793	fig|208964.77.peg.502			PLF_286_00001664	PGF_00412867	still frameshift probable component of chemotactic signal transduction system	3	2384	+											bi (<->)	287.36785.con.0004	2810	1748	fig|287.36785.peg.2810			still frameshift probable component of chemotactic signal transduction system	0.965	0.414
ASJY01000081	503	617	fig|208964.77.peg.503			PLF_286_00001664	PGF_00412867	still frameshift probable component of chemotactic signal transduction system	1	1854	+	bi (<->)	287.36786.con.0002	1121	851	fig|287.36786.peg.1121			still frameshift probable component of chemotactic signal transduction system	0.997	0.724	uni (->)	287.36785.con.0004	2810	1748	fig|287.36785.peg.2810			still frameshift probable component of chemotactic signal transduction system	0.997	0.352											bi (<->)	287.36784.con.0001	6151	900	fig|287.36784.peg.6151			still frameshift probable component of chemotactic signal transduction system
ASJY01000081	504	148	fig|208964.77.peg.504			PLF_286_00001873	PGF_00417580	Chemotaxis response regulator protein-glutamate methylesterase CheB (EC 3.1.1.61)	1847	2290	+	uni (->)	287.36786.con.0002	1122	343	fig|287.36786.peg.1122			Chemotaxis response regulator protein-glutamate methylesterase CheB (EC 3.1.1.61)	0.993	0.429	uni (->)	287.36785.con.0004	2809	343	fig|287.36785.peg.2809			Chemotaxis response regulator protein-glutamate methylesterase CheB (EC 3.1.1.61)	0.993	0.429	uni (->)	287.36783.con.0001	3138	343	fig|287.36783.peg.3138			Chemotaxis response regulator protein-glutamate methylesterase CheB (EC 3.1.1.61)	0.993	0.429	uni (->)	287.36784.con.0001	6152	343	fig|287.36784.peg.6152			Chemotaxis response regulator protein-glutamate methylesterase CheB (EC 3.1.1.61)
ASJY01000082	505	183	fig|208964.77.peg.505			PLF_286_00001873	PGF_00417580	Chemotaxis response regulator protein-glutamate methylesterase CheB (EC 3.1.1.61)	2	553	+	bi (<->)	287.36786.con.0002	1122	343	fig|287.36786.peg.1122			Chemotaxis response regulator protein-glutamate methylesterase CheB (EC 3.1.1.61)	1	0.531	bi (<->)	287.36785.con.0004	2809	343	fig|287.36785.peg.2809			Chemotaxis response regulator protein-glutamate methylesterase CheB (EC 3.1.1.61)	0.995	0.531	bi (<->)	287.36783.con.0001	3138	343	fig|287.36783.peg.3138			Chemotaxis response regulator protein-glutamate methylesterase CheB (EC 3.1.1.61)	0.995	0.531	bi (<->)	287.36784.con.0001	6152	343	fig|287.36784.peg.6152			Chemotaxis response regulator protein-glutamate methylesterase CheB (EC 3.1.1.61)
ASJY01000082	506	168	fig|208964.77.peg.506			PLF_286_00003367	PGF_00404127	probable chemotaxis protein	550	1056	+	bi (<->)	287.36786.con.0002	1123	168	fig|287.36786.peg.1123			probable chemotaxis protein	0.988	0.994	bi (<->)	287.36785.con.0004	2808	168	fig|287.36785.peg.2808			probable chemotaxis protein	0.982	0.994	bi (<->)	287.36783.con.0001	3137	168	fig|287.36783.peg.3137			probable chemotaxis protein	0.988	0.994	bi (<->)	287.36784.con.0001	6153	168	fig|287.36784.peg.6153			probable chemotaxis protein
ASJY01000082	507	138	fig|208964.77.peg.507			PLF_286_00281704	PGF_01671660	Transcriptional regulator, AraC family	1064	1477	+	bi (<->)	287.36786.con.0002	1124	264	fig|287.36786.peg.1124			Transcriptional regulator, AraC family	1	0.519	bi (<->)	287.36785.con.0004	2807	264	fig|287.36785.peg.2807			Transcriptional regulator, AraC family	0.986	0.519	bi (<->)	287.36783.con.0001	3136	264	fig|287.36783.peg.3136			Transcriptional regulator, AraC family	1	0.519	bi (<->)	287.36784.con.0001	6154	264	fig|287.36784.peg.6154			Transcriptional regulator, AraC family
ASJY01000083	508	102	fig|208964.77.peg.508			PLF_286_00281704	PGF_01671660	Transcriptional regulator, AraC family	1	309	+	uni (->)	287.36786.con.0002	1124	264	fig|287.36786.peg.1124			Transcriptional regulator, AraC family	0.99	0.383	uni (->)	287.36785.con.0004	2807	264	fig|287.36785.peg.2807			Transcriptional regulator, AraC family	1	0.383	uni (->)	287.36783.con.0001	3136	264	fig|287.36783.peg.3136			Transcriptional regulator, AraC family	1	0.383	uni (->)	287.36784.con.0001	6154	264	fig|287.36784.peg.6154			Transcriptional regulator, AraC family
ASJY01000083	509	203	fig|208964.77.peg.509			PLF_286_00003097	PGF_00404126	probable chemotaxis protein	385	996	+	bi (<->)	287.36786.con.0002	1125	203	fig|287.36786.peg.1125			probable chemotaxis protein	1	0.995	bi (<->)	287.36785.con.0004	2806	203	fig|287.36785.peg.2806			probable chemotaxis protein	1	0.995	bi (<->)	287.36783.con.0001	3135	203	fig|287.36783.peg.3135			probable chemotaxis protein	0.995	0.995	bi (<->)	287.36784.con.0001	6155	203	fig|287.36784.peg.6155			probable chemotaxis protein
ASJY01000083	510	323	fig|208964.77.peg.510			PLF_286_00004113	PGF_10371091	hypothetical protein	1004	1975	-	bi (<->)	287.36786.con.0002	1126	457	fig|287.36786.peg.1126			hypothetical protein	0.994	0.705	bi (<->)	287.36785.con.0004	2805	457	fig|287.36785.peg.2805			hypothetical protein	0.991	0.705	bi (<->)	287.36783.con.0001	3134	457	fig|287.36783.peg.3134			hypothetical protein	0.991	0.705	bi (<->)	287.36784.con.0001	6156	457	fig|287.36784.peg.6156			hypothetical protein
ASJY01000084	511	75	fig|208964.77.peg.511			PLF_286_00004113	PGF_10371091	hypothetical protein	3	227	-
ASJY01000084	512	240	fig|208964.77.peg.512			PLF_286_00000727	PGF_10233208	16S rRNA (uracil(1498)-N(3))-methyltransferase (EC 2.1.1.193)	304	1026	-	bi (<->)	287.36786.con.0002	1127	240	fig|287.36786.peg.1127			16S rRNA (uracil(1498)-N(3))-methyltransferase (EC 2.1.1.193)	1	0.996	bi (<->)	287.36785.con.0004	2803	195	fig|287.36785.peg.2803			16S rRNA (uracil(1498)-N(3))-methyltransferase (EC 2.1.1.193)	0.989	0.897	bi (<->)	287.36783.con.0001	3133	240	fig|287.36783.peg.3133			16S rRNA (uracil(1498)-N(3))-methyltransferase (EC 2.1.1.193)	0.983	0.996	bi (<->)	287.36784.con.0001	6158	195	fig|287.36784.peg.6158			16S rRNA (uracil(1498)-N(3))-methyltransferase (EC 2.1.1.193)
ASJY01000084	513	467	fig|208964.77.peg.513			PLF_286_00000259	PGF_05255412	Adenosylmethionine-8-amino-7-oxononanoate aminotransferase (EC 2.6.1.62)	1119	2522	-	bi (<->)	287.36786.con.0002	1128	467	fig|287.36786.peg.1128			Adenosylmethionine-8-amino-7-oxononanoate aminotransferase (EC 2.6.1.62)	0.998	0.998	bi (<->)	287.36785.con.0004	2802	467	fig|287.36785.peg.2802			Adenosylmethionine-8-amino-7-oxononanoate aminotransferase (EC 2.6.1.62)	0.998	0.998	bi (<->)	287.36783.con.0001	3132	467	fig|287.36783.peg.3132			Adenosylmethionine-8-amino-7-oxononanoate aminotransferase (EC 2.6.1.62)	1	0.998	bi (<->)	287.36784.con.0001	6159	467	fig|287.36784.peg.6159			Adenosylmethionine-8-amino-7-oxononanoate aminotransferase (EC 2.6.1.62)
ASJY01000084	514	44	fig|208964.77.peg.514			PLF_286_00005381	PGF_02996863	hypothetical protein	2571	2705	+											bi (<->)	287.36785.con.0004	2801	40	fig|287.36785.peg.2801			FIG00960086: hypothetical protein	1	0.95	bi (<->)	287.36783.con.0001	3131	40	fig|287.36783.peg.3131			FIG00960086: hypothetical protein	1	0.925	bi (<->)	287.36784.con.0001	6160	40	fig|287.36784.peg.6160			FIG00960086: hypothetical protein
ASJY01000084	515	496	fig|208964.77.peg.515			PLF_286_00002960	PGF_00051113	Amine oxidase [flavin-containing] A (EC 1.4.3.4)	2696	4186	+	bi (<->)	287.36786.con.0002	1129	496	fig|287.36786.peg.1129			Amine oxidase [flavin-containing] A (EC 1.4.3.4)	0.998	0.998	bi (<->)	287.36785.con.0004	2800	496	fig|287.36785.peg.2800			Amine oxidase [flavin-containing] A (EC 1.4.3.4)	0.996	0.998	bi (<->)	287.36783.con.0001	3130	496	fig|287.36783.peg.3130			Amine oxidase [flavin-containing] A (EC 1.4.3.4)	0.998	0.998	bi (<->)	287.36784.con.0001	6161	496	fig|287.36784.peg.6161			Amine oxidase [flavin-containing] A (EC 1.4.3.4)
ASJY01000084	516	189	fig|208964.77.peg.516			PLF_286_00003377	PGF_07669399	Cytochrome b561 homolog 2	4367	4936	+	bi (<->)	287.36786.con.0002	1130	189	fig|287.36786.peg.1130			Cytochrome b561 homolog 2	0.995	0.995	bi (<->)	287.36785.con.0004	2799	189	fig|287.36785.peg.2799			Cytochrome b561 homolog 2	0.995	0.995	bi (<->)	287.36783.con.0001	3129	189	fig|287.36783.peg.3129			Cytochrome b561 homolog 2	0.989	0.995	bi (<->)	287.36784.con.0001	6162	189	fig|287.36784.peg.6162			Cytochrome b561 homolog 2
ASJY01000084	517	191	fig|208964.77.peg.517			PLF_286_00301494	PGF_03232407	Protein yceI precursor	4948	5523	+	bi (<->)	287.36786.con.0002	1131	191	fig|287.36786.peg.1131			Protein yceI precursor	1	0.995	bi (<->)	287.36785.con.0004	2798	191	fig|287.36785.peg.2798			Protein yceI precursor	1	0.995	bi (<->)	287.36783.con.0001	3128	191	fig|287.36783.peg.3128			Protein yceI precursor	1	0.995	bi (<->)	287.36784.con.0001	6163	191	fig|287.36784.peg.6163			Protein yceI precursor
ASJY01000084	518	147	fig|208964.77.peg.518			PLF_286_00005349	PGF_02978896	Multidrug resistance operon repressor MexR, MarR family	5592	6035	-	bi (<->)	287.36786.con.0002	1132	147	fig|287.36786.peg.1132			Multidrug resistance operon repressor MexR, MarR family	0.973	0.993	bi (<->)	287.36785.con.0004	2797	147	fig|287.36785.peg.2797			Multidrug resistance operon repressor MexR, MarR family	0.993	0.993	bi (<->)	287.36783.con.0001	3127	147	fig|287.36783.peg.3127			Multidrug resistance operon repressor MexR, MarR family	0.973	0.993	bi (<->)	287.36784.con.0001	6164	86	fig|287.36784.peg.6164			Multidrug resistance operon repressor MexR, MarR family
ASJY01000084	519	383	fig|208964.77.peg.519			PLF_286_00002936	PGF_00023110	Multidrug efflux system, membrane fusion component => MexA of MexAB-OprM	6310	7461	+	bi (<->)	287.36786.con.0002	1133	383	fig|287.36786.peg.1133			Multidrug efflux system, membrane fusion component => MexA of MexAB-OprM	0.997	0.997	bi (<->)	287.36785.con.0004	2796	383	fig|287.36785.peg.2796			Multidrug efflux system, membrane fusion component => MexA of MexAB-OprM	1	0.997	bi (<->)	287.36783.con.0001	3126	383	fig|287.36783.peg.3126			Multidrug efflux system, membrane fusion component => MexA of MexAB-OprM	1	0.997	bi (<->)	287.36784.con.0001	6165	383	fig|287.36784.peg.6165			Multidrug efflux system, membrane fusion component => MexA of MexAB-OprM
ASJY01000084	520	1046	fig|208964.77.peg.520			PLF_286_00001884	PGF_00023107	Multidrug efflux system, inner membrane proton/drug antiporter (RND type) => MexB of MexAB-OprM	7477	10617	+	bi (<->)	287.36786.con.0002	1134	1046	fig|287.36786.peg.1134			Multidrug efflux system, inner membrane proton/drug antiporter (RND type) => MexB of MexAB-OprM	1	0.999	bi (<->)	287.36785.con.0004	2795	1046	fig|287.36785.peg.2795			Multidrug efflux system, inner membrane proton/drug antiporter (RND type) => MexB of MexAB-OprM	0.996	0.999	bi (<->)	287.36783.con.0001	3125	1046	fig|287.36783.peg.3125			Multidrug efflux system, inner membrane proton/drug antiporter (RND type) => MexB of MexAB-OprM	0.997	0.999	bi (<->)	287.36784.con.0001	6166	1046	fig|287.36784.peg.6166			Multidrug efflux system, inner membrane proton/drug antiporter (RND type) => MexB of MexAB-OprM
ASJY01000084	521	485	fig|208964.77.peg.521			PLF_286_00004319	PGF_00023115	Multidrug efflux system, outer membrane factor lipoprotein => OprM of MexAB-OprM	10619	12076	+	bi (<->)	287.36786.con.0002	1135	485	fig|287.36786.peg.1135			Multidrug efflux system, outer membrane factor lipoprotein => OprM of MexAB-OprM	1	0.998	bi (<->)	287.36785.con.0004	2794	428	fig|287.36785.peg.2794			Multidrug efflux system, outer membrane factor lipoprotein => OprM of MexAB-OprM	1	0.988	bi (<->)	287.36783.con.0001	3124	485	fig|287.36783.peg.3124			Multidrug efflux system, outer membrane factor lipoprotein => OprM of MexAB-OprM	1	0.998	bi (<->)	287.36784.con.0001	6167	485	fig|287.36784.peg.6167			Multidrug efflux system, outer membrane factor lipoprotein => OprM of MexAB-OprM
ASJY01000084	522	82	fig|208964.77.peg.522			PLF_286_00062747	PGF_10430960	ATP-dependent RNA helicase RhlE (EC 3.6.4.13)	12172	12420	-
ASJY01000085	523	531	fig|208964.77.peg.523			PLF_286_00101241	PGF_10430960	ATP-dependent RNA helicase RhlE (EC 3.6.4.13)	1	1593	-	bi (<->)	287.36786.con.0002	1136	639	fig|287.36786.peg.1136			ATP-dependent RNA helicase RhlE (EC 3.6.4.13)	1	0.825	bi (<->)	287.36785.con.0004	2792	639	fig|287.36785.peg.2792			ATP-dependent RNA helicase RhlE (EC 3.6.4.13)	1	0.825	bi (<->)	287.36783.con.0001	3123	639	fig|287.36783.peg.3123			ATP-dependent RNA helicase RhlE (EC 3.6.4.13)	1	0.825	bi (<->)	287.36784.con.0001	6168	639	fig|287.36784.peg.6168			ATP-dependent RNA helicase RhlE (EC 3.6.4.13)
ASJY01000086	524	356	fig|208964.77.peg.524			PLF_286_00001888	PGF_08225224	hypothetical protein	35	1105	-	bi (<->)	287.36786.con.0002	1118	300	fig|287.36786.peg.1118			hypothetical protein	0.997	0.97	bi (<->)	287.36785.con.0004	2791	356	fig|287.36785.peg.2791			hypothetical protein	0.997	0.997	bi (<->)	287.36783.con.0001	3122	356	fig|287.36783.peg.3122			hypothetical protein	0.997	0.997	bi (<->)	287.36784.con.0001	6169	356	fig|287.36784.peg.6169			hypothetical protein
ASJY01000086	525	290	fig|208964.77.peg.525			PLF_286_00000464	PGF_04775373	5,10-methylenetetrahydrofolate reductase (EC 1.5.1.20)	1175	2047	-	bi (<->)	287.36786.con.0002	1117	290	fig|287.36786.peg.1117			5,10-methylenetetrahydrofolate reductase (EC 1.5.1.20)	1	0.997	bi (<->)	287.36785.con.0004	2790	290	fig|287.36785.peg.2790			5,10-methylenetetrahydrofolate reductase (EC 1.5.1.20)	1	0.997	bi (<->)	287.36783.con.0001	3121	290	fig|287.36783.peg.3121			5,10-methylenetetrahydrofolate reductase (EC 1.5.1.20)	1	0.997	bi (<->)	287.36784.con.0001	6170	290	fig|287.36784.peg.6170			5,10-methylenetetrahydrofolate reductase (EC 1.5.1.20)
ASJY01000086	526	179	fig|208964.77.peg.526			PLF_286_00004639	PGF_00010345	Guanosine polyphosphate pyrophosphohydrolases/synthetases	2090	2629	-	bi (<->)	287.36786.con.0002	1116	179	fig|287.36786.peg.1116			Guanosine polyphosphate pyrophosphohydrolases/synthetases	0.989	0.994	bi (<->)	287.36785.con.0004	2789	179	fig|287.36785.peg.2789			Guanosine polyphosphate pyrophosphohydrolases/synthetases	0.994	0.994	bi (<->)	287.36783.con.0001	3120	179	fig|287.36783.peg.3120			Guanosine polyphosphate pyrophosphohydrolases/synthetases	0.994	0.994	bi (<->)	287.36784.con.0001	6171	179	fig|287.36784.peg.6171			Guanosine polyphosphate pyrophosphohydrolases/synthetases
ASJY01000086	527	469	fig|208964.77.peg.527			PLF_286_00000687	PGF_02064356	Adenosylhomocysteinase (EC 3.3.1.1)	2685	4094	-	bi (<->)	287.36786.con.0002	1115	469	fig|287.36786.peg.1115			Adenosylhomocysteinase (EC 3.3.1.1)	1	0.998	bi (<->)	287.36785.con.0004	2788	469	fig|287.36785.peg.2788			Adenosylhomocysteinase (EC 3.3.1.1)	0.998	0.998	bi (<->)	287.36783.con.0001	3119	469	fig|287.36783.peg.3119			Adenosylhomocysteinase (EC 3.3.1.1)	1	0.998	bi (<->)	287.36784.con.0001	6172	469	fig|287.36784.peg.6172			Adenosylhomocysteinase (EC 3.3.1.1)
ASJY01000086	528	156	fig|208964.77.peg.528			PLF_286_00005104	PGF_10514107	hypothetical protein	4401	4868	+	bi (<->)	287.36786.con.0002	1113	138	fig|287.36786.peg.1113			hypothetical protein	0.978	0.986	bi (<->)	287.36785.con.0004	2786	138	fig|287.36785.peg.2786			hypothetical protein	0.971	0.986	bi (<->)	287.36783.con.0001	3117	138	fig|287.36783.peg.3117			hypothetical protein	0.964	0.986	bi (<->)	287.36784.con.0001	6174	138	fig|287.36784.peg.6174			hypothetical protein
ASJY01000087	529	654	fig|208964.77.peg.529			PLF_286_00002569	PGF_10321419	Outer membrane vitamin B12 receptor BtuB	2	1966	+	bi (<->)	287.36786.con.0002	1112	730	fig|287.36786.peg.1112			Outer membrane vitamin B12 receptor BtuB	0.989	0.895	bi (<->)	287.36785.con.0004	2785	730	fig|287.36785.peg.2785			Outer membrane vitamin B12 receptor BtuB	0.988	0.895	bi (<->)	287.36783.con.0001	3116	728	fig|287.36783.peg.3116			Outer membrane vitamin B12 receptor BtuB	0.989	0.897	bi (<->)	287.36784.con.0001	6175	728	fig|287.36784.peg.6175			Outer membrane vitamin B12 receptor BtuB
ASJY01000087	530	444	fig|208964.77.peg.530			PLF_286_00002234	PGF_03741433	Optional hypothetical component of the B12 transporter BtuN	1977	3311	+	bi (<->)	287.36786.con.0002	1111	492	fig|287.36786.peg.1111			Optional hypothetical component of the B12 transporter BtuN	0.944	0.646	bi (<->)	287.36785.con.0004	2784	492	fig|287.36785.peg.2784			Optional hypothetical component of the B12 transporter BtuN	0.941	0.646	bi (<->)	287.36783.con.0001	3115	492	fig|287.36783.peg.3115			Optional hypothetical component of the B12 transporter BtuN	0.941	0.646	bi (<->)	287.36784.con.0001	6176	492	fig|287.36784.peg.6176			Optional hypothetical component of the B12 transporter BtuN
ASJY01000087	531	50	fig|208964.77.peg.531			PLF_286_00002234	PGF_03741433	Optional hypothetical component of the B12 transporter BtuN	3304	3456	+
ASJY01000087	532	206	fig|208964.77.peg.532			PLF_286_00001627	PGF_02237971	Transcriptional regulator of pyrimidine catabolism (TetR family)	3541	4161	+	bi (<->)	287.36786.con.0002	1110	206	fig|287.36786.peg.1110			Transcriptional regulator of pyrimidine catabolism (TetR family)	1	0.995	bi (<->)	287.36785.con.0004	2783	206	fig|287.36785.peg.2783			Transcriptional regulator of pyrimidine catabolism (TetR family)	1	0.995	bi (<->)	287.36783.con.0001	3114	206	fig|287.36783.peg.3114			Transcriptional regulator of pyrimidine catabolism (TetR family)	1	0.995	bi (<->)	287.36784.con.0001	6177	206	fig|287.36784.peg.6177			Transcriptional regulator of pyrimidine catabolism (TetR family)
ASJY01000087	533	423	fig|208964.77.peg.533			PLF_286_00004162	PGF_01078020	Cytosine deaminase (EC 3.5.4.1)	4198	5469	-	bi (<->)	287.36786.con.0002	1109	423	fig|287.36786.peg.1109			Cytosine deaminase (EC 3.5.4.1)	1	0.998	bi (<->)	287.36785.con.0004	2782	423	fig|287.36785.peg.2782			Cytosine deaminase (EC 3.5.4.1)	1	0.998	bi (<->)	287.36783.con.0001	3113	423	fig|287.36783.peg.3113			Cytosine deaminase (EC 3.5.4.1)	0.998	0.995	bi (<->)	287.36784.con.0001	6178	423	fig|287.36784.peg.6178			Cytosine deaminase (EC 3.5.4.1)
ASJY01000087	534	416	fig|208964.77.peg.534			PLF_286_00004064	PGF_00420694	Cytosine permease	5459	6709	-	bi (<->)	287.36786.con.0002	1108	416	fig|287.36786.peg.1108			Cytosine permease	1	0.998	bi (<->)	287.36785.con.0004	2781	416	fig|287.36785.peg.2781			Cytosine permease	1	0.998	bi (<->)	287.36783.con.0001	3112	416	fig|287.36783.peg.3112			Cytosine permease	1	0.998	bi (<->)	287.36784.con.0001	6179	416	fig|287.36784.peg.6179			Cytosine permease
ASJY01000088	535	405	fig|208964.77.peg.535			PLF_286_00001504	PGF_00024414	NAD-dependent dihydropyrimidine dehydrogenase subunit PreA (EC 1.3.1.1)	2	1216	-	bi (<->)	287.36786.con.0002	1107	424	fig|287.36786.peg.1107			NAD-dependent dihydropyrimidine dehydrogenase subunit PreA (EC 1.3.1.1)	0.997	0.939	bi (<->)	287.36785.con.0004	2780	424	fig|287.36785.peg.2780			NAD-dependent dihydropyrimidine dehydrogenase subunit PreA (EC 1.3.1.1)	0.997	0.939	bi (<->)	287.36783.con.0001	3111	424	fig|287.36783.peg.3111			NAD-dependent dihydropyrimidine dehydrogenase subunit PreA (EC 1.3.1.1)	0.995	0.939	bi (<->)	287.36784.con.0001	6180	424	fig|287.36784.peg.6180			NAD-dependent dihydropyrimidine dehydrogenase subunit PreA (EC 1.3.1.1)
ASJY01000088	536	455	fig|208964.77.peg.536			PLF_286_00001510	PGF_00024415	NAD-dependent dihydropyrimidine dehydrogenase subunit PreT (EC 1.3.1.1)	1216	2583	-	bi (<->)	287.36786.con.0002	1106	455	fig|287.36786.peg.1106			NAD-dependent dihydropyrimidine dehydrogenase subunit PreT (EC 1.3.1.1)	0.996	0.998	bi (<->)	287.36785.con.0004	2779	455	fig|287.36785.peg.2779			NAD-dependent dihydropyrimidine dehydrogenase subunit PreT (EC 1.3.1.1)	0.996	0.998	bi (<->)	287.36783.con.0001	3110	455	fig|287.36783.peg.3110			NAD-dependent dihydropyrimidine dehydrogenase subunit PreT (EC 1.3.1.1)	0.993	0.998	bi (<->)	287.36784.con.0001	6181	455	fig|287.36784.peg.6181			NAD-dependent dihydropyrimidine dehydrogenase subunit PreT (EC 1.3.1.1)
ASJY01000088	537	479	fig|208964.77.peg.537			PLF_286_00001507	PGF_06686458	Dihydropyrimidinase (EC 3.5.2.2) @ D-hydantoinase (EC 3.5.2.2)	2678	4117	-	bi (<->)	287.36786.con.0002	1105	479	fig|287.36786.peg.1105			Dihydropyrimidinase (EC 3.5.2.2) @ D-hydantoinase (EC 3.5.2.2)	1	0.998	bi (<->)	287.36785.con.0004	2778	428	fig|287.36785.peg.2778			Dihydropyrimidinase (EC 3.5.2.2) @ D-hydantoinase (EC 3.5.2.2)	0.998	0.998	bi (<->)	287.36783.con.0001	3109	479	fig|287.36783.peg.3109			Dihydropyrimidinase (EC 3.5.2.2) @ D-hydantoinase (EC 3.5.2.2)	0.998	0.998	bi (<->)	287.36784.con.0001	6182	479	fig|287.36784.peg.6182			Dihydropyrimidinase (EC 3.5.2.2) @ D-hydantoinase (EC 3.5.2.2)
ASJY01000088	538	51	fig|208964.77.peg.538			PLF_286_00005537	PGF_05928608	hypothetical protein	4079	4234	+
ASJY01000088	539	38	fig|208964.77.peg.539			PLF_286_00021857	PGF_00345475	hypothetical protein	4224	4340	-	bi (<->)	287.36786.con.0002	1104	38	fig|287.36786.peg.1104			hypothetical protein	1	0.974	bi (<->)	287.36785.con.0004	2777	38	fig|287.36785.peg.2777			hypothetical protein	0.974	0.974	bi (<->)	287.36783.con.0001	3108	38	fig|287.36783.peg.3108			hypothetical protein	1	0.974	bi (<->)	287.36784.con.0001	6183	38	fig|287.36784.peg.6183			hypothetical protein
ASJY01000088	540	42	fig|208964.77.peg.540			PLF_286_00005423	PGF_07975923	hypothetical protein	4562	4690	-	bi (<->)	287.36786.con.0002	1103	42	fig|287.36786.peg.1103			amino acid permease family protein	0.976	0.976											bi (<->)	287.36783.con.0001	3107	42	fig|287.36783.peg.3107			amino acid permease family protein	0.976	0.976	bi (<->)	287.36784.con.0001	6184	42	fig|287.36784.peg.6184			amino acid permease family protein
ASJY01000088	541	496	fig|208964.77.peg.541			PLF_286_00001514	PGF_00577820	Cytosine/purine/uracil/thiamine/allantoin permease family protein	4733	6223	+	bi (<->)	287.36786.con.0002	1102	496	fig|287.36786.peg.1102			Cytosine/purine/uracil/thiamine/allantoin permease family protein	1	0.998	bi (<->)	287.36785.con.0004	2776	496	fig|287.36785.peg.2776			Cytosine/purine/uracil/thiamine/allantoin permease family protein	1	0.998	bi (<->)	287.36783.con.0001	3106	496	fig|287.36783.peg.3106			Cytosine/purine/uracil/thiamine/allantoin permease family protein	1	0.998	bi (<->)	287.36784.con.0001	6185	496	fig|287.36784.peg.6185			Cytosine/purine/uracil/thiamine/allantoin permease family protein
ASJY01000088	542	427	fig|208964.77.peg.542			PLF_286_00001412	PGF_03226829	Beta-ureidopropionase (EC 3.5.1.6)	6282	7565	+	bi (<->)	287.36786.con.0002	1101	427	fig|287.36786.peg.1101			Beta-ureidopropionase (EC 3.5.1.6)	1	0.998	bi (<->)	287.36785.con.0004	2775	427	fig|287.36785.peg.2775			Beta-ureidopropionase (EC 3.5.1.6)	1	0.998	bi (<->)	287.36783.con.0001	3105	427	fig|287.36783.peg.3105			Beta-ureidopropionase (EC 3.5.1.6)	1	0.998	bi (<->)	287.36784.con.0001	6186	427	fig|287.36784.peg.6186			Beta-ureidopropionase (EC 3.5.1.6)
ASJY01000089	543	116	fig|208964.77.peg.543			PLF_286_00085415	PGF_01000105	Mobile element protein	2	349	-	uni (->)	287.36786.con.0003	6081	338	fig|287.36786.peg.6081			Mobile element protein	1	0.34	uni (->)	287.36785.con.0004	1948	352	fig|287.36785.peg.1948			Mobile element protein	0.44	0.327
ASJY01000089	544	407	fig|208964.77.peg.544			PLF_286_00001127	PGF_00065276	Uncharacterized protein PA0446	605	1828	-	bi (<->)	287.36786.con.0002	1100	407	fig|287.36786.peg.1100			Uncharacterized protein PA0446	1	0.998	bi (<->)	287.36785.con.0004	2774	407	fig|287.36785.peg.2774			Uncharacterized protein PA0446	1	0.998	bi (<->)	287.36783.con.0001	3104	407	fig|287.36783.peg.3104			Uncharacterized protein PA0446	1	0.998	bi (<->)	287.36784.con.0001	6187	407	fig|287.36784.peg.6187			Uncharacterized protein PA0446
ASJY01000089	545	393	fig|208964.77.peg.545			PLF_286_00000748	PGF_00008393	Glutaryl-CoA dehydrogenase (EC 1.3.8.6)	1948	3129	-	bi (<->)	287.36786.con.0002	1099	393	fig|287.36786.peg.1099			Glutaryl-CoA dehydrogenase (EC 1.3.8.6)	1	0.997	bi (<->)	287.36785.con.0004	2773	393	fig|287.36785.peg.2773			Glutaryl-CoA dehydrogenase (EC 1.3.8.6)	1	0.997	bi (<->)	287.36783.con.0001	3103	393	fig|287.36783.peg.3103			Glutaryl-CoA dehydrogenase (EC 1.3.8.6)	1	0.997	bi (<->)	287.36784.con.0001	6188	393	fig|287.36784.peg.6188			Glutaryl-CoA dehydrogenase (EC 1.3.8.6)
ASJY01000089	546	302	fig|208964.77.peg.546			PLF_286_00045535	PGF_07987589	Transcriptional regulator, LysR family	3350	4258	+	bi (<->)	287.36786.con.0002	1098	302	fig|287.36786.peg.1098			Transcriptional regulator, LysR family	0.997	0.997	bi (<->)	287.36785.con.0004	2772	302	fig|287.36785.peg.2772			Transcriptional regulator, LysR family	1	0.997	bi (<->)	287.36783.con.0001	3102	302	fig|287.36783.peg.3102			Transcriptional regulator, LysR family	1	0.997	bi (<->)	287.36784.con.0001	6189	302	fig|287.36784.peg.6189			Transcriptional regulator, LysR family
ASJY01000089	547	134	fig|208964.77.peg.547			PLF_286_00001195	PGF_00070417	cytosolic long-chain acyl-CoA thioester hydrolase family protein	4411	4815	+	bi (<->)	287.36786.con.0002	1097	134	fig|287.36786.peg.1097			cytosolic long-chain acyl-CoA thioester hydrolase family protein	1	0.993	bi (<->)	287.36785.con.0004	2771	134	fig|287.36785.peg.2771			cytosolic long-chain acyl-CoA thioester hydrolase family protein	1	0.993	bi (<->)	287.36783.con.0001	3101	134	fig|287.36783.peg.3101			cytosolic long-chain acyl-CoA thioester hydrolase family protein	1	0.993	bi (<->)	287.36784.con.0001	6190	134	fig|287.36784.peg.6190			cytosolic long-chain acyl-CoA thioester hydrolase family protein
ASJY01000089	548	540	fig|208964.77.peg.548			PLF_286_00001285	PGF_00017613	Low-affinity inorganic phosphate transporter	4858	6480	-	bi (<->)	287.36786.con.0002	1096	540	fig|287.36786.peg.1096			Low-affinity inorganic phosphate transporter	0.983	0.998	bi (<->)	287.36785.con.0004	2770	540	fig|287.36785.peg.2770			Low-affinity inorganic phosphate transporter	0.989	0.998	bi (<->)	287.36783.con.0001	3100	540	fig|287.36783.peg.3100			Low-affinity inorganic phosphate transporter	0.993	0.998	bi (<->)	287.36784.con.0001	6191	540	fig|287.36784.peg.6191			Low-affinity inorganic phosphate transporter
ASJY01000090	549	163	fig|208964.77.peg.549			PLF_286_00002115	PGF_00042020	Putative membrane-bound ClpP-class protease associated with aq_911	2	490	+											uni (->)	287.36785.con.0004	2769	443	fig|287.36785.peg.2769			Putative membrane-bound ClpP-class protease associated with aq_911	0.982	0.366	uni (->)	287.36783.con.0001	3099	443	fig|287.36783.peg.3099			Putative membrane-bound ClpP-class protease associated with aq_911	0.982	0.366
ASJY01000091	550	192	fig|208964.77.peg.550			PLF_286_00002115	PGF_00042020	Putative membrane-bound ClpP-class protease associated with aq_911	2	580	+	bi (<->)	287.36786.con.0002	1095	298	fig|287.36786.peg.1095			Putative membrane-bound ClpP-class protease associated with aq_911	0.995	0.641	bi (<->)	287.36785.con.0004	2769	443	fig|287.36785.peg.2769			Putative membrane-bound ClpP-class protease associated with aq_911	0.995	0.431	bi (<->)	287.36783.con.0001	3099	443	fig|287.36783.peg.3099			Putative membrane-bound ClpP-class protease associated with aq_911	1	0.431	bi (<->)	287.36784.con.0001	6192	298	fig|287.36784.peg.6192			Putative membrane-bound ClpP-class protease associated with aq_911
ASJY01000091	551	263	fig|208964.77.peg.551			PLF_286_00001546	PGF_00044198	Putative stomatin/prohibitin-family membrane protease subunit aq_911	580	1371	+	bi (<->)	287.36786.con.0002	1094	263	fig|287.36786.peg.1094			Putative stomatin/prohibitin-family membrane protease subunit aq_911	0.996	0.996	bi (<->)	287.36785.con.0004	2768	263	fig|287.36785.peg.2768			Putative stomatin/prohibitin-family membrane protease subunit aq_911	1	0.996	bi (<->)	287.36783.con.0001	3098	263	fig|287.36783.peg.3098			Putative stomatin/prohibitin-family membrane protease subunit aq_911	1	0.996	bi (<->)	287.36784.con.0001	6193	263	fig|287.36784.peg.6193			Putative stomatin/prohibitin-family membrane protease subunit aq_911
ASJY01000091	552	243	fig|208964.77.peg.552			PLF_286_00027157	PGF_08964051	ABC-type amino acid transport/signal transduction system, periplasmic component/domain	1479	2210	+	bi (<->)	287.36786.con.0002	1093	243	fig|287.36786.peg.1093			ABC-type amino acid transport/signal transduction system, periplasmic component/domain	0.992	0.996	bi (<->)	287.36785.con.0004	2767	243	fig|287.36785.peg.2767			ABC-type amino acid transport/signal transduction system, periplasmic component/domain	0.996	0.996	bi (<->)	287.36783.con.0001	3096	243	fig|287.36783.peg.3096			ABC-type amino acid transport/signal transduction system, periplasmic component/domain	0.996	0.996	bi (<->)	287.36784.con.0001	6194	243	fig|287.36784.peg.6194			ABC-type amino acid transport/signal transduction system, periplasmic component/domain
ASJY01000091	553	733	fig|208964.77.peg.553			PLF_286_00001782	PGF_08225224	hypothetical protein	2207	4408	-	bi (<->)	287.36786.con.0002	1092	733	fig|287.36786.peg.1092			hypothetical protein	0.997	0.999	bi (<->)	287.36785.con.0004	2766	733	fig|287.36785.peg.2766			hypothetical protein	0.999	0.999	bi (<->)	287.36783.con.0001	3095	733	fig|287.36783.peg.3095			hypothetical protein	0.999	0.999	bi (<->)	287.36784.con.0001	6195	733	fig|287.36784.peg.6195			hypothetical protein
ASJY01000091	554	458	fig|208964.77.peg.554			PLF_286_00002391	PGF_06150781	ATP-dependent 23S rRNA helicase DbpA	4669	6045	-	bi (<->)	287.36786.con.0002	1091	458	fig|287.36786.peg.1091			ATP-dependent 23S rRNA helicase DbpA	1	0.998	bi (<->)	287.36785.con.0004	2765	458	fig|287.36785.peg.2765			ATP-dependent 23S rRNA helicase DbpA	0.996	0.998	bi (<->)	287.36783.con.0001	3094	458	fig|287.36783.peg.3094			ATP-dependent 23S rRNA helicase DbpA	0.998	0.998	bi (<->)	287.36784.con.0001	6196	458	fig|287.36784.peg.6196			ATP-dependent 23S rRNA helicase DbpA
ASJY01000091	555	69	fig|208964.77.peg.555			PLF_286_00002803	PGF_02049468	Cold shock protein of CSP family	6393	6602	+	bi (<->)	287.36786.con.0002	1090	69	fig|287.36786.peg.1090			Cold shock protein of CSP family	1	0.986	bi (<->)	287.36785.con.0004	2764	69	fig|287.36785.peg.2764			Cold shock protein of CSP family	1	0.986	bi (<->)	287.36783.con.0001	3093	69	fig|287.36783.peg.3093			Cold shock protein of CSP family	1	0.986	bi (<->)	287.36784.con.0001	6197	69	fig|287.36784.peg.6197			Cold shock protein of CSP family
ASJY01000091	556	174	fig|208964.77.peg.556			PLF_286_00359236	PGF_01842291	hypothetical protein	6753	7277	+	bi (<->)	287.36786.con.0002	1089	174	fig|287.36786.peg.1089			hypothetical protein	0.994	0.994	bi (<->)	287.36785.con.0004	2763	174	fig|287.36785.peg.2763			hypothetical protein	0.994	0.994	bi (<->)	287.36783.con.0001	3092	174	fig|287.36783.peg.3092			hypothetical protein	0.989	0.994	bi (<->)	287.36784.con.0001	6198	174	fig|287.36784.peg.6198			hypothetical protein
ASJY01000091	557	124	fig|208964.77.peg.557			PLF_286_00005792	PGF_08225224	hypothetical protein	7271	7645	-	bi (<->)	287.36786.con.0002	1088	124	fig|287.36786.peg.1088			Uncharacterized conserved protein	0.992	0.992
ASJY01000091	558	477	fig|208964.77.peg.558			PLF_286_00002820	PGF_09996723	Uncharacterized MFS-type transporter	7647	9080	-	bi (<->)	287.36786.con.0002	1087	477	fig|287.36786.peg.1087			Uncharacterized MFS-type transporter	1	0.998	bi (<->)	287.36785.con.0004	2762	477	fig|287.36785.peg.2762			Uncharacterized MFS-type transporter	1	0.998	bi (<->)	287.36783.con.0001	3091	477	fig|287.36783.peg.3091			Uncharacterized MFS-type transporter	1	0.998	bi (<->)	287.36784.con.0001	6199	477	fig|287.36784.peg.6199			Uncharacterized MFS-type transporter
ASJY01000091	559	52	fig|208964.77.peg.559			PLF_286_00010105	PGF_01644386	hypothetical protein	9271	9429	-											bi (<->)	287.36785.con.0004	2761	52	fig|287.36785.peg.2761			hypothetical protein	0.981	0.981	bi (<->)	287.36783.con.0001	3090	52	fig|287.36783.peg.3090			hypothetical protein	1	0.981	bi (<->)	287.36784.con.0001	6200	52	fig|287.36784.peg.6200			hypothetical protein
ASJY01000091	560	932	fig|208964.77.peg.560			PLF_286_00003442	PGF_10563975	ATP-dependent Clp protease ATP-binding subunit PA0459, ClpC family	9455	12253	+	bi (<->)	287.36786.con.0002	1086	932	fig|287.36786.peg.1086			ATP-dependent Clp protease ATP-binding subunit PA0459, ClpC family	0.997	0.999	bi (<->)	287.36785.con.0004	2760	962	fig|287.36785.peg.2760			ATP-dependent Clp protease ATP-binding subunit PA0459, ClpC family	0.991	0.96	bi (<->)	287.36783.con.0001	3089	931	fig|287.36783.peg.3089			ATP-dependent Clp protease ATP-binding subunit PA0459, ClpC family	0.998	0.975	bi (<->)	287.36784.con.0001	6201	931	fig|287.36784.peg.6201			ATP-dependent Clp protease ATP-binding subunit PA0459, ClpC family
ASJY01000091	561	192	fig|208964.77.peg.561			PLF_286_00003094	PGF_08225224	hypothetical protein	12355	12933	+	bi (<->)	287.36786.con.0002	1085	192	fig|287.36786.peg.1085			hypothetical protein	1	0.995	bi (<->)	287.36785.con.0004	2759	192	fig|287.36785.peg.2759			hypothetical protein	1	0.995	bi (<->)	287.36783.con.0001	3088	192	fig|287.36783.peg.3088			hypothetical protein	1	0.995	bi (<->)	287.36784.con.0001	6202	192	fig|287.36784.peg.6202			hypothetical protein
ASJY01000091	562	295	fig|208964.77.peg.562			PLF_286_00003553	PGF_00036928	Probable acyltransferase YihG	13248	14135	-	bi (<->)	287.36786.con.0002	1084	295	fig|287.36786.peg.1084			Probable acyltransferase YihG	0.997	0.997	bi (<->)	287.36785.con.0004	2758	295	fig|287.36785.peg.2758			Probable acyltransferase YihG	0.993	0.997	bi (<->)	287.36783.con.0001	3087	295	fig|287.36783.peg.3087			Probable acyltransferase YihG	0.99	0.997	bi (<->)	287.36784.con.0001	6203	295	fig|287.36784.peg.6203			Probable acyltransferase YihG
ASJY01000091	563	169	fig|208964.77.peg.563			PLF_286_00003427	PGF_00766979	hypothetical protein	14278	14787	+	bi (<->)	287.36786.con.0002	1083	169	fig|287.36786.peg.1083			hypothetical protein	1	0.994	bi (<->)	287.36785.con.0004	2757	169	fig|287.36785.peg.2757			hypothetical protein	0.994	0.994	bi (<->)	287.36783.con.0001	3086	169	fig|287.36783.peg.3086			hypothetical protein	0.994	0.994	bi (<->)	287.36784.con.0001	6204	169	fig|287.36784.peg.6204			hypothetical protein
ASJY01000091	564	229	fig|208964.77.peg.564			PLF_286_00002469	PGF_00047896	Response regulator CreB of two-component signal transduction system CreBC	14872	15561	+	bi (<->)	287.36786.con.0002	1082	88	fig|287.36786.peg.1082			Response regulator CreB of two-component signal transduction system CreBC	0.989	0.989	bi (<->)	287.36785.con.0004	2756	88	fig|287.36785.peg.2756			Response regulator CreB of two-component signal transduction system CreBC	0.989	0.989	bi (<->)	287.36783.con.0001	3085	229	fig|287.36783.peg.3085			Response regulator CreB of two-component signal transduction system CreBC	0.996	0.996	bi (<->)	287.36784.con.0001	6205	229	fig|287.36784.peg.6205			Response regulator CreB of two-component signal transduction system CreBC
ASJY01000091	565	215	fig|208964.77.peg.565			PLF_286_00383146	PGF_00050981	Sensory histidine kinase CreC of two-component signal transduction system CreBC	15561	16205	+	uni (->)	287.36786.con.0002	1081	474	fig|287.36786.peg.1081			Sensory histidine kinase CreC of two-component signal transduction system CreBC	1	0.451	uni (->)	287.36785.con.0004	2755	474	fig|287.36785.peg.2755			Sensory histidine kinase CreC of two-component signal transduction system CreBC	0.995	0.451	uni (->)	287.36783.con.0001	3084	474	fig|287.36783.peg.3084			Sensory histidine kinase CreC of two-component signal transduction system CreBC	0.995	0.451	uni (->)	287.36784.con.0001	6206	474	fig|287.36784.peg.6206			Sensory histidine kinase CreC of two-component signal transduction system CreBC
ASJY01000092	566	231	fig|208964.77.peg.566			PLF_286_00383146	PGF_00050981	Sensory histidine kinase CreC of two-component signal transduction system CreBC	3	698	+	bi (<->)	287.36786.con.0002	1081	474	fig|287.36786.peg.1081			Sensory histidine kinase CreC of two-component signal transduction system CreBC	1	0.485	bi (<->)	287.36785.con.0004	2755	474	fig|287.36785.peg.2755			Sensory histidine kinase CreC of two-component signal transduction system CreBC	1	0.485	bi (<->)	287.36783.con.0001	3084	474	fig|287.36783.peg.3084			Sensory histidine kinase CreC of two-component signal transduction system CreBC	1	0.485	bi (<->)	287.36784.con.0001	6206	474	fig|287.36784.peg.6206			Sensory histidine kinase CreC of two-component signal transduction system CreBC
ASJY01000092	567	452	fig|208964.77.peg.567			PLF_286_00002346	PGF_00014116	Inner membrane protein CreD	800	2158	+	bi (<->)	287.36786.con.0002	1080	452	fig|287.36786.peg.1080			Inner membrane protein CreD	1	0.998	bi (<->)	287.36785.con.0004	2754	452	fig|287.36785.peg.2754			Inner membrane protein CreD	0.996	0.998	bi (<->)	287.36783.con.0001	3083	452	fig|287.36783.peg.3083			Inner membrane protein CreD	0.991	0.998	bi (<->)	287.36784.con.0001	6207	452	fig|287.36784.peg.6207			Inner membrane protein CreD
ASJY01000092	568	100	fig|208964.77.peg.568			PLF_286_00004150	PGF_00105823	hypothetical protein	2208	2510	+	bi (<->)	287.36786.con.0002	1079	100	fig|287.36786.peg.1079			Ribosomal protein S16	1	0.99	bi (<->)	287.36785.con.0004	2753	100	fig|287.36785.peg.2753			Ribosomal protein S16	1	0.99	bi (<->)	287.36783.con.0001	3082	100	fig|287.36783.peg.3082			Ribosomal protein S16	1	0.99	bi (<->)	287.36784.con.0001	6208	100	fig|287.36784.peg.6208			Ribosomal protein S16
ASJY01000093	569	202	fig|208964.77.peg.569			PLF_286_00003305	PGF_05646459	Glutathione S-transferase family protein	3	608	-	bi (<->)	287.36786.con.0002	1078	206	fig|287.36786.peg.1078			Glutathione S-transferase family protein	1	0.976	bi (<->)	287.36785.con.0004	2752	206	fig|287.36785.peg.2752			Glutathione S-transferase family protein	0.975	0.976	bi (<->)	287.36783.con.0001	3081	206	fig|287.36783.peg.3081			Glutathione S-transferase family protein	0.98	0.976	bi (<->)	287.36784.con.0001	6209	206	fig|287.36784.peg.6209			Glutathione S-transferase family protein
ASJY01000093	570	316	fig|208964.77.peg.570			PLF_286_00005251	PGF_00086835	hypothetical protein	627	1577	-	bi (<->)	287.36786.con.0002	1077	316	fig|287.36786.peg.1077			Streptogramin lyase	0.994	0.997	bi (<->)	287.36785.con.0004	2751	316	fig|287.36785.peg.2751			Streptogramin lyase	0.994	0.997	bi (<->)	287.36783.con.0001	3080	316	fig|287.36783.peg.3080			Streptogramin lyase	0.997	0.997	bi (<->)	287.36784.con.0001	6210	316	fig|287.36784.peg.6210			Streptogramin lyase
ASJY01000093	571	285	fig|208964.77.peg.571			PLF_286_00003426	PGF_02997555	hypothetical protein	1663	2520	+	bi (<->)	287.36786.con.0002	1076	285	fig|287.36786.peg.1076			hypothetical protein	1	0.996	bi (<->)	287.36785.con.0004	2750	275	fig|287.36785.peg.2750			hypothetical protein	0.996	0.985	bi (<->)	287.36783.con.0001	3079	285	fig|287.36783.peg.3079			hypothetical protein	0.996	0.996	bi (<->)	287.36784.con.0001	6211	275	fig|287.36784.peg.6211			hypothetical protein
ASJY01000093	572	61	fig|208964.77.peg.572			PLF_286_00005575	PGF_02997555	hypothetical protein	2499	2684	+	bi (<->)	287.36786.con.0002	1075	55	fig|287.36786.peg.1075			FIG00956456: hypothetical protein	0.982	0.982
ASJY01000093	573	802	fig|208964.77.peg.573			PLF_286_00099823	PGF_03092679	Ferrichrome-iron receptor FiuA @ Ferric siderophore receptor, TonB dependent	2693	5101	-	bi (<->)	287.36786.con.0002	1074	804	fig|287.36786.peg.1074			Ferrichrome-iron receptor FiuA @ Ferric siderophore receptor, TonB dependent	0.92	0.999	bi (<->)	287.36785.con.0004	2749	797	fig|287.36785.peg.2749			Ferrichrome-iron receptor FiuA @ Ferric siderophore receptor, TonB dependent	0.965	0.999	bi (<->)	287.36783.con.0001	3078	797	fig|287.36783.peg.3078			Ferrichrome-iron receptor FiuA @ Ferric siderophore receptor, TonB dependent	0.964	0.999	bi (<->)	287.36784.con.0001	6212	797	fig|287.36784.peg.6212			Ferrichrome-iron receptor FiuA @ Ferric siderophore receptor, TonB dependent
ASJY01000093	574	323	fig|208964.77.peg.574			PLF_286_00003649	PGF_00466720	Putative transmembrane sensor	5205	6176	-	bi (<->)	287.36786.con.0002	1073	323	fig|287.36786.peg.1073			Putative transmembrane sensor	1	0.997	bi (<->)	287.36785.con.0004	2748	323	fig|287.36785.peg.2748			Putative transmembrane sensor	0.991	0.997	bi (<->)	287.36783.con.0001	3077	323	fig|287.36783.peg.3077			Putative transmembrane sensor	0.997	0.997	bi (<->)	287.36784.con.0001	6213	323	fig|287.36784.peg.6213			Putative transmembrane sensor
ASJY01000093	575	172	fig|208964.77.peg.575			PLF_286_00037465	PGF_00896280	RNA polymerase ECF-type sigma factor	6173	6691	-	bi (<->)	287.36786.con.0002	1072	172	fig|287.36786.peg.1072			RNA polymerase ECF-type sigma factor	1	0.994	bi (<->)	287.36785.con.0004	2747	172	fig|287.36785.peg.2747			RNA polymerase ECF-type sigma factor	1	0.994	bi (<->)	287.36783.con.0001	3076	172	fig|287.36783.peg.3076			RNA polymerase ECF-type sigma factor	1	0.994	bi (<->)	287.36784.con.0001	6214	172	fig|287.36784.peg.6214			RNA polymerase ECF-type sigma factor
ASJY01000093	576	229	fig|208964.77.peg.576			PLF_286_00004895	PGF_05646459	Glutathione S-transferase family protein	6860	7546	+	bi (<->)	287.36786.con.0002	1071	249	fig|287.36786.peg.1071			Glutathione S-transferase family protein	0.996	0.916	bi (<->)	287.36785.con.0004	2746	249	fig|287.36785.peg.2746			Glutathione S-transferase family protein	0.991	0.916	bi (<->)	287.36783.con.0001	3075	249	fig|287.36783.peg.3075			Glutathione S-transferase family protein	0.987	0.916	bi (<->)	287.36784.con.0001	6215	249	fig|287.36784.peg.6215			Glutathione S-transferase family protein
ASJY01000094	577	134	fig|208964.77.peg.577			PLF_286_00004233	PGF_00065809	Uncharacterized protein, possibly involved in aromatic compounds catabolism	79	483	+	bi (<->)	287.36786.con.0002	1070	133	fig|287.36786.peg.1070			Uncharacterized protein, possibly involved in aromatic compounds catabolism	1	0.992	bi (<->)	287.36785.con.0004	2745	134	fig|287.36785.peg.2745			Uncharacterized protein, possibly involved in aromatic compounds catabolism	0.993	0.993	bi (<->)	287.36783.con.0001	3074	134	fig|287.36783.peg.3074			Uncharacterized protein, possibly involved in aromatic compounds catabolism	0.993	0.993	bi (<->)	287.36784.con.0001	6216	134	fig|287.36784.peg.6216			Uncharacterized protein, possibly involved in aromatic compounds catabolism
ASJY01000094	578	189	fig|208964.77.peg.578			PLF_286_00004225	PGF_07182652	Transcriptional regulator, AcrR family	533	1102	+	bi (<->)	287.36786.con.0002	1069	189	fig|287.36786.peg.1069			Transcriptional regulator, AcrR family	1	0.995	bi (<->)	287.36785.con.0004	2744	189	fig|287.36785.peg.2744			Transcriptional regulator, AcrR family	1	0.995	bi (<->)	287.36783.con.0001	3073	189	fig|287.36783.peg.3073			Transcriptional regulator, AcrR family	1	0.995	bi (<->)	287.36784.con.0001	6217	189	fig|287.36784.peg.6217			Transcriptional regulator, AcrR family
ASJY01000094	579	575	fig|208964.77.peg.579			PLF_286_00002330	PGF_03070551	Ferrichrome-iron permease FiuB @ Siderophore related permease	1136	2863	-	bi (<->)	287.36786.con.0002	1068	575	fig|287.36786.peg.1068			Ferrichrome-iron permease FiuB @ Siderophore related permease	0.998	0.998	bi (<->)	287.36785.con.0004	2742	307	fig|287.36785.peg.2742			Ferrichrome-iron permease FiuB @ Siderophore related permease	1	0.997	bi (<->)	287.36783.con.0001	3072	575	fig|287.36783.peg.3072			Ferrichrome-iron permease FiuB @ Siderophore related permease	1	0.998	bi (<->)	287.36784.con.0001	6218	448	fig|287.36784.peg.6218			Ferrichrome-iron permease FiuB @ Siderophore related permease
ASJY01000094	580	321	fig|208964.77.peg.580			PLF_286_00110366	PGF_07987589	Transcriptional regulator, LysR family	3211	4176	-	bi (<->)	287.36786.con.0002	1067	308	fig|287.36786.peg.1067			Transcriptional regulator, LysR family	0.997	0.997	bi (<->)	287.36785.con.0004	2741	321	fig|287.36785.peg.2741			Transcriptional regulator, LysR family	0.988	0.997	bi (<->)	287.36783.con.0001	3071	308	fig|287.36783.peg.3071			Transcriptional regulator, LysR family	0.99	0.997	bi (<->)	287.36784.con.0001	6219	308	fig|287.36784.peg.6219			Transcriptional regulator, LysR family
ASJY01000094	581	158	fig|208964.77.peg.581			PLF_286_00001807	PGF_00006722	GCN5-related N-acetyltransferase	4225	4701	+	bi (<->)	287.36786.con.0002	1066	158	fig|287.36786.peg.1066			GCN5-related N-acetyltransferase	1	0.994	bi (<->)	287.36785.con.0004	2740	158	fig|287.36785.peg.2740			GCN5-related N-acetyltransferase	1	0.994	bi (<->)	287.36783.con.0001	3070	158	fig|287.36783.peg.3070			GCN5-related N-acetyltransferase	1	0.994	bi (<->)	287.36784.con.0001	6220	158	fig|287.36784.peg.6220			GCN5-related N-acetyltransferase
ASJY01000094	582	317	fig|208964.77.peg.582			PLF_286_00004660	PGF_00057914	Transcriptional regulator	4779	5732	-	bi (<->)	287.36786.con.0002	1065	316	fig|287.36786.peg.1065			Transcriptional regulator	0.981	0.997	bi (<->)	287.36785.con.0004	2739	312	fig|287.36785.peg.2739			Transcriptional regulator	0.946	0.997	bi (<->)	287.36783.con.0001	3069	312	fig|287.36783.peg.3069			Transcriptional regulator	0.946	0.997	bi (<->)	287.36784.con.0001	6221	312	fig|287.36784.peg.6221			Transcriptional regulator
ASJY01000094	583	155	fig|208964.77.peg.583			PLF_286_00004289	PGF_00761827	Beta-ketoadipate enol-lactone hydrolase (EC 3.1.1.24)	5836	6300	+	bi (<->)	287.36786.con.0002	1064	265	fig|287.36786.peg.1064			Beta-ketoadipate enol-lactone hydrolase (EC 3.1.1.24)	0.994	0.581	bi (<->)	287.36785.con.0004	2738	265	fig|287.36785.peg.2738			Beta-ketoadipate enol-lactone hydrolase (EC 3.1.1.24)	0.994	0.581	bi (<->)	287.36783.con.0001	3068	265	fig|287.36783.peg.3068			Beta-ketoadipate enol-lactone hydrolase (EC 3.1.1.24)	1	0.581	bi (<->)	287.36784.con.0001	6222	265	fig|287.36784.peg.6222			Beta-ketoadipate enol-lactone hydrolase (EC 3.1.1.24)
ASJY01000095	584	89	fig|208964.77.peg.584			PLF_286_00004289	PGF_00761827	Beta-ketoadipate enol-lactone hydrolase (EC 3.1.1.24)	2	271	+	uni (->)	287.36786.con.0002	1064	265	fig|287.36786.peg.1064			Beta-ketoadipate enol-lactone hydrolase (EC 3.1.1.24)	1	0.328	uni (->)	287.36785.con.0004	2738	265	fig|287.36785.peg.2738			Beta-ketoadipate enol-lactone hydrolase (EC 3.1.1.24)	0.989	0.332	uni (->)	287.36783.con.0001	3068	265	fig|287.36783.peg.3068			Beta-ketoadipate enol-lactone hydrolase (EC 3.1.1.24)	0.989	0.332	uni (->)	287.36784.con.0001	6222	265	fig|287.36784.peg.6222			Beta-ketoadipate enol-lactone hydrolase (EC 3.1.1.24)
ASJY01000095	585	147	fig|208964.77.peg.585			PLF_286_00005254	PGF_00302808	hypothetical protein	314	757	+	bi (<->)	287.36786.con.0002	1063	147	fig|287.36786.peg.1063			hypothetical protein	1	0.993	bi (<->)	287.36785.con.0004	2737	147	fig|287.36785.peg.2737			hypothetical protein	0.986	0.993	bi (<->)	287.36783.con.0001	3067	147	fig|287.36783.peg.3067			hypothetical protein	0.993	0.993	bi (<->)	287.36784.con.0001	6223	147	fig|287.36784.peg.6223			hypothetical protein
ASJY01000095	586	725	fig|208964.77.peg.586			PLF_286_00000044	PGF_00018965	Malate synthase G (EC 2.3.3.9)	805	2982	-	bi (<->)	287.36786.con.0002	1062	725	fig|287.36786.peg.1062			Malate synthase G (EC 2.3.3.9)	0.997	0.999	bi (<->)	287.36785.con.0004	2736	725	fig|287.36785.peg.2736			Malate synthase G (EC 2.3.3.9)	0.997	0.999	bi (<->)	287.36783.con.0001	3066	725	fig|287.36783.peg.3066			Malate synthase G (EC 2.3.3.9)	0.999	0.999	bi (<->)	287.36784.con.0001	6224	725	fig|287.36784.peg.6224			Malate synthase G (EC 2.3.3.9)
ASJY01000095	587	147	fig|208964.77.peg.587			PLF_286_00003386	PGF_12669020	Histone acetyltransferase HPA2 and related acetyltransferases	3289	3732	+	bi (<->)	287.36786.con.0002	1061	147	fig|287.36786.peg.1061			Histone acetyltransferase HPA2 and related acetyltransferases	0.986	0.993	bi (<->)	287.36785.con.0004	2735	147	fig|287.36785.peg.2735			Histone acetyltransferase HPA2 and related acetyltransferases	0.993	0.993	bi (<->)	287.36783.con.0001	3065	147	fig|287.36783.peg.3065			Histone acetyltransferase HPA2 and related acetyltransferases	1	0.993	bi (<->)	287.36784.con.0001	6225	147	fig|287.36784.peg.6225			Histone acetyltransferase HPA2 and related acetyltransferases
ASJY01000095	588	171	fig|208964.77.peg.588			PLF_286_00276933	PGF_03063421	GcvR-like protein	3764	4279	+	bi (<->)	287.36786.con.0002	1060	171	fig|287.36786.peg.1060			GcvR-like protein	1	0.994	bi (<->)	287.36785.con.0004	2734	171	fig|287.36785.peg.2734			GcvR-like protein	1	0.994	bi (<->)	287.36783.con.0001	3064	171	fig|287.36783.peg.3064			GcvR-like protein	0.994	0.994	bi (<->)	287.36784.con.0001	6226	171	fig|287.36784.peg.6226			GcvR-like protein
ASJY01000095	589	298	fig|208964.77.peg.589			PLF_286_00172177	PGF_05091456	Uncharacterized inner membrane protein RarD	4969	5865	-	bi (<->)	287.36786.con.0002	1059	298	fig|287.36786.peg.1059			Uncharacterized inner membrane protein RarD	1	0.997	bi (<->)	287.36785.con.0004	2733	298	fig|287.36785.peg.2733			Uncharacterized inner membrane protein RarD	0.993	0.997	bi (<->)	287.36783.con.0001	3062	298	fig|287.36783.peg.3062			Uncharacterized inner membrane protein RarD	1	0.997	bi (<->)	287.36784.con.0001	6228	298	fig|287.36784.peg.6228			Uncharacterized inner membrane protein RarD
ASJY01000095	590	324	fig|208964.77.peg.590			PLF_286_00000434	PGF_00067361	YihE protein, required for LPS synthesis	6067	7041	-	bi (<->)	287.36786.con.0002	1058	324	fig|287.36786.peg.1058			YihE protein, required for LPS synthesis	0.997	0.997	bi (<->)	287.36785.con.0004	2732	324	fig|287.36785.peg.2732			YihE protein, required for LPS synthesis	0.994	0.997	bi (<->)	287.36783.con.0001	3061	324	fig|287.36783.peg.3061			YihE protein, required for LPS synthesis	0.994	0.997	bi (<->)	287.36784.con.0001	6229	324	fig|287.36784.peg.6229			YihE protein, required for LPS synthesis
ASJY01000095	591	252	fig|208964.77.peg.591			PLF_286_00003216	PGF_07478126	DNA-binding domain of ModE / Molybdate-binding domain of ModE	7103	7861	-	bi (<->)	287.36786.con.0002	1057	252	fig|287.36786.peg.1057			DNA-binding domain of ModE / Molybdate-binding domain of ModE	1	0.996	bi (<->)	287.36785.con.0004	2731	252	fig|287.36785.peg.2731			DNA-binding domain of ModE / Molybdate-binding domain of ModE	1	0.996	bi (<->)	287.36783.con.0001	3060	252	fig|287.36783.peg.3060			DNA-binding domain of ModE / Molybdate-binding domain of ModE	0.996	0.996	bi (<->)	287.36784.con.0001	6230	252	fig|287.36784.peg.6230			DNA-binding domain of ModE / Molybdate-binding domain of ModE
ASJY01000095	592	106	fig|208964.77.peg.592			PLF_286_00004872	PGF_03326496	Putative outer membrane lipoprotein	7929	8249	-	bi (<->)	287.36786.con.0002	1056	106	fig|287.36786.peg.1056			Putative outer membrane lipoprotein	1	0.991	bi (<->)	287.36785.con.0004	2730	106	fig|287.36785.peg.2730			Putative outer membrane lipoprotein	0.972	0.991	bi (<->)	287.36783.con.0001	3059	106	fig|287.36783.peg.3059			Putative outer membrane lipoprotein	0.962	0.991	bi (<->)	287.36784.con.0001	6231	106	fig|287.36784.peg.6231			Putative outer membrane lipoprotein
ASJY01000096	593	119	fig|208964.77.peg.593			PLF_286_00015361	PGF_07275226	Competence protein F homolog, phosphoribosyltransferase domain; protein YhgH required for utilization of DNA as sole source of carbon and energy	1	357	-	bi (<->)	287.36786.con.0002	1055	241	fig|287.36786.peg.1055			Competence protein F homolog, phosphoribosyltransferase domain; protein YhgH required for utilization of DNA as sole source of carbon and energy	1	0.49	bi (<->)	287.36785.con.0004	2729	241	fig|287.36785.peg.2729			Competence protein F homolog, phosphoribosyltransferase domain; protein YhgH required for utilization of DNA as sole source of carbon and energy	1	0.49	bi (<->)	287.36783.con.0001	3058	241	fig|287.36783.peg.3058			Competence protein F homolog, phosphoribosyltransferase domain; protein YhgH required for utilization of DNA as sole source of carbon and energy	0.992	0.49	bi (<->)	287.36784.con.0001	6232	241	fig|287.36784.peg.6232			Competence protein F homolog, phosphoribosyltransferase domain; protein YhgH required for utilization of DNA as sole source of carbon and energy
ASJY01000097	594	41	fig|208964.77.peg.594			PLF_286_00061310	PGF_07275226	Competence protein F homolog, phosphoribosyltransferase domain; protein YhgH required for utilization of DNA as sole source of carbon and energy	2	124	-
ASJY01000097	595	97	fig|208964.77.peg.595			PLF_286_00003397	PGF_06974294	Uncharacterized MFS-type transporter	263	556	-	bi (<->)	287.36786.con.0002	1054	97	fig|287.36786.peg.1054			Uncharacterized MFS-type transporter	0.99	0.99	bi (<->)	287.36785.con.0004	2728	97	fig|287.36785.peg.2728			Uncharacterized MFS-type transporter	0.99	0.99	bi (<->)	287.36783.con.0001	3057	97	fig|287.36783.peg.3057			Uncharacterized MFS-type transporter	0.99	0.99	bi (<->)	287.36784.con.0001	6233	97	fig|287.36784.peg.6233			Uncharacterized MFS-type transporter
ASJY01000097	596	305	fig|208964.77.peg.596			PLF_286_00004222	PGF_07987589	Transcriptional regulator, LysR family	610	1527	-	bi (<->)	287.36786.con.0002	1053	305	fig|287.36786.peg.1053			Transcriptional regulator, LysR family	1	0.997	bi (<->)	287.36785.con.0004	2727	305	fig|287.36785.peg.2727			Transcriptional regulator, LysR family	0.997	0.997	bi (<->)	287.36783.con.0001	3056	305	fig|287.36783.peg.3056			Transcriptional regulator, LysR family	0.997	0.997	bi (<->)	287.36784.con.0001	6234	305	fig|287.36784.peg.6234			Transcriptional regulator, LysR family
ASJY01000097	597	252	fig|208964.77.peg.597			PLF_286_00006974	PGF_04710902	Lactam utilization protein LamB	1654	2412	+	bi (<->)	287.36786.con.0002	1052	252	fig|287.36786.peg.1052			Lactam utilization protein LamB	0.996	0.996	bi (<->)	287.36785.con.0004	2726	252	fig|287.36785.peg.2726			Lactam utilization protein LamB	0.992	0.996	bi (<->)	287.36783.con.0001	3055	252	fig|287.36783.peg.3055			Lactam utilization protein LamB	0.996	0.996	bi (<->)	287.36784.con.0001	6235	252	fig|287.36784.peg.6235			Lactam utilization protein LamB
ASJY01000097	598	82	fig|208964.77.peg.598			PLF_286_00002413	PGF_00404065	Biotin carboxyl carrier protein	2489	2737	+	bi (<->)	287.36786.con.0002	1051	82	fig|287.36786.peg.1051			Biotin carboxyl carrier protein	1	0.988	bi (<->)	287.36785.con.0004	2725	82	fig|287.36785.peg.2725			Biotin carboxyl carrier protein	1	0.988	bi (<->)	287.36783.con.0001	3054	82	fig|287.36783.peg.3054			Biotin carboxyl carrier protein	0.988	0.988	bi (<->)	287.36784.con.0001	6236	82	fig|287.36784.peg.6236			Biotin carboxyl carrier protein
ASJY01000097	599	138	fig|208964.77.peg.599			PLF_286_00004157	PGF_09867549	Biotin carboxylase (EC 6.3.4.14)	2748	3161	+
ASJY01000098	600	306	fig|208964.77.peg.600			PLF_286_00004157	PGF_09867549	Biotin carboxylase (EC 6.3.4.14)	3	923	+	bi (<->)	287.36786.con.0002	1050	458	fig|287.36786.peg.1050			Biotin carboxylase (EC 6.3.4.14)	0.997	0.666	bi (<->)	287.36785.con.0004	2724	458	fig|287.36785.peg.2724			Biotin carboxylase (EC 6.3.4.14)	1	0.666	bi (<->)	287.36783.con.0001	3053	458	fig|287.36783.peg.3053			Biotin carboxylase (EC 6.3.4.14)	1	0.666	bi (<->)	287.36784.con.0001	6237	458	fig|287.36784.peg.6237			Biotin carboxylase (EC 6.3.4.14)
ASJY01000098	601	292	fig|208964.77.peg.601			PLF_286_00006817	PGF_10380727	Allophanate hydrolase 2 subunit 1 (EC 3.5.1.54)	925	1803	+	bi (<->)	287.36786.con.0002	1049	292	fig|287.36786.peg.1049			Allophanate hydrolase 2 subunit 1 (EC 3.5.1.54)	0.997	0.997	bi (<->)	287.36785.con.0004	2723	292	fig|287.36785.peg.2723			Allophanate hydrolase 2 subunit 1 (EC 3.5.1.54)	0.983	0.997	bi (<->)	287.36783.con.0001	3052	292	fig|287.36783.peg.3052			Allophanate hydrolase 2 subunit 1 (EC 3.5.1.54)	0.979	0.997	bi (<->)	287.36784.con.0001	6238	292	fig|287.36784.peg.6238			Allophanate hydrolase 2 subunit 1 (EC 3.5.1.54)
ASJY01000098	602	325	fig|208964.77.peg.602			PLF_286_00004478	PGF_01072023	Allophanate hydrolase 2 subunit 2 (EC 3.5.1.54)	1793	2770	+	bi (<->)	287.36786.con.0002	1048	325	fig|287.36786.peg.1048			Allophanate hydrolase 2 subunit 2 (EC 3.5.1.54)	0.997	0.997	bi (<->)	287.36785.con.0004	2722	325	fig|287.36785.peg.2722			Allophanate hydrolase 2 subunit 2 (EC 3.5.1.54)	0.997	0.997	bi (<->)	287.36783.con.0001	3051	325	fig|287.36783.peg.3051			Allophanate hydrolase 2 subunit 2 (EC 3.5.1.54)	0.997	0.997	bi (<->)	287.36784.con.0001	6239	325	fig|287.36784.peg.6239			Allophanate hydrolase 2 subunit 2 (EC 3.5.1.54)
ASJY01000098	603	360	fig|208964.77.peg.603			PLF_286_00006162	PGF_00404219	probable exported protein YPO4040	2817	3899	-	bi (<->)	287.36786.con.0002	1047	360	fig|287.36786.peg.1047			probable exported protein YPO4040	0.997	0.997
ASJY01000098	604	335	fig|208964.77.peg.604			PLF_286_00006372	PGF_00404219	probable exported protein YPO4040	3896	4903	-	bi (<->)	287.36786.con.0002	1046	335	fig|287.36786.peg.1046			probable exported protein YPO4040	1	0.997
ASJY01000098	605	233	fig|208964.77.peg.605			PLF_286_00008143	PGF_07324251	hypothetical protein	4919	5620	-	bi (<->)	287.36786.con.0002	1045	222	fig|287.36786.peg.1045			probable pili assembly chaperone	0.995	0.995	uni (->)	287.36785.con.0004	2360	248	fig|287.36785.peg.2360			probable pili asembly chaperone	0.308	0.907	uni (->)	287.36783.con.0001	5719	221	fig|287.36783.peg.5719			hypothetical protein	0.301	0.914	uni (->)	287.36784.con.0001	3537	221	fig|287.36784.peg.3537			hypothetical protein
ASJY01000098	606	58	fig|208964.77.peg.606			PLF_286_00005415	PGF_01072768	hypothetical protein	6042	6218	-
ASJY01000098	607	352	fig|208964.77.peg.607			PLF_286_00000599	PGF_01400330	Biotin synthase (EC 2.8.1.6)	6186	7244	+	bi (<->)	287.36786.con.0002	1044	352	fig|287.36786.peg.1044			Biotin synthase (EC 2.8.1.6)	1	0.997	bi (<->)	287.36785.con.0004	2720	352	fig|287.36785.peg.2720			Biotin synthase (EC 2.8.1.6)	0.997	0.997	bi (<->)	287.36783.con.0001	3049	352	fig|287.36783.peg.3049			Biotin synthase (EC 2.8.1.6)	1	0.997	bi (<->)	287.36784.con.0001	6241	352	fig|287.36784.peg.6241			Biotin synthase (EC 2.8.1.6)
ASJY01000098	608	55	fig|208964.77.peg.608			PLF_286_00170131	PGF_07541421	8-amino-7-oxononanoate synthase (EC 2.3.1.47)	7350	7514	+
ASJY01000099	609	227	fig|208964.77.peg.609			PLF_286_00000815	PGF_07541421	8-amino-7-oxononanoate synthase (EC 2.3.1.47)	2	685	+	uni (->)	287.36786.con.0002	1043	639	fig|287.36786.peg.1043			8-amino-7-oxononanoate synthase (EC 2.3.1.47)	1	0.347	uni (->)	287.36785.con.0004	2719	639	fig|287.36785.peg.2719			8-amino-7-oxononanoate synthase (EC 2.3.1.47)	1	0.347	uni (->)	287.36783.con.0001	3048	639	fig|287.36783.peg.3048			8-amino-7-oxononanoate synthase (EC 2.3.1.47)	1	0.347	uni (->)	287.36784.con.0001	6242	639	fig|287.36784.peg.6242			8-amino-7-oxononanoate synthase (EC 2.3.1.47)
ASJY01000099	610	240	fig|208964.77.peg.610			PLF_286_00002659	PGF_00404496	Pimeloyl-[acyl-carrier protein] methyl ester esterase BioH (EC 3.1.1.85)	678	1400	+	bi (<->)	287.36786.con.0002	1043	639	fig|287.36786.peg.1043			8-amino-7-oxononanoate synthase (EC 2.3.1.47)	0.996	0.374	bi (<->)	287.36785.con.0004	2719	639	fig|287.36785.peg.2719			8-amino-7-oxononanoate synthase (EC 2.3.1.47)	0.992	0.374	bi (<->)	287.36783.con.0001	3048	639	fig|287.36783.peg.3048			8-amino-7-oxononanoate synthase (EC 2.3.1.47)	0.992	0.374	bi (<->)	287.36784.con.0001	6242	639	fig|287.36784.peg.6242			8-amino-7-oxononanoate synthase (EC 2.3.1.47)
ASJY01000099	611	274	fig|208964.77.peg.611			PLF_286_00095805	PGF_02931312	Malonyl-[acyl-carrier protein] O-methyltransferase (EC 2.1.1.197)	1393	2217	+	bi (<->)	287.36786.con.0002	1042	274	fig|287.36786.peg.1042			Malonyl-[acyl-carrier protein] O-methyltransferase (EC 2.1.1.197)	1	0.996	bi (<->)	287.36785.con.0004	2718	274	fig|287.36785.peg.2718			Malonyl-[acyl-carrier protein] O-methyltransferase (EC 2.1.1.197)	0.985	0.996	bi (<->)	287.36783.con.0001	3047	274	fig|287.36783.peg.3047			Malonyl-[acyl-carrier protein] O-methyltransferase (EC 2.1.1.197)	0.985	0.996	bi (<->)	287.36784.con.0001	6243	274	fig|287.36784.peg.6243			Malonyl-[acyl-carrier protein] O-methyltransferase (EC 2.1.1.197)
ASJY01000099	612	247	fig|208964.77.peg.612			PLF_286_00006023	PGF_03760224	Dethiobiotin synthase BioD (EC 6.3.3.3)	2221	2964	+	bi (<->)	287.36786.con.0002	1041	228	fig|287.36786.peg.1041			Dethiobiotin synthase BioD (EC 6.3.3.3)	0.988	0.719	bi (<->)	287.36785.con.0004	2717	228	fig|287.36785.peg.2717			Dethiobiotin synthase BioD (EC 6.3.3.3)	0.964	0.719	bi (<->)	287.36783.con.0001	3046	228	fig|287.36783.peg.3046			Dethiobiotin synthase BioD (EC 6.3.3.3)	0.97	0.719	bi (<->)	287.36784.con.0001	6244	228	fig|287.36784.peg.6244			Dethiobiotin synthase BioD (EC 6.3.3.3)
ASJY01000099	613	76	fig|208964.77.peg.613			PLF_286_00003268	PGF_08225224	hypothetical protein	3017	3247	+	bi (<->)	287.36786.con.0002	1040	76	fig|287.36786.peg.1040			hypothetical protein	0.987	0.987	bi (<->)	287.36785.con.0004	2716	76	fig|287.36785.peg.2716			hypothetical protein	0.974	0.987	bi (<->)	287.36783.con.0001	3045	76	fig|287.36783.peg.3045			hypothetical protein	0.987	0.987	bi (<->)	287.36784.con.0001	6245	76	fig|287.36784.peg.6245			hypothetical protein
ASJY01000099	614	58	fig|208964.77.peg.614			PLF_286_00005346	PGF_00927648	hypothetical protein	3341	3517	-	bi (<->)	287.36786.con.0002	1039	58	fig|287.36786.peg.1039			FIG00958202: hypothetical protein	0.983	0.983	bi (<->)	287.36785.con.0004	2715	58	fig|287.36785.peg.2715			FIG00958202: hypothetical protein	0.897	0.983	bi (<->)	287.36783.con.0001	3044	58	fig|287.36783.peg.3044			FIG00958202: hypothetical protein	0.897	0.983	bi (<->)	287.36784.con.0001	6246	58	fig|287.36784.peg.6246			FIG00958202: hypothetical protein
ASJY01000099	615	601	fig|208964.77.peg.615			PLF_286_00000152	PGF_01007860	Long chain acyl-CoA dehydrogenase [fadN-fadA-fadE operon] (EC 1.3.8.8)	3587	5392	+	bi (<->)	287.36786.con.0002	1038	601	fig|287.36786.peg.1038			Long chain acyl-CoA dehydrogenase [fadN-fadA-fadE operon] (EC 1.3.8.8)	1	0.998	bi (<->)	287.36785.con.0004	2714	601	fig|287.36785.peg.2714			Long chain acyl-CoA dehydrogenase [fadN-fadA-fadE operon] (EC 1.3.8.8)	1	0.998	bi (<->)	287.36783.con.0001	3043	601	fig|287.36783.peg.3043			Long chain acyl-CoA dehydrogenase [fadN-fadA-fadE operon] (EC 1.3.8.8)	1	0.998	bi (<->)	287.36784.con.0001	6247	601	fig|287.36784.peg.6247			Long chain acyl-CoA dehydrogenase [fadN-fadA-fadE operon] (EC 1.3.8.8)
ASJY01000099	616	598	fig|208964.77.peg.616			PLF_286_00087441	PGF_01007860	Long chain acyl-CoA dehydrogenase [fadN-fadA-fadE operon] (EC 1.3.8.8)	5605	7401	+	bi (<->)	287.36786.con.0002	1037	598	fig|287.36786.peg.1037			Long chain acyl-CoA dehydrogenase [fadN-fadA-fadE operon] (EC 1.3.8.8)	1	0.998	bi (<->)	287.36785.con.0004	2713	598	fig|287.36785.peg.2713			Long chain acyl-CoA dehydrogenase [fadN-fadA-fadE operon] (EC 1.3.8.8)	0.99	0.998	bi (<->)	287.36783.con.0001	3042	598	fig|287.36783.peg.3042			Long chain acyl-CoA dehydrogenase [fadN-fadA-fadE operon] (EC 1.3.8.8)	0.992	0.998	bi (<->)	287.36784.con.0001	6248	598	fig|287.36784.peg.6248			Long chain acyl-CoA dehydrogenase [fadN-fadA-fadE operon] (EC 1.3.8.8)
ASJY01000099	617	41	fig|208964.77.peg.617			PLF_286_00007295	PGF_03008078	hypothetical protein	7549	7674	-											bi (<->)	287.36785.con.0004	2712	41	fig|287.36785.peg.2712			FIG00954109: hypothetical protein	0.976	0.976	bi (<->)	287.36783.con.0001	3041	41	fig|287.36783.peg.3041			FIG00954109: hypothetical protein	1	0.976	bi (<->)	287.36784.con.0001	6249	41	fig|287.36784.peg.6249			FIG00954109: hypothetical protein
ASJY01000099	618	592	fig|208964.77.peg.618			PLF_286_00096499	PGF_03009611	Acyl-CoA dehydrogenase 2 [fadN-fadA-fadE operon] (EC 1.3.8.7)	7675	9453	+	bi (<->)	287.36786.con.0002	1035	592	fig|287.36786.peg.1035			Acyl-CoA dehydrogenase 2 [fadN-fadA-fadE operon] (EC 1.3.8.7)	0.998	0.998	bi (<->)	287.36785.con.0004	2711	592	fig|287.36785.peg.2711			Acyl-CoA dehydrogenase 2 [fadN-fadA-fadE operon] (EC 1.3.8.7)	0.998	0.998	bi (<->)	287.36783.con.0001	3040	592	fig|287.36783.peg.3040			Acyl-CoA dehydrogenase 2 [fadN-fadA-fadE operon] (EC 1.3.8.7)	0.997	0.998	bi (<->)	287.36784.con.0001	6250	592	fig|287.36784.peg.6250			Acyl-CoA dehydrogenase 2 [fadN-fadA-fadE operon] (EC 1.3.8.7)
ASJY01000099	619	466	fig|208964.77.peg.619			PLF_286_00001903	PGF_00025849	Nitrite reductase associated c-type cytochorome NirN	9784	11184	-	bi (<->)	287.36786.con.0002	976	493	fig|287.36786.peg.976			Nitrite reductase associated c-type cytochorome NirN	0.998	0.943	bi (<->)	287.36785.con.0004	2710	493	fig|287.36785.peg.2710			Nitrite reductase associated c-type cytochorome NirN	0.996	0.943	bi (<->)	287.36783.con.0001	3039	493	fig|287.36783.peg.3039			Nitrite reductase associated c-type cytochorome NirN	0.996	0.943	bi (<->)	287.36784.con.0001	6251	493	fig|287.36784.peg.6251			Nitrite reductase associated c-type cytochorome NirN
ASJY01000100	620	197	fig|208964.77.peg.620			PLF_286_00004878	PGF_05317494	Uroporphyrinogen-III methyltransferase (EC 2.1.1.107)	2	592	-	bi (<->)	287.36786.con.0002	975	279	fig|287.36786.peg.975			Uroporphyrinogen-III methyltransferase (EC 2.1.1.107)	1	0.703	bi (<->)	287.36785.con.0004	2709	279	fig|287.36785.peg.2709			Uroporphyrinogen-III methyltransferase (EC 2.1.1.107)	1	0.703	bi (<->)	287.36783.con.0001	3038	280	fig|287.36783.peg.3038			Uroporphyrinogen-III methyltransferase (EC 2.1.1.107)	0.995	0.704	bi (<->)	287.36784.con.0001	6252	280	fig|287.36784.peg.6252			Uroporphyrinogen-III methyltransferase (EC 2.1.1.107)
ASJY01000100	621	387	fig|208964.77.peg.621			PLF_286_00001921	PGF_00011335	Heme d1 biosynthesis protein NirJ	603	1766	-	bi (<->)	287.36786.con.0002	974	387	fig|287.36786.peg.974			Heme d1 biosynthesis protein NirJ	0.995	0.997	bi (<->)	287.36785.con.0004	2708	387	fig|287.36785.peg.2708			Heme d1 biosynthesis protein NirJ	0.992	0.997	bi (<->)	287.36783.con.0001	3037	387	fig|287.36783.peg.3037			Heme d1 biosynthesis protein NirJ	0.992	0.997	bi (<->)	287.36784.con.0001	6253	387	fig|287.36784.peg.6253			Heme d1 biosynthesis protein NirJ
ASJY01000100	622	171	fig|208964.77.peg.622			PLF_286_00002054	PGF_00011334	Heme d1 biosynthesis protein NirH	1760	2275	-	bi (<->)	287.36786.con.0002	973	171	fig|287.36786.peg.973			Heme d1 biosynthesis protein NirH	1	0.994	bi (<->)	287.36785.con.0004	2707	171	fig|287.36785.peg.2707			Heme d1 biosynthesis protein NirH	1	0.994	bi (<->)	287.36783.con.0001	3036	171	fig|287.36783.peg.3036			Heme d1 biosynthesis protein NirH	1	0.994	bi (<->)	287.36784.con.0001	6254	310	fig|287.36784.peg.6254			Heme d1 biosynthesis protein NirH
ASJY01000100	623	147	fig|208964.77.peg.623			PLF_286_00001999	PGF_00011333	Heme d1 biosynthesis protein NirG	2250	2693	-	bi (<->)	287.36786.con.0002	972	147	fig|287.36786.peg.972			Heme d1 biosynthesis protein NirG	0.986	0.993	bi (<->)	287.36785.con.0004	2706	147	fig|287.36785.peg.2706			Heme d1 biosynthesis protein NirG	1	0.993	bi (<->)	287.36783.con.0001	3035	147	fig|287.36783.peg.3035			Heme d1 biosynthesis protein NirG	1	0.993	uni (->)	287.36784.con.0001	6254	310	fig|287.36784.peg.6254			Heme d1 biosynthesis protein NirH
ASJY01000100	624	174	fig|208964.77.peg.624			PLF_286_00004179	PGF_00011336	Heme d1 biosynthesis protein NirL	2686	3210	-	bi (<->)	287.36786.con.0002	971	174	fig|287.36786.peg.971			Heme d1 biosynthesis protein NirL	1	0.994	bi (<->)	287.36785.con.0004	2705	174	fig|287.36785.peg.2705			Heme d1 biosynthesis protein NirL	0.994	0.994	bi (<->)	287.36783.con.0001	3034	174	fig|287.36783.peg.3034			Heme d1 biosynthesis protein NirL	0.994	0.994	bi (<->)	287.36784.con.0001	6255	174	fig|287.36784.peg.6255			Heme d1 biosynthesis protein NirL
ASJY01000100	625	150	fig|208964.77.peg.625			PLF_286_00004178	PGF_00011328	Heme d1 biosynthesis protein NirD	3207	3659	-	bi (<->)	287.36786.con.0002	970	150	fig|287.36786.peg.970			Heme d1 biosynthesis protein NirD	1	0.993	bi (<->)	287.36785.con.0004	2704	150	fig|287.36785.peg.2704			Heme d1 biosynthesis protein NirD	1	0.993	bi (<->)	287.36783.con.0001	3033	150	fig|287.36783.peg.3033			Heme d1 biosynthesis protein NirD	1	0.993	bi (<->)	287.36784.con.0001	6256	150	fig|287.36784.peg.6256			Heme d1 biosynthesis protein NirD
ASJY01000100	626	370	fig|208964.77.peg.626			PLF_286_00001839	PGF_00011331	Heme d1 biosynthesis protein NirF	3668	4780	-	bi (<->)	287.36786.con.0002	969	392	fig|287.36786.peg.969			Heme d1 biosynthesis protein NirF	0.997	0.941	bi (<->)	287.36785.con.0004	2703	392	fig|287.36785.peg.2703			Heme d1 biosynthesis protein NirF	0.997	0.941	bi (<->)	287.36783.con.0001	3032	392	fig|287.36783.peg.3032			Heme d1 biosynthesis protein NirF	0.997	0.941	bi (<->)	287.36784.con.0001	6257	392	fig|287.36784.peg.6257			Heme d1 biosynthesis protein NirF
ASJY01000100	627	136	fig|208964.77.peg.627			PLF_286_00002738	PGF_00420570	Cytochrome c55X precursor NirC	4794	5204	-	bi (<->)	287.36786.con.0002	968	119	fig|287.36786.peg.968			Cytochrome c55X precursor NirC	0.979	0.79	bi (<->)	287.36785.con.0004	2702	119	fig|287.36785.peg.2702			Cytochrome c55X precursor NirC	0.979	0.79	bi (<->)	287.36783.con.0001	3031	119	fig|287.36783.peg.3031			Cytochrome c55X precursor NirC	0.979	0.79	bi (<->)	287.36784.con.0001	6258	111	fig|287.36784.peg.6258			Cytochrome c55X precursor NirC
ASJY01000100	628	104	fig|208964.77.peg.628			PLF_286_00003105	PGF_00420547	Cytochrome c551 NirM	5201	5515	-	bi (<->)	287.36786.con.0002	967	104	fig|287.36786.peg.967			Cytochrome c551 NirM	1	0.99	bi (<->)	287.36785.con.0004	2701	104	fig|287.36785.peg.2701			Cytochrome c551 NirM	1	0.99	bi (<->)	287.36783.con.0001	3030	104	fig|287.36783.peg.3030			Cytochrome c551 NirM	1	0.99	bi (<->)	287.36784.con.0001	6259	104	fig|287.36784.peg.6259			Cytochrome c551 NirM
ASJY01000100	629	568	fig|208964.77.peg.629			PLF_286_00001902	PGF_00025829	Nitrite reductase (EC 1.7.2.1)	5566	7272	-	bi (<->)	287.36786.con.0002	966	568	fig|287.36786.peg.966			Nitrite reductase (EC 1.7.2.1)	1	0.998	bi (<->)	287.36785.con.0004	2700	568	fig|287.36785.peg.2700			Nitrite reductase (EC 1.7.2.1)	0.996	0.998	bi (<->)	287.36783.con.0001	3029	568	fig|287.36783.peg.3029			Nitrite reductase (EC 1.7.2.1)	0.996	0.998	bi (<->)	287.36784.con.0001	6260	568	fig|287.36784.peg.6260			Nitrite reductase (EC 1.7.2.1)
ASJY01000100	630	260	fig|208964.77.peg.630			PLF_286_00001692	PGF_04886077	Nitric oxide reductase activation protein NorQ	7488	8270	+	bi (<->)	287.36786.con.0002	965	260	fig|287.36786.peg.965			Nitric oxide reductase activation protein NorQ	0.996	0.996	bi (<->)	287.36785.con.0004	2699	260	fig|287.36785.peg.2699			Nitric oxide reductase activation protein NorQ	0.996	0.996	bi (<->)	287.36783.con.0001	3028	260	fig|287.36783.peg.3028			Nitric oxide reductase activation protein NorQ	0.996	0.996	bi (<->)	287.36784.con.0001	6261	260	fig|287.36784.peg.6261			Nitric oxide reductase activation protein NorQ
ASJY01000100	631	190	fig|208964.77.peg.631			PLF_286_00001802	PGF_00025762	Nitric oxide reductase activation protein NorE	8260	8832	+	bi (<->)	287.36786.con.0002	964	190	fig|287.36786.peg.964			Nitric oxide reductase activation protein NorE	1	0.995	bi (<->)	287.36785.con.0004	2698	190	fig|287.36785.peg.2698			Nitric oxide reductase activation protein NorE	0.995	0.995	bi (<->)	287.36783.con.0001	3027	190	fig|287.36783.peg.3027			Nitric oxide reductase activation protein NorE	0.995	0.995	bi (<->)	287.36784.con.0001	6262	190	fig|287.36784.peg.6262			Nitric oxide reductase activation protein NorE
ASJY01000100	632	85	fig|208964.77.peg.632			PLF_286_00004418	PGF_00025767	Nitric oxide reductase activation protein NorF	8840	9097	+	bi (<->)	287.36786.con.0002	963	85	fig|287.36786.peg.963			Nitric oxide reductase activation protein NorF	0.988	0.988	bi (<->)	287.36785.con.0004	2697	85	fig|287.36785.peg.2697			Nitric oxide reductase activation protein NorF	0.988	0.988	bi (<->)	287.36783.con.0001	3026	85	fig|287.36783.peg.3026			Nitric oxide reductase activation protein NorF	0.988	0.988	bi (<->)	287.36784.con.0001	6263	85	fig|287.36784.peg.6263			Nitric oxide reductase activation protein NorF
ASJY01000100	633	146	fig|208964.77.peg.633			PLF_286_00001771	PGF_00025788	Nitric-oxide reductase subunit C (EC 1.7.99.7)	9187	9627	+	bi (<->)	287.36786.con.0002	962	146	fig|287.36786.peg.962			Nitric-oxide reductase subunit C (EC 1.7.99.7)	0.993	0.993	bi (<->)	287.36785.con.0004	2696	146	fig|287.36785.peg.2696			Nitric-oxide reductase subunit C (EC 1.7.99.7)	0.993	0.993	bi (<->)	287.36783.con.0001	3025	146	fig|287.36783.peg.3025			Nitric-oxide reductase subunit C (EC 1.7.99.7)	0.993	0.993	bi (<->)	287.36784.con.0001	6264	146	fig|287.36784.peg.6264			Nitric-oxide reductase subunit C (EC 1.7.99.7)
ASJY01000100	634	466	fig|208964.77.peg.634			PLF_286_00001757	PGF_00025786	Nitric-oxide reductase subunit B (EC 1.7.99.7)	9627	11027	+	bi (<->)	287.36786.con.0002	961	465	fig|287.36786.peg.961			Nitric-oxide reductase subunit B (EC 1.7.99.7)	0.998	0.998	bi (<->)	287.36785.con.0004	2695	498	fig|287.36785.peg.2695			Nitric-oxide reductase subunit B (EC 1.7.99.7)	0.998	0.932	bi (<->)	287.36783.con.0001	3024	465	fig|287.36783.peg.3024			Nitric-oxide reductase subunit B (EC 1.7.99.7)	0.998	0.998	bi (<->)	287.36784.con.0001	6265	465	fig|287.36784.peg.6265			Nitric-oxide reductase subunit B (EC 1.7.99.7)
ASJY01000100	635	129	fig|208964.77.peg.635			PLF_286_00097593	PGF_01448253	Nitric oxide reductase activation protein NorD	11029	11415	+
ASJY01000101	636	237	fig|208964.77.peg.636			PLF_286_00442378	PGF_01448253	Nitric oxide reductase activation protein NorD	3	716	+	bi (<->)	287.36786.con.0002	960	612	fig|287.36786.peg.960			Nitric oxide reductase activation protein NorD	1	0.386	bi (<->)	287.36785.con.0004	2694	530	fig|287.36785.peg.2694			Nitric oxide reductase activation protein NorD	1	0.445	bi (<->)	287.36783.con.0001	3023	612	fig|287.36783.peg.3023			Nitric oxide reductase activation protein NorD	1	0.386	bi (<->)	287.36784.con.0001	6266	612	fig|287.36784.peg.6266			Nitric oxide reductase activation protein NorD
ASJY01000101	637	64	fig|208964.77.peg.637			PLF_286_00004460	PGF_00377911	hypothetical protein	723	917	-	bi (<->)	287.36786.con.0002	959	64	fig|287.36786.peg.959			hypothetical protein	1	0.984	bi (<->)	287.36785.con.0004	2693	64	fig|287.36785.peg.2693			hypothetical protein	0.969	0.984	bi (<->)	287.36783.con.0001	3022	64	fig|287.36783.peg.3022			hypothetical protein	0.969	0.984	bi (<->)	287.36784.con.0001	6267	64	fig|287.36784.peg.6267			hypothetical protein
ASJY01000101	638	227	fig|208964.77.peg.638			PLF_286_00001798	PGF_00025748	Nitric oxide -responding transcriptional regulator NnrA (Crp/Fnr family)	1001	1684	-	bi (<->)	287.36786.con.0002	958	227	fig|287.36786.peg.958			Nitric oxide -responding transcriptional regulator NnrA (Crp/Fnr family)	1	0.996	bi (<->)	287.36785.con.0004	2692	227	fig|287.36785.peg.2692			Nitric oxide -responding transcriptional regulator NnrA (Crp/Fnr family)	0.996	0.996	bi (<->)	287.36783.con.0001	3021	227	fig|287.36783.peg.3021			Nitric oxide -responding transcriptional regulator NnrA (Crp/Fnr family)	0.996	0.996	bi (<->)	287.36784.con.0001	6268	227	fig|287.36784.peg.6268			Nitric oxide -responding transcriptional regulator NnrA (Crp/Fnr family)
ASJY01000101	639	292	fig|208964.77.peg.639			PLF_286_00002834	PGF_07987589	Transcriptional regulator, LysR family	2038	2916	-	bi (<->)	287.36786.con.0002	957	292	fig|287.36786.peg.957			Transcriptional regulator, LysR family	1	0.997	bi (<->)	287.36785.con.0004	2691	292	fig|287.36785.peg.2691			Transcriptional regulator, LysR family	1	0.997	bi (<->)	287.36783.con.0001	3020	292	fig|287.36783.peg.3020			Transcriptional regulator, LysR family	0.997	0.997	bi (<->)	287.36784.con.0001	6269	292	fig|287.36784.peg.6269			Transcriptional regulator, LysR family
ASJY01000101	640	233	fig|208964.77.peg.640			PLF_286_00002358	PGF_08225224	hypothetical protein	3018	3719	+	bi (<->)	287.36786.con.0002	956	233	fig|287.36786.peg.956			hypothetical protein	0.991	0.996	bi (<->)	287.36785.con.0004	2690	233	fig|287.36785.peg.2690			hypothetical protein	1	0.996	bi (<->)	287.36783.con.0001	3019	233	fig|287.36783.peg.3019			hypothetical protein	1	0.996	bi (<->)	287.36784.con.0001	6270	318	fig|287.36784.peg.6270			hypothetical protein
ASJY01000101	641	78	fig|208964.77.peg.641			PLF_286_00004888	PGF_00240759	hypothetical protein	3716	3952	+	bi (<->)	287.36786.con.0002	955	78	fig|287.36786.peg.955			FIG00956468: hypothetical protein	1	0.987	bi (<->)	287.36785.con.0004	2689	78	fig|287.36785.peg.2689			FIG00956468: hypothetical protein	0.987	0.987	bi (<->)	287.36783.con.0001	3018	78	fig|287.36783.peg.3018			FIG00956468: hypothetical protein	0.974	0.987
ASJY01000101	642	393	fig|208964.77.peg.642			PLF_286_00003099	PGF_00027514	N-acetylornithine aminotransferase (EC 2.6.1.11)	3945	5126	+	bi (<->)	287.36786.con.0002	954	393	fig|287.36786.peg.954			N-acetylornithine aminotransferase (EC 2.6.1.11)	1	0.997	bi (<->)	287.36785.con.0004	2688	393	fig|287.36785.peg.2688			N-acetylornithine aminotransferase (EC 2.6.1.11)	1	0.997	bi (<->)	287.36783.con.0001	3017	393	fig|287.36783.peg.3017			N-acetylornithine aminotransferase (EC 2.6.1.11)	0.995	0.997	bi (<->)	287.36784.con.0001	6271	393	fig|287.36784.peg.6271			N-acetylornithine aminotransferase (EC 2.6.1.11)
ASJY01000101	643	238	fig|208964.77.peg.643			PLF_286_00002928	PGF_10294766	Glutamine amidotransferase, class I	5126	5842	+	bi (<->)	287.36786.con.0002	953	238	fig|287.36786.peg.953			Glutamine amidotransferase, class I	1	0.996	bi (<->)	287.36785.con.0004	2687	238	fig|287.36785.peg.2687			Glutamine amidotransferase, class I	1	0.996	bi (<->)	287.36783.con.0001	3016	238	fig|287.36783.peg.3016			Glutamine amidotransferase, class I	0.996	0.996	bi (<->)	287.36784.con.0001	6272	238	fig|287.36784.peg.6272			Glutamine amidotransferase, class I
ASJY01000101	644	87	fig|208964.77.peg.644			PLF_286_00004464	PGF_00078007	hypothetical protein	5917	6180	-	bi (<->)	287.36786.con.0002	952	87	fig|287.36786.peg.952			hypothetical protein	1	0.989	bi (<->)	287.36785.con.0004	2686	87	fig|287.36785.peg.2686			hypothetical protein	1	0.989	bi (<->)	287.36783.con.0001	3015	87	fig|287.36783.peg.3015			hypothetical protein	1	0.989	bi (<->)	287.36784.con.0001	6273	87	fig|287.36784.peg.6273			hypothetical protein
ASJY01000101	645	496	fig|208964.77.peg.645			PLF_286_00003184	PGF_09860097	Sensory box transcriptional regulator, LuxR family	6466	7956	+	bi (<->)	287.36786.con.0002	951	496	fig|287.36786.peg.951			Sensory box transcriptional regulator, LuxR family	1	0.998	bi (<->)	287.36785.con.0004	2685	496	fig|287.36785.peg.2685			Sensory box transcriptional regulator, LuxR family	1	0.998	bi (<->)	287.36783.con.0001	3014	496	fig|287.36783.peg.3014			Sensory box transcriptional regulator, LuxR family	0.998	0.998	bi (<->)	287.36784.con.0001	6274	496	fig|287.36784.peg.6274			Sensory box transcriptional regulator, LuxR family
ASJY01000101	646	82	fig|208964.77.peg.646			PLF_286_00005424	PGF_00334374	hypothetical protein	7989	8237	+	bi (<->)	287.36786.con.0002	950	82	fig|287.36786.peg.950			FIG00960964: hypothetical protein	0.988	0.988	bi (<->)	287.36785.con.0004	2684	82	fig|287.36785.peg.2684			FIG00960964: hypothetical protein	1	0.988	bi (<->)	287.36783.con.0001	3013	82	fig|287.36783.peg.3013			FIG00960964: hypothetical protein	0.988	0.988	bi (<->)	287.36784.con.0001	6275	82	fig|287.36784.peg.6275			FIG00960964: hypothetical protein
ASJY01000101	647	429	fig|208964.77.peg.647			PLF_286_00002151	PGF_01112149	Oxidoreductase	8295	9584	+	bi (<->)	287.36786.con.0002	949	429	fig|287.36786.peg.949			Oxidoreductase	0.998	0.998	bi (<->)	287.36785.con.0004	2683	429	fig|287.36785.peg.2683			Oxidoreductase	0.995	0.998	bi (<->)	287.36783.con.0001	3012	429	fig|287.36783.peg.3012			Oxidoreductase	0.995	0.998	bi (<->)	287.36784.con.0001	6276	429	fig|287.36784.peg.6276			Oxidoreductase
ASJY01000101	648	184	fig|208964.77.peg.648			PLF_286_00005097	PGF_00059114	Transcriptional regulator, Xre family	9602	10156	+	bi (<->)	287.36786.con.0002	948	184	fig|287.36786.peg.948			Transcriptional regulator, Xre family	0.995	0.995	bi (<->)	287.36785.con.0004	2682	184	fig|287.36785.peg.2682			Transcriptional regulator, Xre family	0.995	0.995	bi (<->)	287.36783.con.0001	3011	184	fig|287.36783.peg.3011			Transcriptional regulator, Xre family	0.989	0.995	bi (<->)	287.36784.con.0001	6277	184	fig|287.36784.peg.6277			Transcriptional regulator, Xre family
ASJY01000101	649	341	fig|208964.77.peg.649			PLF_286_00005085	PGF_05672678	Beta-propeller domains of methanol dehydrogenase type	10267	11292	-	bi (<->)	287.36786.con.0002	947	341	fig|287.36786.peg.947			Beta-propeller domains of methanol dehydrogenase type	0.997	0.997	bi (<->)	287.36785.con.0004	2681	386	fig|287.36785.peg.2681			Beta-propeller domains of methanol dehydrogenase type	1	0.813	bi (<->)	287.36783.con.0001	3010	341	fig|287.36783.peg.3010			Beta-propeller domains of methanol dehydrogenase type	0.997	0.997	bi (<->)	287.36784.con.0001	6278	341	fig|287.36784.peg.6278			Beta-propeller domains of methanol dehydrogenase type
ASJY01000101	650	202	fig|208964.77.peg.650			PLF_286_00002970	PGF_01416568	LemA family protein	11296	11904	-	bi (<->)	287.36786.con.0002	946	202	fig|287.36786.peg.946			LemA family protein	1	0.995	bi (<->)	287.36785.con.0004	2680	202	fig|287.36785.peg.2680			LemA family protein	1	0.995	bi (<->)	287.36783.con.0001	3009	202	fig|287.36783.peg.3009			LemA family protein	1	0.995	bi (<->)	287.36784.con.0001	6279	202	fig|287.36784.peg.6279			LemA family protein
ASJY01000101	651	169	fig|208964.77.peg.651			PLF_286_00004197	PGF_07549903	Periplasmic thiol:disulfide oxidoreductase DsbB, required for DsbA reoxidation	11992	12501	-	bi (<->)	287.36786.con.0002	945	169	fig|287.36786.peg.945			Periplasmic thiol:disulfide oxidoreductase DsbB, required for DsbA reoxidation	0.994	0.994	bi (<->)	287.36785.con.0004	2679	169	fig|287.36785.peg.2679			Periplasmic thiol:disulfide oxidoreductase DsbB, required for DsbA reoxidation	0.988	0.994	bi (<->)	287.36783.con.0001	3008	169	fig|287.36783.peg.3008			Periplasmic thiol:disulfide oxidoreductase DsbB, required for DsbA reoxidation	0.994	0.994	bi (<->)	287.36784.con.0001	6280	169	fig|287.36784.peg.6280			Periplasmic thiol:disulfide oxidoreductase DsbB, required for DsbA reoxidation
ASJY01000101	652	276	fig|208964.77.peg.652			PLF_286_00003018	PGF_00785249	Integral membrane protein	12730	13560	+	bi (<->)	287.36786.con.0002	944	384	fig|287.36786.peg.944			Integral membrane protein	0.984	0.5	bi (<->)	287.36785.con.0004	2678	276	fig|287.36785.peg.2678			Integral membrane protein	0.996	0.996	bi (<->)	287.36783.con.0001	3007	276	fig|287.36783.peg.3007			Integral membrane protein	0.996	0.996	bi (<->)	287.36784.con.0001	6281	276	fig|287.36784.peg.6281			Integral membrane protein
ASJY01000101	653	128	fig|208964.77.peg.653			PLF_286_00002735	PGF_00404369	probable membrane protein NMA1176	13630	14016	+	bi (<->)	287.36786.con.0002	943	60	fig|287.36786.peg.943			probable membrane protein NMA1176	0.983	0.983	bi (<->)	287.36785.con.0004	2677	128	fig|287.36785.peg.2677			probable membrane protein NMA1176	0.992	0.992	bi (<->)	287.36783.con.0001	3006	128	fig|287.36783.peg.3006			probable membrane protein NMA1176	1	0.992	bi (<->)	287.36784.con.0001	6282	128	fig|287.36784.peg.6282			probable membrane protein NMA1176
ASJY01000101	654	152	fig|208964.77.peg.654			PLF_286_00003293	PGF_00420569	Cytochrome c556	14129	14587	+	bi (<->)	287.36786.con.0002	942	152	fig|287.36786.peg.942			Cytochrome c556	1	0.993	bi (<->)	287.36785.con.0004	2675	86	fig|287.36785.peg.2675			Cytochrome c556	0.988	0.988	bi (<->)	287.36783.con.0001	3005	152	fig|287.36783.peg.3005			Cytochrome c556	1	0.993	bi (<->)	287.36784.con.0001	6283	152	fig|287.36784.peg.6283			Cytochrome c556
ASJY01000101	655	139	fig|208964.77.peg.655			PLF_286_00003645	PGF_00038762	Protein yqjC precursor	14779	15198	-	bi (<->)	287.36786.con.0002	941	139	fig|287.36786.peg.941			Protein yqjC precursor	0.978	0.993	bi (<->)	287.36785.con.0004	2674	139	fig|287.36785.peg.2674			Protein yqjC precursor	0.978	0.993	bi (<->)	287.36783.con.0001	3004	139	fig|287.36783.peg.3004			Protein yqjC precursor	0.978	0.993	bi (<->)	287.36784.con.0001	6284	139	fig|287.36784.peg.6284			Protein yqjC precursor
ASJY01000101	656	45	fig|208964.77.peg.656			PLF_286_00034024	PGF_01058253	hypothetical protein	15448	15585	+
ASJY01000101	657	207	fig|208964.77.peg.657			PLF_286_00230539	PGF_05378886	hypothetical protein	15672	16295	-
ASJY01000101	658	39	fig|208964.77.peg.658			PLF_286_00039859	PGF_09078191	hypothetical protein	16294	16413	+
ASJY01000101	659	247	fig|208964.77.peg.659			PLF_286_00003133	PGF_01061120	Ser/Thr protein phosphatase family protein	16417	17160	-	bi (<->)	287.36786.con.0002	939	247	fig|287.36786.peg.939			Ser/Thr protein phosphatase family protein	0.988	0.996	bi (<->)	287.36785.con.0004	2672	247	fig|287.36785.peg.2672			Ser/Thr protein phosphatase family protein	0.996	0.996	bi (<->)	287.36783.con.0001	3002	247	fig|287.36783.peg.3002			Ser/Thr protein phosphatase family protein	0.996	0.996	bi (<->)	287.36784.con.0001	6286	247	fig|287.36784.peg.6286			Ser/Thr protein phosphatase family protein
ASJY01000101	660	434	fig|208964.77.peg.660			PLF_286_00003330	PGF_08123051	Putative oxidoreductase	17365	18669	+	bi (<->)	287.36786.con.0002	938	434	fig|287.36786.peg.938			Putative oxidoreductase	0.993	0.998	bi (<->)	287.36785.con.0004	2671	434	fig|287.36785.peg.2671			Putative oxidoreductase	0.991	0.998	bi (<->)	287.36783.con.0001	3001	434	fig|287.36783.peg.3001			Putative oxidoreductase	0.995	0.998	bi (<->)	287.36784.con.0001	6287	434	fig|287.36784.peg.6287			Putative oxidoreductase
ASJY01000101	661	396	fig|208964.77.peg.661			PLF_286_00000157	PGF_03202156	S-adenosylmethionine synthetase (EC 2.5.1.6)	18725	19915	-	bi (<->)	287.36786.con.0002	937	396	fig|287.36786.peg.937			S-adenosylmethionine synthetase (EC 2.5.1.6)	1	0.997	bi (<->)	287.36785.con.0004	2670	396	fig|287.36785.peg.2670			S-adenosylmethionine synthetase (EC 2.5.1.6)	1	0.997	bi (<->)	287.36783.con.0001	3000	396	fig|287.36783.peg.3000			S-adenosylmethionine synthetase (EC 2.5.1.6)	1	0.997	bi (<->)	287.36784.con.0001	6288	396	fig|287.36784.peg.6288			S-adenosylmethionine synthetase (EC 2.5.1.6)
ASJY01000101	662	333	fig|208964.77.peg.662			PLF_286_00000721	PGF_00059033	Transcriptional regulator, ArsR family / Methyltransferase fusion	19931	20932	-	bi (<->)	287.36786.con.0002	936	338	fig|287.36786.peg.936			Transcriptional regulator, ArsR family / Methyltransferase fusion	1	0.814	bi (<->)	287.36785.con.0004	2669	333	fig|287.36785.peg.2669			Transcriptional regulator, ArsR family / Methyltransferase fusion	1	0.997	bi (<->)	287.36783.con.0001	2999	333	fig|287.36783.peg.2999			Transcriptional regulator, ArsR family / Methyltransferase fusion	1	0.997	bi (<->)	287.36784.con.0001	6289	333	fig|287.36784.peg.6289			Transcriptional regulator, ArsR family / Methyltransferase fusion
ASJY01000101	663	665	fig|208964.77.peg.663			PLF_286_00000256	PGF_01136362	Transketolase (EC 2.2.1.1)	21179	23176	+	bi (<->)	287.36786.con.0002	935	665	fig|287.36786.peg.935			Transketolase (EC 2.2.1.1)	1	0.998	bi (<->)	287.36785.con.0004	2668	665	fig|287.36785.peg.2668			Transketolase (EC 2.2.1.1)	0.997	0.998	bi (<->)	287.36783.con.0001	2998	665	fig|287.36783.peg.2998			Transketolase (EC 2.2.1.1)	0.998	0.998	bi (<->)	287.36784.con.0001	6290	665	fig|287.36784.peg.6290			Transketolase (EC 2.2.1.1)
ASJY01000101	664	354	fig|208964.77.peg.664			PLF_286_00004593	PGF_07973160	hypothetical protein	23176	24240	+	bi (<->)	287.36786.con.0002	934	354	fig|287.36786.peg.934			hypothetical protein	1	0.997	bi (<->)	287.36785.con.0004	2667	354	fig|287.36785.peg.2667			hypothetical protein	0.986	0.997	bi (<->)	287.36783.con.0001	2997	354	fig|287.36783.peg.2997			hypothetical protein	0.997	0.997	bi (<->)	287.36784.con.0001	6291	354	fig|287.36784.peg.6291			hypothetical protein
ASJY01000101	665	265	fig|208964.77.peg.665			PLF_286_00004315	PGF_10319574	Hydroxypyruvate isomerase (EC 5.3.1.22)	24221	25018	-	bi (<->)	287.36786.con.0002	933	265	fig|287.36786.peg.933			Hydroxypyruvate isomerase (EC 5.3.1.22)	1	0.996	bi (<->)	287.36785.con.0004	2666	265	fig|287.36785.peg.2666			Hydroxypyruvate isomerase (EC 5.3.1.22)	0.996	0.996	bi (<->)	287.36783.con.0001	2996	265	fig|287.36783.peg.2996			Hydroxypyruvate isomerase (EC 5.3.1.22)	0.992	0.996	bi (<->)	287.36784.con.0001	6292	265	fig|287.36784.peg.6292			Hydroxypyruvate isomerase (EC 5.3.1.22)
ASJY01000101	666	353	fig|208964.77.peg.666			PLF_286_00000412	PGF_00008509	D-erythrose-4-phosphate dehydrogenase (EC 1.2.1.72)	25233	26294	+	bi (<->)	287.36786.con.0002	932	353	fig|287.36786.peg.932			D-erythrose-4-phosphate dehydrogenase (EC 1.2.1.72)	1	0.997	bi (<->)	287.36785.con.0004	2665	385	fig|287.36785.peg.2665			D-erythrose-4-phosphate dehydrogenase (EC 1.2.1.72)	0.997	0.906	bi (<->)	287.36783.con.0001	2995	353	fig|287.36783.peg.2995			D-erythrose-4-phosphate dehydrogenase (EC 1.2.1.72)	1	0.997	bi (<->)	287.36784.con.0001	6293	353	fig|287.36784.peg.6293			D-erythrose-4-phosphate dehydrogenase (EC 1.2.1.72)
ASJY01000101	667	386	fig|208964.77.peg.667			PLF_286_00000391	PGF_02277678	Phosphoglycerate kinase (EC 2.7.2.3)	26300	27460	+	bi (<->)	287.36786.con.0002	931	387	fig|287.36786.peg.931			Phosphoglycerate kinase (EC 2.7.2.3)	0.99	0.997	bi (<->)	287.36785.con.0004	2664	387	fig|287.36785.peg.2664			Phosphoglycerate kinase (EC 2.7.2.3)	0.992	0.997	bi (<->)	287.36783.con.0001	2994	387	fig|287.36783.peg.2994			Phosphoglycerate kinase (EC 2.7.2.3)	0.987	0.997	bi (<->)	287.36784.con.0001	6294	387	fig|287.36784.peg.6294			Phosphoglycerate kinase (EC 2.7.2.3)
ASJY01000101	668	66	fig|208964.77.peg.668			PLF_286_00004266	PGF_00319402	hypothetical protein	27533	27733	+	bi (<->)	287.36786.con.0002	930	66	fig|287.36786.peg.930			hypothetical protein	1	0.985	bi (<->)	287.36785.con.0004	2663	66	fig|287.36785.peg.2663			hypothetical protein	1	0.985	bi (<->)	287.36783.con.0001	2993	66	fig|287.36783.peg.2993			hypothetical protein	1	0.985	bi (<->)	287.36784.con.0001	6295	66	fig|287.36784.peg.6295			hypothetical protein
ASJY01000101	669	113	fig|208964.77.peg.669			PLF_286_00003945	PGF_00407931	Inhibitor of vertebrate c-type lysozyme, outer membrane	27893	28234	+	bi (<->)	287.36786.con.0002	929	113	fig|287.36786.peg.929			Inhibitor of vertebrate c-type lysozyme, outer membrane	1	0.991	bi (<->)	287.36785.con.0004	2662	113	fig|287.36785.peg.2662			Inhibitor of vertebrate c-type lysozyme, outer membrane	0.973	0.991	bi (<->)	287.36783.con.0001	2992	113	fig|287.36783.peg.2992			Inhibitor of vertebrate c-type lysozyme, outer membrane	0.973	0.991	bi (<->)	287.36784.con.0001	6296	113	fig|287.36784.peg.6296			Inhibitor of vertebrate c-type lysozyme, outer membrane
ASJY01000101	670	354	fig|208964.77.peg.670			PLF_286_00000329	PGF_10143857	Fructose-bisphosphate aldolase class II (EC 4.1.2.13)	28354	29418	+	bi (<->)	287.36786.con.0002	928	354	fig|287.36786.peg.928			Fructose-bisphosphate aldolase class II (EC 4.1.2.13)	1	0.997	bi (<->)	287.36785.con.0004	2661	354	fig|287.36785.peg.2661			Fructose-bisphosphate aldolase class II (EC 4.1.2.13)	1	0.997	bi (<->)	287.36783.con.0001	2991	354	fig|287.36783.peg.2991			Fructose-bisphosphate aldolase class II (EC 4.1.2.13)	1	0.997	bi (<->)	287.36784.con.0001	6297	354	fig|287.36784.peg.6297			Fructose-bisphosphate aldolase class II (EC 4.1.2.13)
ASJY01000101	671	160	fig|208964.77.peg.671			PLF_286_00003192	PGF_08225224	hypothetical protein	29484	29966	+	bi (<->)	287.36786.con.0002	927	160	fig|287.36786.peg.927			hypothetical protein	1	0.994	bi (<->)	287.36785.con.0004	2660	160	fig|287.36785.peg.2660			hypothetical protein	0.975	0.994	bi (<->)	287.36783.con.0001	2990	160	fig|287.36783.peg.2990			hypothetical protein	0.981	0.994	bi (<->)	287.36784.con.0001	6298	160	fig|287.36784.peg.6298			hypothetical protein
ASJY01000101	672	141	fig|208964.77.peg.672			PLF_286_00004317	PGF_00015865	Ketosteroid isomerase homolog	29968	30393	-	bi (<->)	287.36786.con.0002	926	141	fig|287.36786.peg.926			Ketosteroid isomerase homolog	1	0.993	bi (<->)	287.36785.con.0004	2659	141	fig|287.36785.peg.2659			Ketosteroid isomerase homolog	0.979	0.993	bi (<->)	287.36783.con.0001	2989	141	fig|287.36783.peg.2989			Ketosteroid isomerase homolog	0.972	0.993	bi (<->)	287.36784.con.0001	6299	141	fig|287.36784.peg.6299			Ketosteroid isomerase homolog
ASJY01000101	673	255	fig|208964.77.peg.673			PLF_286_00002938	PGF_06788576	SAM-dependent methyltransferase	30623	31390	+	bi (<->)	287.36786.con.0002	925	240	fig|287.36786.peg.925			SAM-dependent methyltransferase	0.988	0.996	bi (<->)	287.36785.con.0004	2658	255	fig|287.36785.peg.2658			SAM-dependent methyltransferase	1	0.996	bi (<->)	287.36783.con.0001	2988	255	fig|287.36783.peg.2988			SAM-dependent methyltransferase	1	0.996	bi (<->)	287.36784.con.0001	6300	255	fig|287.36784.peg.6300			SAM-dependent methyltransferase
ASJY01000101	674	392	fig|208964.77.peg.674			PLF_286_00007312	PGF_00000939	Uncharacterized protein YhiN	31387	32565	-	bi (<->)	287.36786.con.0002	924	392	fig|287.36786.peg.924			Uncharacterized protein YhiN	0.997	0.997	bi (<->)	287.36785.con.0004	2657	392	fig|287.36785.peg.2657			Uncharacterized protein YhiN	0.997	0.997	bi (<->)	287.36783.con.0001	2987	392	fig|287.36783.peg.2987			Uncharacterized protein YhiN	0.997	0.997	bi (<->)	287.36784.con.0001	6301	392	fig|287.36784.peg.6301			Uncharacterized protein YhiN
ASJY01000101	675	162	fig|208964.77.peg.675			PLF_286_00005914	PGF_00415463	UTP pyrophosphatase (EC 3.6.1.9)	32678	33166	+	bi (<->)	287.36786.con.0002	923	162	fig|287.36786.peg.923			UTP pyrophosphatase (EC 3.6.1.9)	1	0.994	bi (<->)	287.36785.con.0004	2656	163	fig|287.36785.peg.2656			UTP pyrophosphatase (EC 3.6.1.9)	1	0.975	bi (<->)	287.36783.con.0001	2986	162	fig|287.36783.peg.2986			UTP pyrophosphatase (EC 3.6.1.9)	1	0.994	bi (<->)	287.36784.con.0001	6302	163	fig|287.36784.peg.6302			UTP pyrophosphatase (EC 3.6.1.9)
ASJY01000101	676	384	fig|208964.77.peg.676			PLF_286_00007530	PGF_03009637	hypothetical protein	33192	34346	+
ASJY01000101	677	224	fig|208964.77.peg.677			PLF_286_00004201	PGF_10530299	Putative hydrolase	34348	35022	-	bi (<->)	287.36786.con.0002	922	231	fig|287.36786.peg.922			Putative hydrolase	1	0.957	bi (<->)	287.36785.con.0004	2655	231	fig|287.36785.peg.2655			Putative hydrolase	1	0.957	bi (<->)	287.36783.con.0001	2985	231	fig|287.36783.peg.2985			Putative hydrolase	1	0.957	bi (<->)	287.36784.con.0001	6303	231	fig|287.36784.peg.6303			Putative hydrolase
ASJY01000101	678	117	fig|208964.77.peg.678			PLF_286_00003882	PGF_03097008	Integral membrane protein	35151	35504	-	bi (<->)	287.36786.con.0002	921	117	fig|287.36786.peg.921			Integral membrane protein	1	0.991	bi (<->)	287.36785.con.0004	2654	117	fig|287.36785.peg.2654			Integral membrane protein	1	0.991	bi (<->)	287.36783.con.0001	2984	117	fig|287.36783.peg.2984			Integral membrane protein	0.991	0.991	bi (<->)	287.36784.con.0001	6304	117	fig|287.36784.peg.6304			Integral membrane protein
ASJY01000101	679	303	fig|208964.77.peg.679			PLF_286_00004505	PGF_01671660	Transcriptional regulator, AraC family	35682	36593	-	bi (<->)	287.36786.con.0002	920	303	fig|287.36786.peg.920			Transcriptional regulator, AraC family	0.997	0.997	bi (<->)	287.36785.con.0004	2653	303	fig|287.36785.peg.2653			Transcriptional regulator, AraC family	0.993	0.997	bi (<->)	287.36783.con.0001	2983	303	fig|287.36783.peg.2983			Transcriptional regulator, AraC family	0.993	0.997	bi (<->)	287.36784.con.0001	6305	303	fig|287.36784.peg.6305			Transcriptional regulator, AraC family
ASJY01000101	680	112	fig|208964.77.peg.680			PLF_286_00001963	PGF_00416617	Carboxymuconolactone decarboxylase family protein	36711	37049	+											bi (<->)	287.36785.con.0004	4507	116	fig|287.36785.peg.4507			Possible carboxymuconolactone decarboxylase family protein (EC 4.1.1.44)	0.444	0.922
ASJY01000101	681	171	fig|208964.77.peg.681			PLF_286_00003932	PGF_00096065	hypothetical protein	37039	37554	-	bi (<->)	287.36786.con.0002	919	315	fig|287.36786.peg.919			hypothetical protein	0.994	0.54	bi (<->)	287.36785.con.0004	2652	315	fig|287.36785.peg.2652			hypothetical protein	0.982	0.54	bi (<->)	287.36783.con.0001	2982	315	fig|287.36783.peg.2982			hypothetical protein	0.988	0.54	bi (<->)	287.36784.con.0001	6306	315	fig|287.36784.peg.6306			hypothetical protein
ASJY01000101	682	52	fig|208964.77.peg.682			PLF_286_00066118	PGF_10444495	UPF0057 membrane protein YqaE	37742	37900	+	bi (<->)	287.36786.con.0002	918	52	fig|287.36786.peg.918			UPF0057 membrane protein YqaE	1	0.981	bi (<->)	287.36785.con.0004	2651	52	fig|287.36785.peg.2651			UPF0057 membrane protein YqaE	1	0.981	bi (<->)	287.36783.con.0001	2981	52	fig|287.36783.peg.2981			UPF0057 membrane protein YqaE	1	0.981	bi (<->)	287.36784.con.0001	6307	52	fig|287.36784.peg.6307			UPF0057 membrane protein YqaE
ASJY01000101	683	152	fig|208964.77.peg.683			PLF_286_00004365	PGF_08225224	hypothetical protein	37910	38368	-	bi (<->)	287.36786.con.0002	917	152	fig|287.36786.peg.917			hypothetical protein	0.993	0.993	bi (<->)	287.36785.con.0004	2650	152	fig|287.36785.peg.2650			hypothetical protein	0.993	0.993	bi (<->)	287.36783.con.0001	2980	152	fig|287.36783.peg.2980			hypothetical protein	0.993	0.993	bi (<->)	287.36784.con.0001	6308	152	fig|287.36784.peg.6308			hypothetical protein
ASJY01000101	684	156	fig|208964.77.peg.684			PLF_286_00004450	PGF_00355214	hypothetical protein	38384	38854	-	bi (<->)	287.36786.con.0002	916	156	fig|287.36786.peg.916			hypothetical protein	0.994	0.994	bi (<->)	287.36785.con.0004	2649	156	fig|287.36785.peg.2649			hypothetical protein	0.994	0.994	bi (<->)	287.36783.con.0001	2979	156	fig|287.36783.peg.2979			hypothetical protein	0.994	0.994	bi (<->)	287.36784.con.0001	6309	156	fig|287.36784.peg.6309			hypothetical protein
ASJY01000101	685	115	fig|208964.77.peg.685			PLF_286_00004116	PGF_01929409	hypothetical protein	38868	39215	-	bi (<->)	287.36786.con.0002	915	115	fig|287.36786.peg.915			hypothetical protein	0.983	0.991	bi (<->)	287.36785.con.0004	2648	115	fig|287.36785.peg.2648			hypothetical protein	0.974	0.991	bi (<->)	287.36783.con.0001	2978	115	fig|287.36783.peg.2978			hypothetical protein	0.974	0.991	bi (<->)	287.36784.con.0001	6310	115	fig|287.36784.peg.6310			hypothetical protein
ASJY01000101	686	204	fig|208964.77.peg.686			PLF_286_00003046	PGF_05668355	hypothetical protein	39205	39819	-	bi (<->)	287.36786.con.0002	914	204	fig|287.36786.peg.914			hypothetical protein	0.99	0.995	bi (<->)	287.36785.con.0004	2647	204	fig|287.36785.peg.2647			hypothetical protein	0.995	0.995	bi (<->)	287.36783.con.0001	2977	204	fig|287.36783.peg.2977			hypothetical protein	0.99	0.995	bi (<->)	287.36784.con.0001	6311	204	fig|287.36784.peg.6311			hypothetical protein
ASJY01000101	687	908	fig|208964.77.peg.687			PLF_286_00003492	PGF_08225224	hypothetical protein	40010	42736	-	bi (<->)	287.36786.con.0002	913	800	fig|287.36786.peg.913			hypothetical protein	0.996	0.999	bi (<->)	287.36785.con.0004	2646	908	fig|287.36785.peg.2646			hypothetical protein	0.997	0.999	bi (<->)	287.36783.con.0001	2976	908	fig|287.36783.peg.2976			hypothetical protein	0.992	0.999	bi (<->)	287.36784.con.0001	6312	908	fig|287.36784.peg.6312			hypothetical protein
ASJY01000101	688	47	fig|208964.77.peg.688			PLF_286_00057209	PGF_00240150	hypothetical protein	42881	43024	+	bi (<->)	287.36786.con.0002	912	52	fig|287.36786.peg.912			hypothetical protein	1	0.885	bi (<->)	287.36785.con.0004	2645	47	fig|287.36785.peg.2645			ATP-dependent Clp protease proteolytic subunit (EC 3.4.21.92)	0.979	0.979	bi (<->)	287.36783.con.0001	2975	52	fig|287.36783.peg.2975			hypothetical protein	0.979	0.885	bi (<->)	287.36784.con.0001	6313	52	fig|287.36784.peg.6313			hypothetical protein
ASJY01000101	689	41	fig|208964.77.peg.689			PLF_286_00007275	PGF_01644927	hypothetical protein	43229	43354	-
ASJY01000101	690	111	fig|208964.77.peg.690			PLF_286_00005599	PGF_08225224	hypothetical protein	43351	43686	-	bi (<->)	287.36786.con.0002	911	123	fig|287.36786.peg.911			hypothetical protein	0.991	0.878	bi (<->)	287.36785.con.0004	2644	111	fig|287.36785.peg.2644			hypothetical protein	0.973	0.991
ASJY01000101	691	373	fig|208964.77.peg.691			PLF_286_00001570	PGF_02742447	Fic domain protein, PA0574 type	43779	44900	-	bi (<->)	287.36786.con.0002	910	373	fig|287.36786.peg.910			Fic domain protein, PA0574 type	0.984	0.997	bi (<->)	287.36785.con.0004	2643	373	fig|287.36785.peg.2643			Fic domain protein, PA0574 type	0.962	0.997
ASJY01000101	692	45	fig|208964.77.peg.692			PLF_286_00001767	PGF_08759457	Shufflon-specific DNA recombinase	45159	45296	-	bi (<->)	287.36786.con.0002	909	53	fig|287.36786.peg.909			site-specific recombinase, phage integrase family	0.956	0.83	bi (<->)	287.36785.con.0004	2642	39	fig|287.36785.peg.2642			Shufflon-specific DNA recombinase	1	0.846
ASJY01000101	693	1245	fig|208964.77.peg.693			PLF_286_00002370	PGF_10538082	Sensory box/GGDEF family protein	45543	49280	-	bi (<->)	287.36786.con.0002	908	1245	fig|287.36786.peg.908			Sensory box/GGDEF family protein	0.994	0.999	bi (<->)	287.36785.con.0004	2641	1245	fig|287.36785.peg.2641			Sensory box/GGDEF family protein	0.992	0.999	bi (<->)	287.36783.con.0001	2951	1245	fig|287.36783.peg.2951			Sensory box/GGDEF family protein	0.992	0.999	bi (<->)	287.36784.con.0001	6336	1245	fig|287.36784.peg.6336			Sensory box/GGDEF family protein
ASJY01000101	694	617	fig|208964.77.peg.694			PLF_286_00000156	PGF_07072582	RNA polymerase sigma factor RpoD	49387	51240	-	bi (<->)	287.36786.con.0002	907	617	fig|287.36786.peg.907			RNA polymerase sigma factor RpoD	1	0.998	bi (<->)	287.36785.con.0004	2640	617	fig|287.36785.peg.2640			RNA polymerase sigma factor RpoD	1	0.998	bi (<->)	287.36783.con.0001	2950	617	fig|287.36783.peg.2950			RNA polymerase sigma factor RpoD	1	0.998	bi (<->)	287.36784.con.0001	6337	617	fig|287.36784.peg.6337			RNA polymerase sigma factor RpoD
ASJY01000101	695	664	fig|208964.77.peg.695			PLF_286_00005710	PGF_00421679	DNA primase DnaG	51320	53314	-	bi (<->)	287.36786.con.0002	906	664	fig|287.36786.peg.906			DNA primase DnaG	0.994	0.998	bi (<->)	287.36785.con.0004	2639	664	fig|287.36785.peg.2639			DNA primase DnaG	0.997	0.998	bi (<->)	287.36783.con.0001	2949	664	fig|287.36783.peg.2949			DNA primase DnaG	0.997	0.998	bi (<->)	287.36784.con.0001	6338	664	fig|287.36784.peg.6338			DNA primase DnaG
ASJY01000101	696	149	fig|208964.77.peg.696			PLF_286_00004014	PGF_10054809	Transamidase GatB domain protein	53397	53846	-	bi (<->)	287.36786.con.0002	905	149	fig|287.36786.peg.905			Transamidase GatB domain protein	1	0.993	bi (<->)	287.36785.con.0004	2638	149	fig|287.36785.peg.2638			Transamidase GatB domain protein	1	0.993	bi (<->)	287.36783.con.0001	2948	149	fig|287.36783.peg.2948			Transamidase GatB domain protein	1	0.993	bi (<->)	287.36784.con.0001	6339	149	fig|287.36784.peg.6339			Transamidase GatB domain protein
ASJY01000101	697	71	fig|208964.77.peg.697			PLF_286_00000761	PGF_04034430	SSU ribosomal protein S21p	53916	54131	-	bi (<->)	287.36786.con.0002	904	71	fig|287.36786.peg.904			SSU ribosomal protein S21p	1	0.986	bi (<->)	287.36785.con.0004	2637	71	fig|287.36785.peg.2637			SSU ribosomal protein S21p	1	0.986	bi (<->)	287.36783.con.0001	2947	71	fig|287.36783.peg.2947			SSU ribosomal protein S21p	1	0.986	bi (<->)	287.36784.con.0001	6340	71	fig|287.36784.peg.6340			SSU ribosomal protein S21p
ASJY01000101	698	341	fig|208964.77.peg.698			PLF_286_00000357	PGF_07915158	N(6)-L-threonylcarbamoyladenine synthase (EC 2.3.1.234)	54332	55357	+	bi (<->)	287.36786.con.0002	903	341	fig|287.36786.peg.903			N(6)-L-threonylcarbamoyladenine synthase (EC 2.3.1.234)	0.997	0.997	bi (<->)	287.36785.con.0004	2636	341	fig|287.36785.peg.2636			N(6)-L-threonylcarbamoyladenine synthase (EC 2.3.1.234)	0.997	0.997	bi (<->)	287.36783.con.0001	2946	341	fig|287.36783.peg.2946			N(6)-L-threonylcarbamoyladenine synthase (EC 2.3.1.234)	0.997	0.997	bi (<->)	287.36784.con.0001	6341	341	fig|287.36784.peg.6341			N(6)-L-threonylcarbamoyladenine synthase (EC 2.3.1.234)
ASJY01000101	699	189	fig|208964.77.peg.699			PLF_286_00000735	PGF_01323228	Acyl-phosphate:glycerol-3-phosphate O-acyltransferase PlsY (EC 2.3.1.n3)	55435	56004	-	bi (<->)	287.36786.con.0002	902	189	fig|287.36786.peg.902			Acyl-phosphate:glycerol-3-phosphate O-acyltransferase PlsY (EC 2.3.1.n3)	1	0.995	bi (<->)	287.36785.con.0004	2635	189	fig|287.36785.peg.2635			Acyl-phosphate:glycerol-3-phosphate O-acyltransferase PlsY (EC 2.3.1.n3)	1	0.995	bi (<->)	287.36783.con.0001	2945	189	fig|287.36783.peg.2945			Acyl-phosphate:glycerol-3-phosphate O-acyltransferase PlsY (EC 2.3.1.n3)	1	0.995	bi (<->)	287.36784.con.0001	6342	189	fig|287.36784.peg.6342			Acyl-phosphate:glycerol-3-phosphate O-acyltransferase PlsY (EC 2.3.1.n3)
ASJY01000101	700	117	fig|208964.77.peg.700			PLF_286_00000643	PGF_01979294	Dihydroneopterin aldolase (EC 4.1.2.25)	56088	56441	+	bi (<->)	287.36786.con.0002	901	138	fig|287.36786.peg.901			Dihydroneopterin aldolase (EC 4.1.2.25)	0.991	0.841	bi (<->)	287.36785.con.0004	2634	138	fig|287.36785.peg.2634			Dihydroneopterin aldolase (EC 4.1.2.25)	0.991	0.841	bi (<->)	287.36783.con.0001	2944	117	fig|287.36783.peg.2944			Dihydroneopterin aldolase (EC 4.1.2.25)	1	0.991	bi (<->)	287.36784.con.0001	6343	117	fig|287.36784.peg.6343			Dihydroneopterin aldolase (EC 4.1.2.25)
ASJY01000101	701	180	fig|208964.77.peg.701			PLF_286_00208715	PGF_10123167	2-amino-4-hydroxy-6-hydroxymethyldihydropteridine pyrophosphokinase (EC 2.7.6.3)	56432	56974	+	bi (<->)	287.36786.con.0002	900	180	fig|287.36786.peg.900			2-amino-4-hydroxy-6-hydroxymethyldihydropteridine pyrophosphokinase (EC 2.7.6.3)	0.989	0.994	bi (<->)	287.36785.con.0004	2633	180	fig|287.36785.peg.2633			2-amino-4-hydroxy-6-hydroxymethyldihydropteridine pyrophosphokinase (EC 2.7.6.3)	1	0.994	bi (<->)	287.36783.con.0001	2943	180	fig|287.36783.peg.2943			2-amino-4-hydroxy-6-hydroxymethyldihydropteridine pyrophosphokinase (EC 2.7.6.3)	1	0.994	bi (<->)	287.36784.con.0001	6344	180	fig|287.36784.peg.6344			2-amino-4-hydroxy-6-hydroxymethyldihydropteridine pyrophosphokinase (EC 2.7.6.3)
ASJY01000101	702	410	fig|208964.77.peg.702			PLF_286_00000326	PGF_08398205	CCA tRNA nucleotidyltransferase (EC 2.7.7.72)	56947	58179	-	bi (<->)	287.36786.con.0002	899	410	fig|287.36786.peg.899			CCA tRNA nucleotidyltransferase (EC 2.7.7.72)	0.998	0.998	bi (<->)	287.36785.con.0004	2632	410	fig|287.36785.peg.2632			CCA tRNA nucleotidyltransferase (EC 2.7.7.72)	0.993	0.998	bi (<->)	287.36783.con.0001	2942	410	fig|287.36783.peg.2942			CCA tRNA nucleotidyltransferase (EC 2.7.7.72)	0.993	0.998	bi (<->)	287.36784.con.0001	6345	410	fig|287.36784.peg.6345			CCA tRNA nucleotidyltransferase (EC 2.7.7.72)
ASJY01000101	703	168	fig|208964.77.peg.703			PLF_286_00002732	PGF_02951523	hypothetical protein	58223	58729	-	bi (<->)	287.36786.con.0002	898	168	fig|287.36786.peg.898			hypothetical protein	0.994	0.994	bi (<->)	287.36785.con.0004	2631	168	fig|287.36785.peg.2631			hypothetical protein	1	0.994	bi (<->)	287.36783.con.0001	2941	168	fig|287.36783.peg.2941			hypothetical protein	1	0.994	bi (<->)	287.36784.con.0001	6346	168	fig|287.36784.peg.6346			hypothetical protein
ASJY01000101	704	517	fig|208964.77.peg.704			PLF_286_00000217	PGF_00426231	FIG004684: SpoVR-like protein	58823	60376	-	bi (<->)	287.36786.con.0002	897	517	fig|287.36786.peg.897			FIG004684: SpoVR-like protein	1	0.998	bi (<->)	287.36785.con.0004	2630	517	fig|287.36785.peg.2630			FIG004684: SpoVR-like protein	0.998	0.998	bi (<->)	287.36783.con.0001	2940	517	fig|287.36783.peg.2940			FIG004684: SpoVR-like protein	0.998	0.998	bi (<->)	287.36784.con.0001	6347	517	fig|287.36784.peg.6347			FIG004684: SpoVR-like protein
ASJY01000101	705	423	fig|208964.77.peg.705			PLF_286_00000812	PGF_05990709	UPF0229 protein YeaH	60373	61644	-	bi (<->)	287.36786.con.0002	896	423	fig|287.36786.peg.896			UPF0229 protein YeaH	1	0.998	bi (<->)	287.36785.con.0004	2629	423	fig|287.36785.peg.2629			UPF0229 protein YeaH	0.998	0.998	bi (<->)	287.36783.con.0001	2939	423	fig|287.36783.peg.2939			UPF0229 protein YeaH	0.998	0.998	bi (<->)	287.36784.con.0001	6348	423	fig|287.36784.peg.6348			UPF0229 protein YeaH
ASJY01000101	706	640	fig|208964.77.peg.706			PLF_286_00000304	PGF_00065482	Uncharacterized protein YeaG	61745	63667	-	bi (<->)	287.36786.con.0002	895	640	fig|287.36786.peg.895			Uncharacterized protein YeaG	1	0.998	bi (<->)	287.36785.con.0004	2628	640	fig|287.36785.peg.2628			Uncharacterized protein YeaG	1	0.998	bi (<->)	287.36783.con.0001	2938	640	fig|287.36783.peg.2938			Uncharacterized protein YeaG	1	0.998	bi (<->)	287.36784.con.0001	6349	640	fig|287.36784.peg.6349			Uncharacterized protein YeaG
ASJY01000101	707	57	fig|208964.77.peg.707			PLF_286_00007533	PGF_08225224	hypothetical protein	63689	63862	+
ASJY01000101	708	110	fig|208964.77.peg.708			PLF_286_00088785	PGF_00056821	Thiosulfate sulfurtransferase GlpE (EC 2.8.1.1)	63946	64278	-	bi (<->)	287.36786.con.0002	894	110	fig|287.36786.peg.894			Thiosulfate sulfurtransferase GlpE (EC 2.8.1.1)	0.991	0.991	bi (<->)	287.36785.con.0004	2626	110	fig|287.36785.peg.2626			Thiosulfate sulfurtransferase GlpE (EC 2.8.1.1)	1	0.991	bi (<->)	287.36783.con.0001	2937	110	fig|287.36783.peg.2937			Thiosulfate sulfurtransferase GlpE (EC 2.8.1.1)	1	0.991	bi (<->)	287.36784.con.0001	6351	110	fig|287.36784.peg.6351			Thiosulfate sulfurtransferase GlpE (EC 2.8.1.1)
ASJY01000101	709	283	fig|208964.77.peg.709			PLF_286_00000691	PGF_07763915	Bis(5'-nucleosyl)-tetraphosphatase, symmetrical (EC 3.6.1.41)	64322	65173	-	bi (<->)	287.36786.con.0002	893	283	fig|287.36786.peg.893			Bis(5'-nucleosyl)-tetraphosphatase, symmetrical (EC 3.6.1.41)	1	0.996	bi (<->)	287.36785.con.0004	2625	283	fig|287.36785.peg.2625			Bis(5'-nucleosyl)-tetraphosphatase, symmetrical (EC 3.6.1.41)	0.993	0.996	bi (<->)	287.36783.con.0001	2936	283	fig|287.36783.peg.2936			Bis(5'-nucleosyl)-tetraphosphatase, symmetrical (EC 3.6.1.41)	0.993	0.996	bi (<->)	287.36784.con.0001	6352	283	fig|287.36784.peg.6352			Bis(5'-nucleosyl)-tetraphosphatase, symmetrical (EC 3.6.1.41)
ASJY01000101	710	126	fig|208964.77.peg.710			PLF_286_00002411	PGF_01708405	ApaG protein	65173	65553	-	bi (<->)	287.36786.con.0002	892	126	fig|287.36786.peg.892			ApaG protein	1	0.992	bi (<->)	287.36785.con.0004	2624	126	fig|287.36785.peg.2624			ApaG protein	1	0.992	bi (<->)	287.36783.con.0001	2935	126	fig|287.36783.peg.2935			ApaG protein	1	0.992	bi (<->)	287.36784.con.0001	6353	126	fig|287.36784.peg.6353			ApaG protein
ASJY01000101	711	268	fig|208964.77.peg.711			PLF_286_00000540	PGF_00049827	SSU rRNA (adenine(1518)-N(6)/adenine(1519)-N(6))-dimethyltransferase (EC 2.1.1.182)	65590	66396	-	bi (<->)	287.36786.con.0002	891	246	fig|287.36786.peg.891			SSU rRNA (adenine(1518)-N(6)/adenine(1519)-N(6))-dimethyltransferase (EC 2.1.1.182)	0.988	0.996	bi (<->)	287.36785.con.0004	2623	268	fig|287.36785.peg.2623			SSU rRNA (adenine(1518)-N(6)/adenine(1519)-N(6))-dimethyltransferase (EC 2.1.1.182)	0.993	0.996	bi (<->)	287.36783.con.0001	2934	268	fig|287.36783.peg.2934			SSU rRNA (adenine(1518)-N(6)/adenine(1519)-N(6))-dimethyltransferase (EC 2.1.1.182)	0.993	0.996	bi (<->)	287.36784.con.0001	6354	268	fig|287.36784.peg.6354			SSU rRNA (adenine(1518)-N(6)/adenine(1519)-N(6))-dimethyltransferase (EC 2.1.1.182)
ASJY01000101	712	328	fig|208964.77.peg.712			PLF_286_00000683	PGF_00424447	4-hydroxythreonine-4-phosphate dehydrogenase (EC 1.1.1.262)	66512	67498	-	bi (<->)	287.36786.con.0002	890	390	fig|287.36786.peg.890			4-hydroxythreonine-4-phosphate dehydrogenase (EC 1.1.1.262)	0.994	0.826	bi (<->)	287.36785.con.0004	2622	328	fig|287.36785.peg.2622			4-hydroxythreonine-4-phosphate dehydrogenase (EC 1.1.1.262)	0.994	0.997	bi (<->)	287.36783.con.0001	2933	241	fig|287.36783.peg.2933			4-hydroxythreonine-4-phosphate dehydrogenase (EC 1.1.1.262)	0.992	0.996	bi (<->)	287.36784.con.0001	6355	328	fig|287.36784.peg.6355			4-hydroxythreonine-4-phosphate dehydrogenase (EC 1.1.1.262)
ASJY01000101	713	430	fig|208964.77.peg.713			PLF_286_00000396	PGF_07075462	Periplasmic chaperone and peptidyl-prolyl cis-trans isomerase of outer membrane proteins SurA (EC 5.2.1.8)	67495	68787	-	bi (<->)	287.36786.con.0002	889	430	fig|287.36786.peg.889			Periplasmic chaperone and peptidyl-prolyl cis-trans isomerase of outer membrane proteins SurA (EC 5.2.1.8)	0.998	0.998	bi (<->)	287.36785.con.0004	2621	404	fig|287.36785.peg.2621			Periplasmic chaperone and peptidyl-prolyl cis-trans isomerase of outer membrane proteins SurA (EC 5.2.1.8)	0.995	0.998	bi (<->)	287.36783.con.0001	2932	430	fig|287.36783.peg.2932			Periplasmic chaperone and peptidyl-prolyl cis-trans isomerase of outer membrane proteins SurA (EC 5.2.1.8)	0.995	0.998	bi (<->)	287.36784.con.0001	6356	404	fig|287.36784.peg.6356			Periplasmic chaperone and peptidyl-prolyl cis-trans isomerase of outer membrane proteins SurA (EC 5.2.1.8)
ASJY01000101	714	924	fig|208964.77.peg.714			PLF_286_00002296	PGF_09964285	LPS-assembly protein LptD @ Organic solvent tolerance protein precursor	68768	71542	-	bi (<->)	287.36786.con.0002	888	924	fig|287.36786.peg.888			LPS-assembly protein LptD @ Organic solvent tolerance protein precursor	1	0.999	bi (<->)	287.36785.con.0004	2620	933	fig|287.36785.peg.2620			LPS-assembly protein LptD @ Organic solvent tolerance protein precursor	0.916	0.999	bi (<->)	287.36783.con.0001	2931	933	fig|287.36783.peg.2931			LPS-assembly protein LptD @ Organic solvent tolerance protein precursor	0.916	0.999	bi (<->)	287.36784.con.0001	6357	933	fig|287.36784.peg.6357			LPS-assembly protein LptD @ Organic solvent tolerance protein precursor
ASJY01000101	715	312	fig|208964.77.peg.715			PLF_286_00091875	PGF_00306574	Phosphotransferase involved in threonylcarbamoyladenosine t(6)A37 formation in tRNA	71746	72684	+	bi (<->)	287.36786.con.0002	887	338	fig|287.36786.peg.887			Phosphotransferase involved in threonylcarbamoyladenosine t(6)A37 formation in tRNA	0.99	0.917	bi (<->)	287.36785.con.0004	2619	309	fig|287.36785.peg.2619			Phosphotransferase involved in threonylcarbamoyladenosine t(6)A37 formation in tRNA	0.997	0.99	bi (<->)	287.36783.con.0001	2930	338	fig|287.36783.peg.2930			Phosphotransferase involved in threonylcarbamoyladenosine t(6)A37 formation in tRNA	0.984	0.917	bi (<->)	287.36784.con.0001	6358	338	fig|287.36784.peg.6358			Phosphotransferase involved in threonylcarbamoyladenosine t(6)A37 formation in tRNA
ASJY01000101	716	224	fig|208964.77.peg.716			PLF_286_00003799	PGF_01225591	Nucleotidyl transferase possibly involved in threonylcarbamoyladenosine formation	72681	73355	+	bi (<->)	287.36786.con.0002	886	224	fig|287.36786.peg.886			Nucleotidyl transferase possibly involved in threonylcarbamoyladenosine formation	0.996	0.996	bi (<->)	287.36785.con.0004	2618	224	fig|287.36785.peg.2618			Nucleotidyl transferase possibly involved in threonylcarbamoyladenosine formation	0.991	0.996	bi (<->)	287.36783.con.0001	2929	224	fig|287.36783.peg.2929			Nucleotidyl transferase possibly involved in threonylcarbamoyladenosine formation	0.996	0.996	bi (<->)	287.36784.con.0001	6359	224	fig|287.36784.peg.6359			Nucleotidyl transferase possibly involved in threonylcarbamoyladenosine formation
ASJY01000101	717	252	fig|208964.77.peg.717			PLF_286_00003298	PGF_00423709	DnaJ-like protein DjlA	73357	74115	+	bi (<->)	287.36786.con.0002	885	252	fig|287.36786.peg.885			DnaJ-like protein DjlA	1	0.996	bi (<->)	287.36785.con.0004	2617	264	fig|287.36785.peg.2617			DnaJ-like protein DjlA	0.996	0.943	bi (<->)	287.36783.con.0001	2928	252	fig|287.36783.peg.2928			DnaJ-like protein DjlA	1	0.996	bi (<->)	287.36784.con.0001	6360	252	fig|287.36784.peg.6360			DnaJ-like protein DjlA
ASJY01000101	718	353	fig|208964.77.peg.718			PLF_286_00002068	PGF_08225224	hypothetical protein	74116	75177	-	bi (<->)	287.36786.con.0002	883	278	fig|287.36786.peg.883			hypothetical protein	0.759	0.95	bi (<->)	287.36785.con.0004	2616	353	fig|287.36785.peg.2616			hypothetical protein	0.986	0.997	bi (<->)	287.36783.con.0001	2927	353	fig|287.36783.peg.2927			hypothetical protein	0.989	0.997	bi (<->)	287.36784.con.0001	6361	142	fig|287.36784.peg.6361			hypothetical protein
ASJY01000101	719	797	fig|208964.77.peg.719			PLF_286_00085432	PGF_00909669	Probable two-component sensor, near polyamine transporter	75329	77722	+	bi (<->)	287.36786.con.0002	882	797	fig|287.36786.peg.882			Probable two-component sensor, near polyamine transporter	0.997	0.999	bi (<->)	287.36785.con.0004	2615	797	fig|287.36785.peg.2615			Probable two-component sensor, near polyamine transporter	0.997	0.999	bi (<->)	287.36783.con.0001	2926	797	fig|287.36783.peg.2926			Probable two-component sensor, near polyamine transporter	0.992	0.999	bi (<->)	287.36784.con.0001	6362	797	fig|287.36784.peg.6362			Probable two-component sensor, near polyamine transporter
ASJY01000101	720	210	fig|208964.77.peg.720			PLF_286_00001171	PGF_01616485	DNA-binding response regulator, LuxR family, near polyamine transporter	77768	78400	+	bi (<->)	287.36786.con.0002	881	210	fig|287.36786.peg.881			DNA-binding response regulator, LuxR family, near polyamine transporter	1	0.995	bi (<->)	287.36785.con.0004	2614	210	fig|287.36785.peg.2614			DNA-binding response regulator, LuxR family, near polyamine transporter	1	0.995	bi (<->)	287.36783.con.0001	2925	210	fig|287.36783.peg.2925			DNA-binding response regulator, LuxR family, near polyamine transporter	1	0.995	bi (<->)	287.36784.con.0001	6363	210	fig|287.36784.peg.6363			DNA-binding response regulator, LuxR family, near polyamine transporter
ASJY01000101	721	344	fig|208964.77.peg.721			PLF_286_00002788	PGF_10327309	Spermidine/putrescine import ABC transporter substrate-binding protein PotD (TC 3.A.1.11.1)	78529	79563	+	bi (<->)	287.36786.con.0002	880	344	fig|287.36786.peg.880			Spermidine/putrescine import ABC transporter substrate-binding protein PotD (TC 3.A.1.11.1)	0.997	0.997	bi (<->)	287.36785.con.0004	2613	344	fig|287.36785.peg.2613			Spermidine/putrescine import ABC transporter substrate-binding protein PotD (TC 3.A.1.11.1)	0.997	0.997	bi (<->)	287.36783.con.0001	2924	344	fig|287.36783.peg.2924			Spermidine/putrescine import ABC transporter substrate-binding protein PotD (TC 3.A.1.11.1)	1	0.997	bi (<->)	287.36784.con.0001	6364	344	fig|287.36784.peg.6364			Spermidine/putrescine import ABC transporter substrate-binding protein PotD (TC 3.A.1.11.1)
ASJY01000101	722	369	fig|208964.77.peg.722			PLF_286_00001061	PGF_08196377	Spermidine/putrescine import ABC transporter ATP-binding protein PotA (TC 3.A.1.11.1)	79797	80906	+	bi (<->)	287.36786.con.0002	879	369	fig|287.36786.peg.879			Spermidine/putrescine import ABC transporter ATP-binding protein PotA (TC 3.A.1.11.1)	1	0.997	bi (<->)	287.36785.con.0004	2612	369	fig|287.36785.peg.2612			Spermidine/putrescine import ABC transporter ATP-binding protein PotA (TC 3.A.1.11.1)	1	0.997	bi (<->)	287.36783.con.0001	2923	369	fig|287.36783.peg.2923			Spermidine/putrescine import ABC transporter ATP-binding protein PotA (TC 3.A.1.11.1)	0.995	0.997	bi (<->)	287.36784.con.0001	6365	369	fig|287.36784.peg.6365			Spermidine/putrescine import ABC transporter ATP-binding protein PotA (TC 3.A.1.11.1)
ASJY01000101	723	348	fig|208964.77.peg.723			PLF_286_00000394	PGF_10327309	Spermidine/putrescine import ABC transporter substrate-binding protein PotD (TC 3.A.1.11.1)	80962	82008	+	bi (<->)	287.36786.con.0002	878	348	fig|287.36786.peg.878			Spermidine/putrescine import ABC transporter substrate-binding protein PotD (TC 3.A.1.11.1)	0.997	0.997	bi (<->)	287.36785.con.0004	2611	348	fig|287.36785.peg.2611			Spermidine/putrescine import ABC transporter substrate-binding protein PotD (TC 3.A.1.11.1)	0.994	0.997	bi (<->)	287.36783.con.0001	2922	348	fig|287.36783.peg.2922			Spermidine/putrescine import ABC transporter substrate-binding protein PotD (TC 3.A.1.11.1)	0.997	0.997	bi (<->)	287.36784.con.0001	6366	348	fig|287.36784.peg.6366			Spermidine/putrescine import ABC transporter substrate-binding protein PotD (TC 3.A.1.11.1)
ASJY01000101	724	415	fig|208964.77.peg.724			PLF_286_00000965	PGF_00053700	Spermidine/putrescine import ABC transporter permease protein PotB (TC 3.A.1.11.1)	82123	83370	+	bi (<->)	287.36786.con.0002	877	415	fig|287.36786.peg.877			Spermidine/putrescine import ABC transporter permease protein PotB (TC 3.A.1.11.1)	0.998	0.998	bi (<->)	287.36785.con.0004	2610	415	fig|287.36785.peg.2610			Spermidine/putrescine import ABC transporter permease protein PotB (TC 3.A.1.11.1)	0.995	0.998	bi (<->)	287.36783.con.0001	2921	415	fig|287.36783.peg.2921			Spermidine/putrescine import ABC transporter permease protein PotB (TC 3.A.1.11.1)	0.995	0.998	bi (<->)	287.36784.con.0001	6367	415	fig|287.36784.peg.6367			Spermidine/putrescine import ABC transporter permease protein PotB (TC 3.A.1.11.1)
ASJY01000101	725	276	fig|208964.77.peg.725			PLF_286_00001099	PGF_05048110	Spermidine/putrescine import ABC transporter permease protein PotC (TC 3.A.1.11.1)	83475	84305	+	bi (<->)	287.36786.con.0002	876	276	fig|287.36786.peg.876			Spermidine/putrescine import ABC transporter permease protein PotC (TC 3.A.1.11.1)	1	0.996	bi (<->)	287.36785.con.0004	2609	276	fig|287.36785.peg.2609			Spermidine/putrescine import ABC transporter permease protein PotC (TC 3.A.1.11.1)	0.996	0.996	bi (<->)	287.36783.con.0001	2920	276	fig|287.36783.peg.2920			Spermidine/putrescine import ABC transporter permease protein PotC (TC 3.A.1.11.1)	0.996	0.996	bi (<->)	287.36784.con.0001	6368	276	fig|287.36784.peg.6368			Spermidine/putrescine import ABC transporter permease protein PotC (TC 3.A.1.11.1)
ASJY01000101	726	224	fig|208964.77.peg.726			PLF_286_00000425	PGF_10245672	Ribulose-phosphate 3-epimerase (EC 5.1.3.1)	84429	85103	+	bi (<->)	287.36786.con.0002	875	224	fig|287.36786.peg.875			Ribulose-phosphate 3-epimerase (EC 5.1.3.1)	1	0.996	bi (<->)	287.36785.con.0004	2608	224	fig|287.36785.peg.2608			Ribulose-phosphate 3-epimerase (EC 5.1.3.1)	1	0.996	bi (<->)	287.36783.con.0001	2919	224	fig|287.36783.peg.2919			Ribulose-phosphate 3-epimerase (EC 5.1.3.1)	1	0.996	bi (<->)	287.36784.con.0001	6369	224	fig|287.36784.peg.6369			Ribulose-phosphate 3-epimerase (EC 5.1.3.1)
ASJY01000101	727	272	fig|208964.77.peg.727			PLF_286_00000583	PGF_10460277	Phosphoglycolate phosphatase (EC 3.1.3.18)	85103	85921	+	bi (<->)	287.36786.con.0002	874	258	fig|287.36786.peg.874			Phosphoglycolate phosphatase (EC 3.1.3.18)	0.992	0.942	bi (<->)	287.36785.con.0004	2607	272	fig|287.36785.peg.2607			Phosphoglycolate phosphatase (EC 3.1.3.18)	0.993	0.996	bi (<->)	287.36783.con.0001	2918	258	fig|287.36783.peg.2918			Phosphoglycolate phosphatase (EC 3.1.3.18)	0.996	0.942	bi (<->)	287.36784.con.0001	6370	272	fig|287.36784.peg.6370			Phosphoglycolate phosphatase (EC 3.1.3.18)
ASJY01000101	728	492	fig|208964.77.peg.728			PLF_286_00000401	PGF_00056814	Anthranilate synthase, aminase component (EC 4.1.3.27)	85994	87472	+	bi (<->)	287.36786.con.0002	873	492	fig|287.36786.peg.873			Anthranilate synthase, aminase component (EC 4.1.3.27)	0.998	0.998	bi (<->)	287.36785.con.0004	2606	492	fig|287.36785.peg.2606			Anthranilate synthase, aminase component (EC 4.1.3.27)	0.998	0.998	bi (<->)	287.36783.con.0001	2917	492	fig|287.36783.peg.2917			Anthranilate synthase, aminase component (EC 4.1.3.27)	0.998	0.998	bi (<->)	287.36784.con.0001	6371	492	fig|287.36784.peg.6371			Anthranilate synthase, aminase component (EC 4.1.3.27)
ASJY01000101	729	104	fig|208964.77.peg.729			PLF_286_00005536	PGF_00391262	hypothetical protein	87791	88105	-	bi (<->)	287.36786.con.0002	872	104	fig|287.36786.peg.872			transcriptional regulator PrtN	0.981	0.981	bi (<->)	287.36785.con.0004	2605	104	fig|287.36785.peg.2605			hypothetical protein	0.981	0.99	bi (<->)	287.36783.con.0001	2916	104	fig|287.36783.peg.2916			hypothetical protein	0.981	0.99	bi (<->)	287.36784.con.0001	6372	104	fig|287.36784.peg.6372			hypothetical protein
ASJY01000101	730	256	fig|208964.77.peg.730			PLF_286_00005476	PGF_00091980	Phage repressor protein cI	88205	88975	-	bi (<->)	287.36786.con.0002	871	256	fig|287.36786.peg.871			Phage repressor protein cI	1	0.996	bi (<->)	287.36785.con.0004	2604	275	fig|287.36785.peg.2604			Phage repressor protein cI	0.995	0.756	bi (<->)	287.36783.con.0001	2915	256	fig|287.36783.peg.2915			Phage repressor protein cI	0.996	0.996	bi (<->)	287.36784.con.0001	6373	256	fig|287.36784.peg.6373			Phage repressor protein cI
ASJY01000101	731	56	fig|208964.77.peg.731			PLF_286_00011237	PGF_02947377	hypothetical protein	89060	89230	-	bi (<->)	287.36786.con.0002	870	56	fig|287.36786.peg.870			hypothetical protein	1	0.982	bi (<->)	287.36785.con.0004	2603	56	fig|287.36785.peg.2603			hypothetical protein	0.946	0.982
ASJY01000101	732	44	fig|208964.77.peg.732			PLF_286_00191638	PGF_01646253	hypothetical protein	89249	89383	-	bi (<->)	287.36786.con.0002	869	44	fig|287.36786.peg.869			hypothetical protein	1	0.977	bi (<->)	287.36785.con.0004	2602	44	fig|287.36785.peg.2602			hypothetical protein	0.977	0.977	bi (<->)	287.36783.con.0001	2914	44	fig|287.36783.peg.2914			hypothetical protein	1	0.977	bi (<->)	287.36784.con.0001	6374	44	fig|287.36784.peg.6374			hypothetical protein
ASJY01000101	733	66	fig|208964.77.peg.733			PLF_286_00004763	PGF_05153168	Phage TraR/YbiI family protein	89433	89633	+	bi (<->)	287.36786.con.0002	868	66	fig|287.36786.peg.868			Phage TraR/YbiI family protein	1	0.985	bi (<->)	287.36785.con.0004	2601	66	fig|287.36785.peg.2601			Phage TraR/YbiI family protein	1	0.985	bi (<->)	287.36783.con.0001	2913	66	fig|287.36783.peg.2913			Phage TraR/YbiI family protein	1	0.985	bi (<->)	287.36784.con.0001	6375	66	fig|287.36784.peg.6375			Phage TraR/YbiI family protein
ASJY01000101	734	119	fig|208964.77.peg.734			PLF_286_00003676	PGF_10501428	pyocin R2_PP, conserved hypothetical protein	89681	90040	+	bi (<->)	287.36786.con.0002	867	119	fig|287.36786.peg.867			pyocin R2_PP, conserved hypothetical protein	0.992	0.992	bi (<->)	287.36785.con.0004	2600	119	fig|287.36785.peg.2600			pyocin R2_PP, conserved hypothetical protein	0.975	0.992	bi (<->)	287.36783.con.0001	2912	119	fig|287.36783.peg.2912			pyocin R2_PP, conserved hypothetical protein	0.975	0.992	bi (<->)	287.36784.con.0001	6376	119	fig|287.36784.peg.6376			pyocin R2_PP, conserved hypothetical protein
ASJY01000101	735	22	fig|208964.77.peg.735					Holin	90500	90565	+
ASJY01000102	736	171	fig|208964.77.peg.736			PLF_286_00005520	PGF_03104220	pyocin R2_PP, conserved hypothetical protein	66	581	+	bi (<->)	287.36786.con.0002	865	171	fig|287.36786.peg.865			pyocin R2_PP, conserved hypothetical protein	1	0.994	bi (<->)	287.36785.con.0004	2598	171	fig|287.36785.peg.2598			pyocin R2_PP, conserved hypothetical protein	0.988	0.994	bi (<->)	287.36783.con.0001	2910	171	fig|287.36783.peg.2910			pyocin R2_PP, conserved hypothetical protein	0.988	0.994	bi (<->)	287.36784.con.0001	6378	171	fig|287.36784.peg.6378			pyocin R2_PP, conserved hypothetical protein
ASJY01000102	737	185	fig|208964.77.peg.737			PLF_286_00360695	PGF_00031707	pyocin R2_PP, baseplate assembly protein V	578	1135	+	bi (<->)	287.36786.con.0002	864	185	fig|287.36786.peg.864			pyocin R2_PP, baseplate assembly protein V	0.995	0.995	bi (<->)	287.36785.con.0004	2597	185	fig|287.36785.peg.2597			pyocin R2_PP, baseplate assembly protein V	1	0.995	bi (<->)	287.36783.con.0001	2909	185	fig|287.36783.peg.2909			pyocin R2_PP, baseplate assembly protein V	1	0.995	bi (<->)	287.36784.con.0001	6379	185	fig|287.36784.peg.6379			pyocin R2_PP, baseplate assembly protein V
ASJY01000102	738	108	fig|208964.77.peg.738			PLF_286_00355996	PGF_10511048	pyocin R2_PP, baseplate assembly protein W	1288	1614	+	bi (<->)	287.36786.con.0002	863	108	fig|287.36786.peg.863			pyocin R2_PP, baseplate assembly protein W	0.981	0.991	bi (<->)	287.36785.con.0004	2596	108	fig|287.36785.peg.2596			pyocin R2_PP, baseplate assembly protein W	0.991	0.991	bi (<->)	287.36783.con.0001	2908	108	fig|287.36783.peg.2908			pyocin R2_PP, baseplate assembly protein W	0.991	0.991	bi (<->)	287.36784.con.0001	6380	108	fig|287.36784.peg.6380			pyocin R2_PP, baseplate assembly protein W
ASJY01000102	739	295	fig|208964.77.peg.739			PLF_286_00005527	PGF_00032955	pyocin R2_PP, baseplate assembly protein J	1611	2498	+	bi (<->)	287.36786.con.0002	862	295	fig|287.36786.peg.862			pyocin R2_PP, baseplate assembly protein J	0.997	0.997	bi (<->)	287.36785.con.0004	2595	295	fig|287.36785.peg.2595			pyocin R2_PP, baseplate assembly protein J	1	0.997	bi (<->)	287.36783.con.0001	2907	295	fig|287.36783.peg.2907			pyocin R2_PP, baseplate assembly protein J	0.993	0.997	bi (<->)	287.36784.con.0001	6381	295	fig|287.36784.peg.6381			pyocin R2_PP, baseplate assembly protein J
ASJY01000102	740	177	fig|208964.77.peg.740			PLF_286_00440426	PGF_12676970	pyocin R2_PP, tail formation protein I	2491	3024	+	bi (<->)	287.36786.con.0002	861	177	fig|287.36786.peg.861			pyocin R2_PP, tail formation protein I	0.989	0.994	bi (<->)	287.36785.con.0004	2594	177	fig|287.36785.peg.2594			pyocin R2_PP, tail formation protein I	0.994	0.994	bi (<->)	287.36783.con.0001	2906	177	fig|287.36783.peg.2906			pyocin R2_PP, tail formation protein I	1	0.994	bi (<->)	287.36784.con.0001	6382	177	fig|287.36784.peg.6382			pyocin R2_PP, tail formation protein I
ASJY01000102	741	691	fig|208964.77.peg.741			PLF_286_00438543	PGF_12714457	pyocin R2_PP, tail fiber protein, putative	3026	5101	+	bi (<->)	287.36786.con.0002	859	475	fig|287.36786.peg.859			pyocin R2_PP, tail fiber protein, putative	0.989	0.794	bi (<->)	287.36785.con.0004	2593	702	fig|287.36785.peg.2593			pyocin R2_PP, tail fiber protein, putative	0.863	0.947	bi (<->)	287.36783.con.0001	2905	702	fig|287.36783.peg.2905			pyocin R2_PP, tail fiber protein, putative	0.865	0.947	bi (<->)	287.36784.con.0001	6383	702	fig|287.36784.peg.6383			pyocin R2_PP, tail fiber protein, putative
ASJY01000102	742	386	fig|208964.77.peg.742			PLF_286_00379037	PGF_10313976	pyocin R2_PP, tail sheath protein	5599	6759	+	bi (<->)	287.36786.con.0002	858	386	fig|287.36786.peg.858			pyocin R2_PP, tail sheath protein	0.997	0.997	bi (<->)	287.36785.con.0004	2591	386	fig|287.36785.peg.2591			pyocin R2_PP, tail sheath protein	0.992	0.997	bi (<->)	287.36783.con.0001	2903	386	fig|287.36783.peg.2903			pyocin R2_PP, tail sheath protein	0.99	0.997	bi (<->)	287.36784.con.0001	6385	386	fig|287.36784.peg.6385			pyocin R2_PP, tail sheath protein
ASJY01000102	743	167	fig|208964.77.peg.743			PLF_286_00362346	PGF_10460088	pyocin R2_PP, tail tube protein	6772	7275	+	bi (<->)	287.36786.con.0002	857	167	fig|287.36786.peg.857			pyocin R2_PP, tail tube protein	1	0.994	bi (<->)	287.36785.con.0004	2590	167	fig|287.36785.peg.2590			pyocin R2_PP, tail tube protein	1	0.994	bi (<->)	287.36783.con.0001	2902	167	fig|287.36783.peg.2902			pyocin R2_PP, tail tube protein	1	0.994	bi (<->)	287.36784.con.0001	6386	167	fig|287.36784.peg.6386			pyocin R2_PP, tail tube protein
ASJY01000102	744	114	fig|208964.77.peg.744			PLF_286_00357158	PGF_10370006	pyocin R2_PP, conserved hypothetical protein	7290	7634	+	bi (<->)	287.36786.con.0002	856	114	fig|287.36786.peg.856			pyocin R2_PP, conserved hypothetical protein	1	0.991	bi (<->)	287.36785.con.0004	2589	114	fig|287.36785.peg.2589			pyocin R2_PP, conserved hypothetical protein	1	0.991	bi (<->)	287.36783.con.0001	2901	114	fig|287.36783.peg.2901			pyocin R2_PP, conserved hypothetical protein	1	0.991	bi (<->)	287.36784.con.0001	6387	114	fig|287.36784.peg.6387			pyocin R2_PP, conserved hypothetical protein
ASJY01000102	745	745	fig|208964.77.peg.745			PLF_286_00005500	PGF_00020838	pyocin R2_PP, tail length determination protein, putative	7804	10041	+	bi (<->)	287.36786.con.0002	855	745	fig|287.36786.peg.855			pyocin R2_PP, tail length determination protein, putative	0.993	0.999	bi (<->)	287.36785.con.0004	2588	702	fig|287.36785.peg.2588			pyocin R2_PP, tail length determination protein, putative	0.976	0.94	bi (<->)	287.36783.con.0001	2900	745	fig|287.36783.peg.2900			pyocin R2_PP, tail length determination protein, putative	0.991	0.999	bi (<->)	287.36784.con.0001	6388	745	fig|287.36784.peg.6388			pyocin R2_PP, tail length determination protein, putative
ASJY01000102	746	290	fig|208964.77.peg.746			PLF_286_00005523	PGF_00032744	pyocin R2_PP, tail formation protein U	10051	10923	+	bi (<->)	287.36786.con.0002	854	290	fig|287.36786.peg.854			pyocin R2_PP, tail formation protein U	0.997	0.997	bi (<->)	287.36785.con.0004	2586	290	fig|287.36785.peg.2586			pyocin R2_PP, tail formation protein U	0.997	0.997	bi (<->)	287.36783.con.0001	2899	215	fig|287.36783.peg.2899			pyocin R2_PP, tail formation protein U	0.995	0.884	bi (<->)	287.36784.con.0001	6389	290	fig|287.36784.peg.6389			pyocin R2_PP, tail formation protein U
ASJY01000102	747	68	fig|208964.77.peg.747			PLF_286_00005543	PGF_00032743	pyocin R2_PP, tail protein X	10898	11104	+	bi (<->)	287.36786.con.0002	853	68	fig|287.36786.peg.853			pyocin R2_PP, tail protein X	1	0.985	bi (<->)	287.36785.con.0004	2585	68	fig|287.36785.peg.2585			pyocin R2_PP, tail protein X	1	0.985	bi (<->)	287.36783.con.0001	2897	68	fig|287.36783.peg.2897			pyocin R2_PP, tail protein X	0.985	0.985	bi (<->)	287.36784.con.0001	6390	68	fig|287.36784.peg.6390			pyocin R2_PP, tail protein X
ASJY01000102	748	329	fig|208964.77.peg.748			PLF_286_00094849	PGF_10432212	pyocin R2_PP, tail formation protein D	11162	12151	+	bi (<->)	287.36786.con.0002	852	329	fig|287.36786.peg.852			pyocin R2_PP, tail formation protein D	1	0.997	bi (<->)	287.36785.con.0004	2584	329	fig|287.36785.peg.2584			pyocin R2_PP, tail formation protein D	0.991	0.997	bi (<->)	287.36783.con.0001	2896	329	fig|287.36783.peg.2896			pyocin R2_PP, tail formation protein D	0.994	0.997	bi (<->)	287.36784.con.0001	6391	329	fig|287.36784.peg.6391			pyocin R2_PP, tail formation protein D
ASJY01000102	749	162	fig|208964.77.peg.749			PLF_286_00000336	PGF_00032020	pyocin R2_PP, lytic enzyme	12184	12669	+	bi (<->)	287.36786.con.0002	851	209	fig|287.36786.peg.851			pyocin R2_PP, lytic enzyme	1	0.77	bi (<->)	287.36785.con.0004	2583	209	fig|287.36785.peg.2583			pyocin R2_PP, lytic enzyme	0.988	0.77	bi (<->)	287.36783.con.0001	2895	209	fig|287.36783.peg.2895			pyocin R2_PP, lytic enzyme	0.988	0.77	bi (<->)	287.36784.con.0001	6392	209	fig|287.36784.peg.6392			pyocin R2_PP, lytic enzyme
ASJY01000103	750	29	fig|208964.77.peg.750			PLF_286_00000336	PGF_00032020	pyocin R2_PP, lytic enzyme	2	91	+
ASJY01000103	751	120	fig|208964.77.peg.751			PLF_286_00005078	PGF_12791579	hypothetical protein	88	450	+	bi (<->)	287.36786.con.0002	850	120	fig|287.36786.peg.850			hypothetical protein	0.983	0.992	bi (<->)	287.36785.con.0004	2582	120	fig|287.36785.peg.2582			hypothetical protein	0.983	0.992	bi (<->)	287.36783.con.0001	2894	120	fig|287.36783.peg.2894			hypothetical protein	0.992	0.992	bi (<->)	287.36784.con.0001	6393	120	fig|287.36784.peg.6393			hypothetical protein
ASJY01000103	752	85	fig|208964.77.peg.752			PLF_286_00004373	PGF_12792817	hypothetical protein	447	704	+	bi (<->)	287.36786.con.0002	849	85	fig|287.36786.peg.849			hypothetical protein	1	0.988	bi (<->)	287.36785.con.0004	2581	85	fig|287.36785.peg.2581			hypothetical protein	1	0.988	bi (<->)	287.36783.con.0001	2893	85	fig|287.36783.peg.2893			hypothetical protein	1	0.988	bi (<->)	287.36784.con.0001	6394	85	fig|287.36784.peg.6394			hypothetical protein
ASJY01000103	753	164	fig|208964.77.peg.753			PLF_286_00427663	PGF_08225224	hypothetical protein	1020	1514	+
ASJY01000103	754	115	fig|208964.77.peg.754			PLF_286_00006393	PGF_05053422	hypothetical protein	1526	1873	+
ASJY01000103	755	84	fig|208964.77.peg.755			PLF_286_00006443	PGF_00346253	hypothetical protein	1903	2157	+
ASJY01000103	756	611	fig|208964.77.peg.756			PLF_286_00006353	PGF_09123954	Phage tail, tail length tape-measure protein H	2204	4039	+	bi (<->)	287.36786.con.0002	4132	440	fig|287.36786.peg.4132			Phage tail, tail length tape-measure protein H	0.386	0.518
ASJY01000103	757	113	fig|208964.77.peg.757			PLF_286_00006382	PGF_02380660	Phage tail tip, assembly protein M	4032	4373	+	bi (<->)	287.36786.con.0002	4133	112	fig|287.36786.peg.4133			Phage tail tip, assembly protein M	0.4	0.973	bi (<->)	287.36785.con.0004	5033	112	fig|287.36785.peg.5033			Phage tail tip, assembly protein M	0.391	0.973	bi (<->)	287.36783.con.0001	818	112	fig|287.36783.peg.818			Phage minor tail protein #tail protein M	0.4	0.973	bi (<->)	287.36784.con.0001	1632	112	fig|287.36784.peg.1632			Phage minor tail protein #tail protein M
ASJY01000103	758	231	fig|208964.77.peg.758			PLF_286_00006356	PGF_00032077	Phage tail tip, assembly protein L	4381	5076	+	bi (<->)	287.36786.con.0002	4134	249	fig|287.36786.peg.4134			Phage tail tip, assembly protein L	0.48	0.984	bi (<->)	287.36785.con.0004	5034	249	fig|287.36785.peg.5034			Phage tail tip, assembly protein L	0.484	0.984	bi (<->)	287.36783.con.0001	817	249	fig|287.36783.peg.817			Phage tail tip, assembly protein L	0.476	0.984	bi (<->)	287.36784.con.0001	1633	249	fig|287.36784.peg.1633			Phage tail tip, assembly protein L
ASJY01000103	759	256	fig|208964.77.peg.759			PLF_286_00006111	PGF_07632779	Phage tail tip, assembly protein K	5079	5849	+	bi (<->)	287.36786.con.0002	4135	253	fig|287.36786.peg.4135			Phage tail tip, assembly protein K	0.544	0.976	bi (<->)	287.36785.con.0004	5035	251	fig|287.36785.peg.5035			Phage tail tip, assembly protein K	0.55	0.98	bi (<->)	287.36783.con.0001	816	253	fig|287.36783.peg.816			Phage tail tip, assembly protein K	0.548	0.976	bi (<->)	287.36784.con.0001	1634	253	fig|287.36784.peg.1634			Phage tail tip, assembly protein K
ASJY01000103	760	200	fig|208964.77.peg.760			PLF_286_00006375	PGF_06899672	Phage tail tip, assembly protein I	5904	6506	+	bi (<->)	287.36786.con.0002	4139	194	fig|287.36786.peg.4139			Unclassified tail protein	0.484	0.948	bi (<->)	287.36785.con.0004	5041	194	fig|287.36785.peg.5041			Phage tail assembly protein I	0.492	0.943	bi (<->)	287.36783.con.0001	813	194	fig|287.36783.peg.813			Phage tail assembly protein I	0.484	0.948	bi (<->)	287.36784.con.0001	1638	194	fig|287.36784.peg.1638			Phage tail assembly protein I
ASJY01000103	761	1204	fig|208964.77.peg.761			PLF_286_00224046	PGF_10382009	Phage tail tip, host specificity protein J	6565	10179	+	bi (<->)	287.36786.con.0002	4140	1220	fig|287.36786.peg.4140			Phage tail tip, host specificity protein J	0.63	0.969	bi (<->)	287.36785.con.0004	5043	1188	fig|287.36785.peg.5043			Phage tail tip, host specificity protein J	0.618	0.967	bi (<->)	287.36783.con.0001	812	680	fig|287.36783.peg.812			Phage tail tip, host specificity protein J	0.575	0.947	bi (<->)	287.36784.con.0001	1640	1188	fig|287.36784.peg.1640			Phage tail tip, host specificity protein J
ASJY01000103	762	245	fig|208964.77.peg.762			PLF_286_00100089	PGF_00783083	hypothetical protein	10466	11203	+	bi (<->)	287.36786.con.0002	4141	228	fig|287.36786.peg.4141			hypothetical protein	0.275	0.557
ASJY01000103	763	363	fig|208964.77.peg.763			PLF_286_00087393	PGF_08225224	hypothetical protein	11227	12318	+	bi (<->)	287.36786.con.0002	4142	269	fig|287.36786.peg.4142			hypothetical protein	0.611	0.532	uni (->)	287.36785.con.0004	5045	374	fig|287.36785.peg.5045			hypothetical protein	0.564	0.353	uni (->)	287.36783.con.0001	809	374	fig|287.36783.peg.809			hypothetical protein	0.564	0.353	uni (->)	287.36784.con.0001	1642	374	fig|287.36784.peg.1642			hypothetical protein
ASJY01000103	764	111	fig|208964.77.peg.764			PLF_286_00007994	PGF_01083980	hypothetical protein	12318	12653	+
[truncated: 5,747 more rows]
[truncated: 2 more columns]
